# Supplementary material for: In situ cell-type-specific cell-surface proteomic profiling in mice
Source: Neuron. Author manuscript; Available in PMC 2023 Dec 7. (PMC9742329; doi:10.1016/j.neuron.2022.09.025)
Supplement: 1 — Table S1. Raw and processed proteome data, related to Figure 3 (see Excel sheets) (A) P15 Purkinje cell-surface proteome by the cutoff shown in Figures 3F and 3G. Proteins are ranked by the TMT ratio 129C:127C in descending order. (B) P35 Purkinje cell-surface proteome by the cutoff shown in Figures 3F and 3G. Proteins are ranked by the TMT ratio 130N:128N in descending order. (C) P15 Purkinje cell-surface proteome by the cutoff shown in Figure S2B. Proteins are ranked by the TMT ratio 129C:127C in descending order. (D) P35 Purkinje cell-surface proteome by the cutoff shown in Figure S2B. Proteins are ranked by the TMT ratio 130N:128N in descending order. (E) P15 Purkinje cell-surface proteome by the cutoff shown in Figure S2C. Proteins are ranked by the TMT ratio 129C:127C in descending order. (F) P35 Purkinje cell-surface proteome by the cutoff shown in Figure S2C. Proteins are ranked by the TMT ratio 130N:128N in descending order. (G) P15 Purkinje cell-surface proteome by the cutoff shown in Figure S2D. Proteins are ranked by the TMT ratio 129C:127C in descending order. (H) P35 Purkinje cell-surface proteome by the cutoff shown in Figure S2D. Proteins are ranked by the TMT ratio 130N:128N in descending order. (I) Protein expression changes between P15 and P35 samples and the corresponding p-values. Proteins are ranked by p-value in ascending order. Note that this list includes all detected proteins prior to cutoff analysis and thus contains intracellular contaminants. (J) TMT ratios of all detected proteins prior to cutoff analysis. (K–R) Each tab shows one experimental-to-control TMT ratio (see Figure 3A for detail). All detected proteins prior to cutoff analysis are listed and ranked by the corresponding TMT ratio in descending order. [file NIHMS1839240-supplement-1.xlsx]

## Sheet: (A) P15 Proteome_Figure 3G
UniProt Accession Number	Gene Symbol
B9EKR1	Ptprz1
Q6P5F6	Slc39a10
Q9WUC3	Ly6h
Q9JLB9	Nectin3
P97792	Cxadr
Q5F226	Fat2
Q6PGJ3	L1cam
Q8BMK4	Ckap4
Q9WTR5	Cdh13
P57759	Erp29
Q8CFX3	Pcdh1
O89026	Robo1
Q61112	Sdf4
Q9D9X6	Zswim2
Q3TMX5	Manf
F6QYE1	Casq2
P70232	Chl1
Q8R5M8-4	Cadm1
Q5RKR3	Islr2
K4DI58	Cadm3
Q3UNN8	Pld5
Q810U4-3	Nrcam
Q6P1B3	Pianp
P15116	Cdh2
Q6PHS9	Cacna2d2
J3QML2	Abcc3
G3XA53	Omg
Q80Z24	Negr1
P55302	Lrpap1
Q9Z0L0	Tpbg
Q8CAE9	Podxl2
P09055	Itgb1
O08532-5	Cacna2d1
A0A0A6YY83	Pcdh7
A0A087WRT4	Fat1
Q5RJH3	Cdh12
Q8BIF0	Cd99l2
Q7M729	Scn4b
P70408	Cdh10
O35887	Calu
P97291	Cdh8
Q99PJ0	Ntm
Q6P6I8	Sirpa
Q8BM92	Cdh7
Q71M36	Cspg5
F8VPK8	Pcdh9
Q8HW98	Iglon5
Q9CQ45	Nenf
Q8BXA1	Golim4
P21995	Emb
Q9QZH3	Ppie
Q8C145	Slc39a6
P11688	Itga5
Q8JZM4	Dner
Q91XZ9	Pcdhb20
Q02819	Nucb1
Q9WTP5	Cdh22
Q9JKF6	Nectin1
Q61490	Alcam
Q6PFE7-2	Tmeff1
P55288	Cdh11
Q3UKN6	Nucb2
Q91X	Pcdhgc3
Q3UH99	Shisa6
A0A087WP80	Lsamp
P0C192	Lrrc4b
P27773	Pdia3
E9PYH0	Vcan
Q99PI8	Rtn4r
P30412	Ppic
P29533	Vcam1
Q91Y09	Pcdhac2
Q810C1	Slitrk1
Q9CZN4	Shisa9
Q69ZU6	Thsd7a
P35951	Ldlr
P58682	Tlr8
P13595	Ncam1
Q9CY50	Ssr1
Q8K0L3-2	Acsm2
Q8R1I1	Uqcr10
Q8R357	Olfm1
Q7TNR6	Igsf21
E9PXF0	Pcdh17
P98156	Vldlr
Q3UES3	Tnks2
Q62165	Dag1
Q9D868-2	Ppih
Q62092	Nsg1
Q8BP92	Rcn2
Q9D4F8	Tubgcp4
O08795-2	Prkcsh
Q9QZF2	Gpc1
Q68FM6	Elfn2
A2APM2	Cd44
Q8BI84	Mia3
Q9ER58	Spock2
Q3TML0	Pdia6
O08842	Gfra2
Q61982	Notch3
O54901	Cd200
Q6P1D5	Sez6l
Q61282	Acan
P04925	Prnp
Q924X6	Lrp8
Q8R3X6	Gpc6
Q91ZV7	Plxdc1
E9Q9M0	Cep290
Q6DFY8	Brinp2
Q68FD9	D630045J12Rik
Q5XJY4	Parl
P61315	Gal3st3
Q80Y	Tnc
Q61330	Cntn2
Q5DU02	Usp22
Q8R464	Cadm4
Q5S006	Lrrk2
Q9D024	Ccdc47
E9QK04	Neo1
P12960	Cntn1
A0A1B0GR78	Stim1
Q64735	Cr1l
G5E8F8	Itgb5
Q80TS3	Adgrl3
Q8BGD9	Eif4b
A0A087WPX3	Nfasc
J3QK52	Noc2l
O88196	NotFound
O35134	Polr1a
A0A1L1SUG9	Celsr3
Q61543	Glg1
P01831	Thy1
Q8K1S3	Unc5b
E9PXQ7	Pcdh10
Q9DAU1	Cnpy3
Q810B7	Slitrk5
Q99N50-2	Sytl2
Q6P2L7	Casc4
Q9D3A9	Ttyh1
P81069	Gabpb2
P35564	Canx
Q9EPK6	Sil1
Q8R373	Clmp
G3X9I7	Zc3h12b
Q6DIB5	Megf10
Q80V31	Cep104
Q8VHC3	Selenom
Q61137	Astn1
P12023	App
P15208	Insr
Q69Z26	Cntn4
Q9Z319-2	Corin
Q9QUM5	Hey1
E9QLE4	Nalcn
Q4V9Z5-2	Sez6l2
P60330	Espl1
O88507	Cntfr
Q03157	Aplp1
Q99J87	Dhx58
Q2VWQ2	Nell1
P52800	Efnb2
Q6NVD0	Frem2
E9PVD3	Dchs1
Q9CS84	Nrxn1
E9Q9Q6	Cdh18
P33146	Cdh15
Q8BFR4	Gns
P01899	H2-D1
Q9JMB8	Cntn6
P97772	Grm1
P15209	Ntrk2
Q6DIC9	Spock1
P18572	Bsg
Q8BYI9	Tnr
G5E8J0	Notch2
Q6A051	Atrnl1
O55026	Entpd2
Q9D3X9	Mfap3l
D3Z566	Armh4
Q61207	Psap
Q01279	Egfr
V9GXK0	NotFound
G3X8Q1	Cabin1
Q7TSH4	Ccp110
Q9Z2B1	Il18rap
Q60805	Mertk
Q61146	Ocln
Q3UX37	Plekhg1
Q9R0L6-2	Pcm1
D3Z7A8	NotFound
P14094	Atp1b1
Q810B9	Slitrk3
P06802	Enpp1
Q99JP7	Ggt7
Q9JJF3	Riox1
A2AEE7	Celsr2
Q80XU8	Lrfn4
A9DA50	Lingo1
Q8BGX3	Lrtm2
Q61735-2	Cd47
Q9DBV4	Mxra8
Q9D1Q6	Erp44
Q8BGT1	Flrt3
Q60709	Aplp2
D3YZR2	Nrg2
A2AVA0	Svep1
G5E8Z2	Taf4b
Q9QYM9	Tmeff2
Q9WU60	Atrn
Q8K1N2-2	Phldb2
Q8BTW9	Pak4
Q8BSY0	Asph
Q4PZA2-4	Ece1
Q6GQT1	A2m
P70663	Sparcl1
Q8C3Q5	Shisa7
P97952	Scn1b
Q61704	Itih3
Q8BWU8	Etnppl
Q8K3Z0-2	NotFound
B2RXS4	Plxnb2
Q60841	Reln
Q8BLY3	Lrfn3
Q8R4F1	Ntng2
Q8CGC6	Rbm28
Q8BLQ9	Cadm2
E9PZM8	Nptxr
Q9CQU0	Txndc12
E9QN12	NotFound
Q99JH7	Clstn3
E9QP	NotFound
Q69ZK9	Nlgn2
F8VQG7	N4bp2
Q62443	Nptx1
Q80ZF8	Adgrb3
D3Z6S9	Erich6
Q8BGZ1	Hpcal4
Q810B8	Slitrk4
O08747-2	Unc5c
P97370	Atp1b3
D3YZ21	D430041D05Rik
Q00560	Il6st
P14231	Atp1b2
P0DP28	Calm1
P56564	Slc1a3
Q80Z10	Astn2
Q7TQ32	Hfe2
P00158	CYTB
Q0V8T8	Cntnap5b
V9GX34	Csmd2
Q69ZT1	Fan1
P52795	Efnb1
E9Q3V9	Adgrl1
E9PY95	Mdga1
E9Q3A7	Cdh19
F8VQ79	Myo3b
P09470	Ace
Q571J5	Zfp354c
D3YWX2	Ylpm1
E9Q4S7	Ptprj
Q61625	Grid2
Q8K135-2	AU040320
P70689	Gjb6
E9PVV8	Musk
E9Q8A3	NotFound
Q3TCN2	Plbd2
E9Q1W3	Neb
Q3TA38	Tmem120b
P63056-2	Olfm3
Q8C0Z1	Fam234a
Q6PD26	Pigs
Q91XD7	Creld1
A0A0G2JGH0	NotFound
Q8BMN4	Lmln
Q9Z1L5	Cacna2d3
P43406	Itgav
P62748	Hpcal1
Q01705	Notch1
B1AXV0	Frrs1l
Q56A07	Scn2b
P54763-2	Ephb2
E9PZ19	Igsf9b
B8JK87	NotFound
Q8C8U0-3	Ppfibp1
E9Q7T7	Chadl
Q80Z60-2	NotFound
Q6PGE7	Slc6a7
P62309	Snrpg
Q8VE88	Fam114a2
Q61503	Nt5e
Q8R310	Tmcc3
A6H603	Nwd1
Q9CZT4	Polr3e
Q62048	Pea15a
P41274	Tnfsf9
P56818	Bace1
Q61809	Lrrn1
O35607	Bmpr2
P09103	P4hb
B9EK	NotFound
B1AS29	Grik3
O88653	Lamtor3
A0A087WQ44	Srcap
Q8BG58	P4htm
E9QN70	Lamb1
J3QNX5	Shisa8
Q9WV18	Gabbr1
E9QNF7	Cntnap2
Q9CQ89	Cuta
Q6P5F7	Ttyh3
B2RQF5	Mdga2
P57716	Ncstn
P28063	Psmb8
Q99P47	Cntnap4
Q06890	Clu
Q923E4	Sirt1
Q9EQS9-2	Igdcc4
P24668	M6pr
F8VQD7	Ptprg
Q3U1T3	Brms1l
Q61220	Nell2
Q8CAH8	Prkg2
Q60771	Cldn11
Q9EPL2	Clstn1
P14211	Calr
Q9QYE6	Golga5
P07214	Sparc
Q91W90	Txndc5
O70354	Car11
G5E893	Ankrd12
Q6NXK8	Asic1
Q65CL1	Ctnna3
O89051	Itm2b
Q80T41	Gabbr2
Q8VI59	Pcnx3
Q9R1Q9	Atp6ap1
P47955	Rplp1
P97300	Nptn
Q6ZQA6	Igsf3
Q8BR86	Kirrel3
P10852	Slc3a2
Q8K2P7	Slc38a1
Q00493	Cpe
P62322	Lsm5
Q9WTS4	Tenm1
O35681	Syt3
Q8BM13	Olfm2
O54991	Cntnap1
Q9ERR7	Selenof
P62761	Vsnl1
Q8K093	Trhde
A0A0R4J117	Igsf8
Q08879	Fbln1
E9PXU2	Adam17
Q62470-2	Itga3
Q8BR70	Yipf6
Q3UHD1	Adgrb1
Q8C0L0	Tmx4
P97819	Pla2g6
Q9R1W5	Calcrl
Q810C0	Slitrk2
O54784	Dapk3
P16045	Lgals1
A0A0A0MQ92	Tenm2
Q61644	Pacsin1
P23819-4	Gria2
Q9JKR6	Hyou1
P12660	Pcp2
Q91X88	Pomgnt1
Q61361	Bcan
P28828	Ptprm
Q91VW5	Golga4
Q8VED9	Lgalsl
Q5FWH7	Slc39a12
O35604	Npc1
E9Q8N8	Slc4a4
Q8R2Y2	Mcam
Q8CJH3	Plxnb1
P17047-2	Lamp2
Q99KV1	Dnajb11
Q8VE04	Mob3b
Q99KD5	Unc45a
Q8VD26	Tmem143
Q6GQU6	Lingo3
Q6PHU5-2	Sort1
O89017	Lgmn
Q8VCS3	Fam20b
Q62179	Sema4b
D3YYQ8	Dnah10
F6RXI4	BC067074
Q0PD20	Rab34
Q8BJD1	Itih5
Q8C5W0	Clmn
P20917	Mag
Q2WF71	Lrfn1
Q3UJU9	Rmdn3
P10605	Ctsb
Q8BM72	Hspa13
P61215	Car10
O35381	Anp32a
Q9EPR5	Sorcs2
Q9R1V6-11	Adam22
F7AA26	NotFound
Q9JJY4	Ddx20
Q03147	Cdk7
Q6SKR2	N6amt1
A2AP88	Zc3h6
Q61074	Ppm1g
Q9WVB4	Slit3
Q80V26	Impad1
A2A699	Fam171a2
Q64151	Sema4c
Q61730-3	Il1rap
O08997	Atox1
P63213	Gng2
Q9Z2G6	Sel1l
Q8K2I4	Manba
Q9D3S3	Snx29
Q9QZC2	Plxnc1
Q9QYF9	Ndrg3
Q5STE3	Fstl4
P18826	Phka1
F8VQJ3	Lamc1
Q8BGN3	Enpp6
O35136	Ncam2
G5E897	Kdelc2
J3QN85	NotFound
Q80Y83	Dixdc1
P63028	Tpt1
P41234	NotFound
Q07813	Bax
Q9Z2L6	Minpp1
Q9CY58	Serbp1
E9Q368	Tarbp1
D3Z2X2	NotFound
P0DP60	Lynx1
Q8VHN7	NotFound
Q99KG3	Rbm10
Q61626	Grik5
Q14CH0	Fam171b
Q8VHY0	Cspg4
Q0VBD0	Itgb8
Q62469	Itga2
Q99P72	Rtn4
Q9WTQ5	Akap12
A3KGU7	Sptan1
E9Q236	Abcc4
Q9WVJ3	Cpq
Q922P8	Tmem132a
Q8K0T0	Rtn1
Q08331	Calb2
Q8BHB9	Clic6
Q99LI9	Clp1
E9PUL5	Prrt2
Q8BIG7	Comtd1
Q8BLU0	Flrt2
Q99K30	Eps8l2
Q9JJQ0	Pigb
Q61838	NotFound
Q80VL1	Tdrkh
P58021	Tm9sf2
Q00422	Gabpa
Q8VCC9	Spon1
Q9JKB1	Uchl3
O88967	Yme1l1
Q60738	Slc30a1
P70168	Kpnb1
O88307	Sorl1
Q9CPT4	Mydgf
Q8BSI6	R3hcc1
Q3UI43	Babam1
Q8R180	Ero1l
P60882	Megf8
Q3UZV7	9330182L06Rik
P11276	Fn1
G3XA48	Idi1
Q9WV54	Asah1
P10493	Nid1
A2A484	Zmynd8
Q99KW9	Itfg1
Q149L6	Dnajb14
Q61739	Itga6
P13808	Slc4a2
P55066	Ncan
Q6GQT9	Nomo1
Q8BXZ1	Tmx3
Q8C419	Gpr158
A2AW15	Ttbk2
Q60972	Rbbp4
Q9JI59	Jam2
Q9CQA9	Ntpcr
Q9CX00	Ist1
Q9CWY8	Rnaseh2a
P56383	Atp5g2
Q8R555	Crtac1
A0A087WPX0	Ktn1
Q9WU28	Pfdn5
P17665	Cox7c
Q06185	Atp5k
Q7TQD2	Tppp
P52431	Pold1
P18242	Ctsd
Q60605-2	Myl6
Q8BGV0	Nars2
Q8BH10	Orai2
Q9CQ60	Pgls
Q91VK1	Bzw2
Q9CPX8	Uqcr11
Q9CY97	Ssu72
Q6P5E4	Uggt1
Q80UG2	Plxna4
Q7TQA1	Igsf1
Q5SUF7	Cacna1g
Q9DBX2	Pdcl
P35347	Crhr1
Q91ZV0	Mia2
P34022	Ranbp1
Q8VHL1	Setd7
P47746	Cnr1
Q9DCP2	Slc38a3
Q9D2R6	Coa3
Q01149	Col1a2
Q62277	Syp
P27641	Xrcc5
Q3UXS0	Scamp3
P55144-2	Tyro3
Q9QYR6	Map1a
P07310	Ckm
Q8BHC9	Fut11
Q8CDN6	Txnl1
Q05D44	Eif5b
Q9QXT0	Cnpy2
O35393	Efnb3
Q9Z1R2	Bag6
A3KGJ7	Cep250
O88531	Ppt1
P31230	NotFound
Q9CZP0	Ufsp1
O35226	Psmd4
Q9DC16	Ergic1
Q0VF58	Col19a1
Q8BL66	Eea1
Q99KF1	Tmed9
B1AWD9	Clta
Q8C129	Lnpep
Q3UHK6-3	Tenm4
E9Q2V7	NotFound
P54818	Galc
Q62318	Trim28
Q9CQM5	Txndc17
Q8VEK0	Tmem30a
P22723	Gabrg2
O09126	Sema4d
G3X9H7	Mtss1
Q8BRK9	Man2a2
Q9WUP7-2	Uchl5
Q9EP72	Emc7
Q9CR16	Ppid
Q9CQJ1	Higd2a
Q99L85	Elp5
A0A286YD40	NotFound
E9QAE4	Nsd1
P63276	Rps17
O88685	Psmc3
Q9D1D1	Tspan11
B1AR13	Cisd3
P51807	Dynlt1b
Q9D4J1	Efhd1
Q60963	Pla2g7
P51163	Uros
P08003	Pdia4
E9QNR6	AI837181
Q8R0A7	6430548M08Rik
P62774	Mtpn
Q8R1H0	Hopx
B2RT41	Zfc3h1
Q9CQD4	2610002M06Rik
G5E8I8	Cherp
Q6ZQI3	Mlec
Q8BHN0	Ppm1l
Q3TW96	Uap1l1
Q91ZR2	NotFound
Q6V4S5	Sdk2
P08122	Col4a2
P06797	Ctsl
P14152	Mdh1
Q3TPE9	Ankmy2
Q8BH69	Sephs1

## Sheet: (B) P35 Proteome_Figure 3G
UniProt Accession Number	Gene Symbol
Q8BGD9	Eif4b
Q80Z24	Negr1
B9EKR1	Ptprz1
Q9CZN4	Shisa9
Q3UNN8	Pld5
G3XA53	Omg
P60330	Espl1
Q6P5F6	Slc39a10
Q99PJ0	Ntm
P81069	Gabpb2
P21995	Emb
Q8R5M8-4	Cadm1
Q7M729	Scn4b
P70232	Chl1
Q9D9X6	Zswim2
Q6P1B3	Pianp
Q6P6I8	Sirpa
P56383	Atp5g2
Q71M36	Cspg5
Q6PGJ3	L1cam
P57759	Erp29
Q9D4F8	Tubgcp4
A0A087WPX3	Nfasc
Q8BM92	Cdh7
Q9WTP5	Cdh22
Q6PHS9	Cacna2d2
P12960	Cntn1
P97772	Grm1
Q69ZU6	Thsd7a
Q810U4-3	Nrcam
Q68FD9	D630045J12Rik
Q5XJY4	Parl
K4DI58	Cadm3
Q61490	Alcam
A0A087WP80	Lsamp
Q60805	Mertk
A0A0R4J117	Igsf8
E9PYH0	Vcan
P13595	Ncam1
Q3UH99	Shisa6
O08532-5	Cacna2d1
G5E8F8	Itgb5
P15116	Cdh2
Q80TS3	Adgrl3
Q61330	Cntn2
Q8HW98	Iglon5
Q8R3X6	Gpc6
Q8BYI9	Tnr
Q68FM6	Elfn2
P09055	Itgb1
Q8CFX3	Pcdh1
Q9JMB8	Cntn6
F8VPK8	Pcdh9
Q8R1I1	Uqcr10
Q5DU02	Usp22
Q60771	Cldn11
Q8K1N2-2	Phldb2
Q9DBV4	Mxra8
Q62165	Dag1
Q810C1	Slitrk1
P01831	Thy1
F8VQG7	N4bp2
Q9QUM5	Hey1
P29533	Vcam1
Q8BIF0	Cd99l2
Q9D1D1	Tspan11
J3QK52	Noc2l
O88196	NotFound
O35134	Polr1a
P70689	Gjb6
Q8R357	Olfm1
F6QYE1	Casq2
Q80Y	Tnc
Q5RJH3	Cdh12
O54901	Cd200
D3YZR2	Nrg2
Q9CS84	Nrxn1
P27773	Pdia3
E9QNF7	Cntnap2
Q7TNR6	Igsf21
P0DP60	Lynx1
P15209	Ntrk2
D3YWX2	Ylpm1
P70408	Cdh10
P14094	Atp1b1
Q5S006	Lrrk2
P35951	Ldlr
Q8K0L3-2	Acsm2
Q8C145	Slc39a6
Q62443	Nptx1
Q9D3A9	Ttyh1
O89026	Robo1
P63056-2	Olfm3
G5E8Z2	Taf4b
Q80Z10	Astn2
P56564	Slc1a3
Q810B8	Slitrk4
B2RXS4	Plxnb2
Q8JZM4	Dner
Q8BMK4	Ckap4
O35681	Syt3
Q3TMX5	Manf
P55288	Cdh11
Q3UES3	Tnks2
P04925	Prnp
E9Q3A7	Cdh19
Q8R464	Cadm4
Q7TQ32	Hfe2
Q99J87	Dhx58
Q3TML0	Pdia6
Q9WV18	Gabbr1
Q9WUC3	Ly6h
Q64735	Cr1l
O54991	Cntnap1
Q3UHD1	Adgrb1
E9PXQ7	Pcdh10
P54763-2	Ephb2
Q9JKF6	Nectin1
P98156	Vldlr
Q80T41	Gabbr2
P55302	Lrpap1
Q91X88	Pomgnt1
Q61625	Grid2
Q9D3X9	Mfap3l
Q99PI8	Rtn4r
Q5F226	Fat2
O08795-2	Prkcsh
Q8R4F1	Ntng2
P30412	Ppic
A0A087WRT4	Fat1
P0C192	Lrrc4b
Q91X	Pcdhgc3
Q0VF58	Col19a1
Q69ZK9	Nlgn2
E9Q9Q6	Cdh18
P23819-4	Gria2
P97300	Nptn
Q61503	Nt5e
Q6DIC9	Spock1
G3X9I7	Zc3h12b
B2RQF5	Mdga2
Q00560	Il6st
P97370	Atp1b3
P0DP28	Calm1
Q91Y09	Pcdhac2
P97952	Scn1b
Q69Z26	Cntn4
P14231	Atp1b2
P06802	Enpp1
P15208	Insr
Q62179	Sema4b
E9Q8N8	Slc4a4
Q924X6	Lrp8
E9Q3V9	Adgrl1
Q9Z2B1	Il18rap
Q9Z1L5	Cacna2d3
D3YZ21	D430041D05Rik
Q8BR86	Kirrel3
Q61704	Itih3
P43406	Itgav
E9QK04	Neo1
Q56A07	Scn2b
Q6P1D5	Sez6l
Q9EPK6	Sil1
E9Q4S7	Ptprj
O35887	Calu
Q9CY50	Ssr1
Q80ZF8	Adgrb3
Q9CX00	Ist1
Q61282	Acan
A2APM2	Cd44
Q8K093	Trhde
Q9WTR5	Cdh13
G5E893	Ankrd12
Q62469	Itga2
Q5FWH7	Slc39a12
P52800	Efnb2
Q8BI84	Mia3
E9Q9M0	Cep290
P00158	CYTB
O35607	Bmpr2
O08842	Gfra2
Q3UKN6	Nucb2
Q9JLB9	Nectin3
Q06890	Clu
P18572	Bsg
B1AS29	Grik3
E9PXF0	Pcdh17
V9GXK0	NotFound
P11688	Itga5
Q91ZV7	Plxdc1
Q01279	Egfr
Q6DFY8	Brinp2
P62748	Hpcal1
P35564	Canx
A0A1B0GR78	Stim1
Q8CJH3	Plxnb1
B8JK87	NotFound
Q8CAE9	Podxl2
Q8BGX3	Lrtm2
Q8C0Z1	Fam234a
Q810C0	Slitrk2
Q8VE04	Mob3b
Q61137	Astn1
B1AXV0	Frrs1l
Q8R555	Crtac1
O88507	Cntfr
P97291	Cdh8
Q6A051	Atrnl1
Q8BSY0	Asph
Q99P47	Cntnap4
Q9CQU0	Txndc12
Q6NXK8	Asic1
O88967	Yme1l1
Q03157	Aplp1
Q8VHC3	Selenom
Q61146	Ocln
E9Q7T7	Chadl
P61215	Car10
Q9R1W5	Calcrl
Q571J5	Zfp354c
P52795	Efnb1
Q8K1S3	Unc5b
E9Q368	Tarbp1
Q01705	Notch1
E9Q2V7	NotFound
Q60841	Reln
P10852	Slc3a2
Q0VBD0	Itgb8
E9PZ19	Igsf9b
Q8BMN4	Lmln
P97792	Cxadr
P12660	Pcp2
Q91XZ9	Pcdhb20
Q80UG2	Plxna4
Q61361	Bcan
Q9WTS4	Tenm1
Q8C3Q5	Shisa7
Q9DAU1	Cnpy3
Q9ER58	Spock2
Q9R1V6-11	Adam22
Q810B7	Slitrk5
Q8BLQ9	Cadm2
J3QN85	NotFound
Q9QZF2	Gpc1
Q60709	Aplp2
Q9D868-2	Ppih
O08747-2	Unc5c
P61315	Gal3st3
O55026	Entpd2
A0A0A6YY83	Pcdh7
Q61982	Notch3
Q4V9Z5-2	Sez6l2
A2AVA0	Svep1
Q61543	Glg1
Q9Z319-2	Corin
O89051	Itm2b
A9DA50	Lingo1
Q02819	Nucb1
Q9QZC2	Plxnc1
D3Z6S9	Erich6
Q5SUF7	Cacna1g
P09103	P4hb
Q61735-2	Cd47
E9PZM8	Nptxr
Q62092	Nsg1
Q61809	Lrrn1
Q6DIB5	Megf10
Q3TA38	Tmem120b
Q9CQ45	Nenf
Q9QZH3	Ppie
Q6P5E4	Uggt1
O09126	Sema4d
Q6ZQI3	Mlec
Q8C419	Gpr158
P22723	Gabrg2
P60882	Megf8
Q62470-2	Itga3
Q2VWQ2	Nell1
P12023	App
Q8BGT1	Flrt3
Q8CAH8	Prkg2
Q91XD7	Creld1
O54784	Dapk3
Q9CPT4	Mydgf
Q9D024	Ccdc47
Q99K30	Eps8l2
Q9JI59	Jam2
Q8R373	Clmp
Q9JKR6	Hyou1
Q6P5F7	Ttyh3
E9QLE4	Nalcn
O70354	Car11
Q8BJD1	Itih5
Q6GQT1	A2m
O35136	Ncam2
A6H603	Nwd1
A0A0G2JGH0	NotFound
E9PVD3	Dchs1
Q99KV1	Dnajb11
P55144-2	Tyro3
Q9D1Q6	Erp44
Q14CH0	Fam171b
E9QN12	NotFound
Q8R2Y2	Mcam
Q8BXZ1	Tmx3
A3KGJ7	Cep250
P35347	Crhr1
Q8R310	Tmcc3
Q9DC16	Ergic1
G3X9H7	Mtss1
B9EK	NotFound
Q80V31	Cep104
J3QNX5	Shisa8
P58682	Tlr8
Q99JP7	Ggt7
Q9ERR7	Selenof
Q8BLY3	Lrfn3
Q61644	Pacsin1
G5E897	Kdelc2
Q61112	Sdf4
Q61739	Itga6
J3QML2	Abcc3
Q80Z60-2	NotFound
Q8C5W0	Clmn
P01899	H2-D1
Q6GQU6	Lingo3
Q61730-3	Il1rap
G3X8Q1	Cabin1
Q7TSH4	Ccp110
F8VQ79	Myo3b
Q8BFR4	Gns
Q149L6	Dnajb14
Q9JK42	Pdk2
Q61207	Psap
Q922P8	Tmem132a
Q8BM13	Olfm2
P28828	Ptprm
E9QN70	Lamb1
Q65CL1	Ctnna3
Q2WF71	Lrfn1
F8VQD7	Ptprg
Q9WU60	Atrn
Q80XU8	Lrfn4
Q64151	Sema4c
B1AWD9	Clta
Q9R0L6-2	Pcm1
D3Z7A8	NotFound
D3Z3Y1	Pigg
Q9CZT4	Polr3e
Q5STE3	Fstl4
Q0V8T8	Cntnap5b
Q8K0T0	Rtn1
P33146	Cdh15
O08581	Kcnk1
Q0PD20	Rab34
Q8BXA1	Golim4
Q8BWU8	Etnppl
P41274	Tnfsf9
E9PY95	Mdga1
V9GX34	Csmd2
Q8BLU0	Flrt2
Q9EQS9-2	Igdcc4
Q3UHK6-3	Tenm4
G5E8Q0	Lyst
Q8VCC9	Spon1
Q8BR70	Yipf6
Q9QYR6	Map1a
Q810B9	Slitrk3
Q9QYE6	Golga5
Q8VD26	Tmem143
Q6P2L7	Casc4
A0A0A0MQ92	Tenm2
P14211	Calr
P20917	Mag
Q8K135-2	AU040320
Q8BG58	P4htm
Q8BH10	Orai2
Q3UXS0	Scamp3
Q3UJU9	Rmdn3
Q9CQJ1	Higd2a
P97819	Pla2g6
P28063	Psmb8
Q9JJY4	Ddx20
Q9EPR5	Sorcs2
Q9D4J1	Efhd1
Q60605-2	Myl6
P13808	Slc4a2
E9PXU2	Adam17
Q99N50-2	Sytl2
A2AEE7	Celsr2
Q3UZV7	9330182L06Rik
E9Q8A3	NotFound
Q9Z120	Mettl1
Q9EPL2	Clstn1
Q8C129	Lnpep
A2AKX3	Setx
O35604	Npc1
E9QP	NotFound
O70439	NotFound
Q9EP72	Emc7
O88783	F5
Q99JH7	Clstn3
O88796	Rpp30
Q8BM72	Hspa13
G5E8D5	Grm7
Q6PHU5-2	Sort1
F8VQJ3	Lamc1
P08003	Pdia4
Q8K449	Abca9
Q60963	Pla2g7
Q61838	NotFound
P09470	Ace
Q3TCN2	Plbd2
Q91W90	Txndc5
A3KGU7	Sptan1
P41234	NotFound
Q9Z2G6	Sel1l
Q80WG5	Lrrc8a
Q8VEK0	Tmem30a
Q9DCP2	Slc38a3
Q4PZA2-4	Ece1
Q06185	Atp5k
E9PVV8	Musk
O89029	Matn4
Q8R180	Ero1l
P10493	Nid1
P54818	Galc
A2A699	Fam171a2
Q6GQT9	Nomo1
Q09143	Slc7a1
Q8BTW9	Pak4
Q9WVH9	Fbln5
Q8CG03	Pde5a
O88307	Sorl1
B9EJA2	Cttnbp2
Q00493	Cpe
Q91ZR2	NotFound
P57716	Ncstn
P24668	M6pr
Q99KW9	Itfg1
Q8VHY0	Cspg4
Q02013	Aqp1
Q9R1Q9	Atp6ap1
Q76KF0	Sema6d
P58021	Tm9sf2
Q99KF1	Tmed9
Q9JIG8	Praf2
P46737	Brcc3
Q9QXT0	Cnpy2
P28651	Car8
D3Z4P2	Lman2l
Q6V4S5	Sdk2
P17665	Cox7c
Q8VE88	Fam114a2
Q60738	Slc30a1
Q8C8U0-3	Ppfibp1
Q61220	Nell2
L7N1Y0	Dnah7b
Q91ZV0	Mia2
E9QQ68	Tbc1d12
Q91VW5	Golga4
P47955	Rplp1
Q6PCX7	Rgma
P35762	Cd81
Q8K2I4	Manba
Q8C407-2	Yipf4
A0A0A0MQ93	Tmem132e
Q8BGN3	Enpp6
Q9CR89	Ergic2
A0A1L1SUG9	Celsr3
P55066	Ncan
Q8VCS3	Fam20b
Q8BL66	Eea1
Q9CPQ3	Tomm22
D3YTS1	NotFound
Q9CQ89	Cuta
Q9WUP7-2	Uchl5
P31230	NotFound
Q6A0A2	Larp4b
Q8K2J0	Plcd3
Q8R3I2	Mboat2
P48776	Tdo2
Q68EF4	Grm4
P21836	Ache
O35405	Pld3
O35409	Folh1
Q9DCE5	Pak1ip1
Q8C033	Arhgef10
P41233	Abca1
Q8BKG3	Ptk7
Q6P9J9	Ano6
E9Q247	Sidt1
P05532	Kit
Q6ZPS6	Ankib1
Q91X96	Rabif
P16388	Kcna1
Q3TDN2	Faf2
O35449	Prrt1
Q9WUH7	Sema4g
E9Q6G4	Abca7
Q64487	Ptprd
Q2TA57	Asphd1
Q8C3X4	Guf1
P61961	Ufm1
Q80U35	Arhgef17
P37172	Acvr1
Q07235	Serpine2
Q3U821	Wdr75
J3QNE4	Ccdc180
Q99MR3	Slc12a9
Q9DB75	Cdip1
Q8R0Y8	Slc25a42
Q9QUR8	Sema7a
Q99KR7	Ppif
Q9D7H3	Rtca
Q8VCY8-2	Plppr2
Q8VE47	Uba5
P70193	Lrig1
Q6PE13	Prrt3
Q99L48	Nmd3
Q9D666	Sun1
Q9CQ85	Timm22
A2AHB8	Kcnt1
Q543K9	Pnp
Q8VDG5	Ppcs
A2AR56	Frmd5
Q3TMP1	Gtf3c3
B7ZDF5	Hdac5
Q5NCH9	Grm6
O35598	Adam10
Q9DB72	Btbd17
Q3UHG7	E330009J07Rik
Q9JM62	Reep6
O54865	Gucy1b1
Q99KU0	Vmp1
Q99K	NotFound
Q9JIY5	Htra2
O35691	Pnn
Q9Z306	Slc22a4
Q7TQG7	Adam11
Q6NVG1	Lpcat4
Q63959	NotFound
A2ARP1	Ppip5k1
P62956	Cacng7
Q8K2I9	Fbh1
P39087	Grik2
Q32NY4	Cnnm3
Q53Z09	Kcnh2
Q8BI06	Cemip
Q91WG7	Dgkg
Q8BS95	Gpr89
P45878	Fkbp2
Q8BNJ6-2	Neto2
Q3UZR5	Atp2c1
P61804	Dad1
G5E8E0	Rgs17
Q8VHW4	Cacng5
P52479-2	Usp10
P21981	Tgm2
P63040	Cplx1
Q6ZPJ0	Tex2
Q8BFZ9	Erlin2
Q91ZX7	Lrp1
Q9R1V7-2	Adam23
O54839	Eomes
Q8BUY5	Timmdc1
Q920P3	Brinp1
Q8CGA0	Ppm1f
Q8C5N9	NotFound
Q68FG2	Sptbn2
Q9DCV4	Rmdn1
Q924M7	Mpi
Q3V3R4	Itga1
Q9JHK4	Rabggta
Q6GQV2	Depdc5
E9PZD8	Cp
Q9CX30	Yif1b
Q9DBH5	Lman2
Q0QWG9	Grid2ip
Q8BK	NotFound
Q8R5L3	Vps39
P47743	Grm8
D3YUP1	NotFound
Q3UEW6	Flt3
E9Q8V6	Dennd4a
Q91V35	Ptpra
Q6PCP5-2	Mff
A2AS03	Helz2
Q6NS46	Pdcd11
Q9Z0S9	Rabac1
P32037	Slc2a3
P63137-2	Gabrb2
Q9DCF9	Ssr3
Q3UHA3	Spg11
Q9D3N8	Grtp1
Q8BTY8	Scfd2
Q9D8N2	Fam45a
Q9Z1N5	Ddx39b
Q8BLF1	Nceh1
Q9WV91	Ptgfrn
E9QK53	Fgfr2
Q9QY81	Nup210
Q8BXR1	Slc7a14
P61148	Fgf1
Q3V1U8	Elmod1
Q9Z218	Dpp6
A2AG50	Map7d2
Q8K2V6-2	Ipo11
Q6PAM0	Prkab2
Q9CQE3	Mrps17
Q8BYI8	Fam234b
Q9DCT5	Sdf2
Q9WV55	Vapa
Q61183	Papola
Q61271	Acvr1b
Q3UHI4	Tmed8
Q8VEH8	Erlec1
Q91WG4	Elp2
A2ALV3	NotFound
G5E896	Edc4
Q8C7D2	Crbn
I7HPW4	Gprc5c
Q14BI1	Slc24a2
Q9DB25	Alg5
Q8BUV8	Gpr107
K3W4T3	NotFound
Q91V14-2	Slc12a5
Q8BVG8	Nat14
Q9ESP1	Sdf2l1
Q91YM4	Tbrg4
Q61545	Ewsr1
P58137	Acot8
G3XA34	Zfp316
Q9Z0V7	Timm17b
A2ANU3	Syndig1
Q9DB60	Fam213b
Q6WQJ1	Dagla
Q9JHI7	Exosc9
Q9Z2C9	Mtmr7
Q8BG73	Sh3bgrl2
Q8CHW4	Eif2b5
Q8K021	Scamp1
Q8R2Y8	Ptrh2
P80314	Cct2
P51432	Plcb3
Q5IRJ6-2	Slc30a9
Q80U23-2	Snph
Q3TYA6	Mphosph8
Q61666	Hira
Q91UZ1	Plcb4
Q9DC11	Plxdc2
Q5FWI3	Cemip2
Q8CEC5	Nkiras1
B1ATV3	Trpc3
V9GXM1	Arfgap1
Q9JHG0	Cbln3
Q9QWY8	Asap1
O08582	Gtpbp1
P15388-3	Kcnc1
E9PUJ6	Mycbp2
P56387	Dynlt3
A0A0R4J0J1	Cpne9
P11881-2	Itpr1
P0C7M9	Clec2l
Q9ESZ8	Gtf2i
Q60634-2	Flot2
Q99L43	Cds2
E9Q720	Rgs20
Q9DBS1	Tmem43
O09111	Ndufb11
Q80X98	Dhx38
Q8BQP9	Rgs7bp
Q8BFT9	Svop
Q9R171	Cbln1
Q3UXZ9	Kdm5a
Q9JIA1	Lgi1
Q8BZB3	Tmem266
O35841	Api5
Q9JJD0	Thap11
Q6ZQ82	Arhgap26
P56959	Fus
Q9CQ91	Ndufa3
P53612	Rabggtb
Q62426	Cstb
Q80TE0	Rpap1
Q8BJI1	Slc6a17
Q9Z0U0	Xpr1
Q99JR1	Sfxn1
Q8K4Z0	Lgi2
Q9DCR2	Ap3s1
Q76M80	Kcnk12
P51830	Adcy9
Q8VCB1	Ndc1
Q80ZW2	Them6
Q71RI9	Kyat3
Q91YN8	NotFound
Q62074	Prkci
Q6PIC6	Atp1a3
Q8BHE3	Atcay
P35290	Rab24
Q3UUJ4	Strada
Q924D0	Rtn4ip1
Q3UN16	Gpr162
Q9Z0S6	Cldn10
Q9QXK7	Cpsf3
P42337	Pik3ca
Q920N7	Syt12
P63002-2	Aes
Q70FJ1	Akap9
A2A8R0	Zfyve9
Q9EQZ6	Rapgef4
P60191	Rims4
Q8BHT6	B3glct
Q3TIU4	Pde12
Q9JKD3	Scamp5
G3X9J1	Slc8a1
Q9QZN4	Fbxo6
Q9DBG6	Rpn2
Q6KAR6	Exoc3
Q9Z2A0	Pdpk1
Q8BU33	Ilvbl
Q9JMH7	Neu3
Q3ULL6	Upf3b
O88829	St3gal5
Q8CH72	Trim32
O35083	Agpat1
Q6ZQK0	Ncapd3
Q9D4F2	Plpp6
Q8VCD6	Reep2
D3YXJ0	Dgkh
B1AWN6	Scn2a
Q5Y5T1	Zdhhc20
Q8R570	Snap47
Q80U28	Madd
Q6NS52	Dgkb
Q4VBE8	Wdr18
Q3UHE1	Pitpnm3
O35250	Exoc7
Q6PIP5	Nudcd1
O35857	Timm44
Q3UHD2	Gfod1
E9QJY0	NotFound
Q91YL3	Uckl1
Q921M7	Fam49b
Q8K596	Slc8a2
Q7TME0	Plppr4
Q9D172	D10Jhu81e
Q9Z0V2	Kcnd2
Q3UN02	Lclat1
Q8C561	Lmbrd2
Q61743	Kcnj11
D2DFA9	Gprc5b
Q80XC3	Usp6nl
Q9R078	Prkab1
P84096	Rhog
P32883-2	Kras
Q9CPU4	Mgst3
Q8C166	Cpne1
F8WIZ7	Osbpl6
O08530	S1pr1
Q5DTT2-3	Psd
Q8K400	Stxbp5
Q64444	Car4
P63250	Kcnj3
D6RH77	Pld1
P46978	Stt3a
O88602	Cacng2
Q9CRY7	Gdpd1
P35585	Ap1m1
Q9CRB8	Mtfp1
Q8K2C8	Gpat4
Q8R2R9	Ap3m2
Q9R0N9	Syt9
Q91YQ5	Rpn1
Q5DQR4	Stxbp5l
Q9QUI0	Rhoa
Q3UE92	Xpnpep1
Q9D906	Atg7
A2AT37	Upf2
Q9CWU6	Uqcc1
Q91V41	Rab14
D3YZZ5	Tmed7
Q8BR65	Suds3
Q61072	Adam9
Q9D0D3	Mtpap
P52480	Pkm
P63318	Prkcg
P42125	Eci1
P31648	Slc6a1
Q80ZE5	Paqr8
Q8VEF1	Gramd1a
Q8BW86	Arhgef33
D3Z041	NotFound
Q8K212	Pacs1
Q64516	Gk
Q8BP67	Rpl24
F8WHB1	Atp2b2
Q80W54	Zmpste24
P28571-1	Slc6a9
Q8C167-2	Prepl
P97445	Cacna1a
Q8BHN3	Ganab
Q6ZQ18	Efr3b
P97390	Vps45
Q3U8Y1	Mrps11
Q9D710	Tmx2
Q9Z0	NotFound
Q08460-2	Kcnma1
P62315	Snrpd1
Q9D0M5	Dynll2
F8WJA0	Ddx24
Q0VEJ0	Cep76
O54734	Ddost
A2AHJ7	Dgkz
O88745	Scrg1
Q641K1-2	Agtpbp1
Q9R0N8	Syt6
P62069	Usp46
Q9EPU0	Upf1
Q9CQJ8	Ndufb9
P16305	Gabra6
Q5GH67	Xkr4
P35546	Ret
D3YZU1	Shank1
Q8K406	Lgi3
P63082	Atp6v0c
P62245	Rps15a
Q80VP0	Tecpr1
Q99K28-2	Arfgap2
Q03146	Ddr1
Q99KI3	Emc3
A0A1D5RLM8	NotFound
P49452	Cenpc1
Q922R1	D230025D16Rik
Q3UHJ0	Aak1
Q9D1Q4	Dpm3
P59644	Inpp5j
Q9JLM4	Zmym3
Q8R1K1	Ubac2
Q3TXX4	Slc17a7
Q3UMR5	Mcu
P62743	Ap2s1
P62754	Rps6
P26618	Pdgfra
P50172	Hsd11b1
P16858	Gapdh
P03921	ND5
Q921N6	Ddx27
P61327	Magoh
Q6P069	Sri
P14115	Rpl27a
P51910	Apod
Q91XM9-7	Dlg2
Q8K3M5	Cables2
Q8R1R3	Stard7
Q8BNE1	Tcaf1
Q80TN4	Dnajc16
Q8BWQ6	Vps35l
O35683	Ndufa1
Q91X97	Ncald
O55143	Atp2a2
Q9QZD4	Ercc4
Q8R516	Mib2
P35969	Flt1
Q9EPK2-2	Rp2
E9QAS7	Inpp5a
Q7TQD7	Myo1b
Q8BU30	Iars
O55192	Slc6a2
Q6IFT4	Arhgap20
Q9R112	Sqor
Q61194	Pik3c2a
Q9R0Q6	Arpc1a
Q9CPQ1	Cox6c
P18872	Gnao1
Q19AB2	Robo2
B2RU80	Ptprb
A2ARZ3	NotFound
G3X9	NotFound
Q5XJF6	Rpl10a
Q8R0X7	Sgpl1
Q8R2S9	Actr8
P03930	ATP8
Q9WTK3	Gpaa1
P47856	Gfpt1
Q91YJ5	Mtif2
Q3V1Q3	Adcy2
Q9D773	Mrpl2
Q6GV12	Kdsr
Q9R0B6	Lamc3
Q8BGR2	Lrrc8d
Q8BQQ1	Zdhhc14
O70421	Fzd1
Q9QY40	Plxnb3
Q8CFA2	Amt
P50586	Tub
Q9DB90	Smg9
Q9DC23	Dnajc10
P47962	Rpl5
Q8CGC7	Eprs
Q9EQR4	Clca3a2
P48302	Ednrb
P19253	Rpl13a
Q9CY27	Tecr
Q31125	Slc39a7
Q0VG85-6	Ccdc162
Q8N9S3	Ahsa2
H3BJH0	NotFound
P53798	Fdft1

## Sheet: (C) P15 Proteome_Figure S2B
UniProt Accession Number	Gene Symbol
B9EKR1	Ptprz1
Q6P5F6	Slc39a10
Q9WUC3	Ly6h
Q9JLB9	Nectin3
P97792	Cxadr
Q5F226	Fat2
Q6PGJ3	L1cam
Q8BMK4	Ckap4
Q9WTR5	Cdh13
P57759	Erp29
Q8CFX3	Pcdh1
O89026	Robo1
Q61112	Sdf4
Q9D9X6	Zswim2
Q3TMX5	Manf
F6QYE1	Casq2
P70232	Chl1
Q8R5M8-4	Cadm1
Q5RKR3	Islr2
K4DI58	Cadm3
Q3UNN8	Pld5
Q810U4-3	Nrcam
Q6P1B3	Pianp
P15116	Cdh2
Q6PHS9	Cacna2d2
J3QML2	Abcc3
G3XA53	Omg
Q80Z24	Negr1
P55302	Lrpap1
Q9Z0L0	Tpbg
Q8CAE9	Podxl2
P09055	Itgb1
O08532-5	Cacna2d1
A0A0A6YY83	Pcdh7
A0A087WRT4	Fat1
Q5RJH3	Cdh12
Q8BIF0	Cd99l2
Q7M729	Scn4b
P70408	Cdh10
O35887	Calu
P97291	Cdh8
Q99PJ0	Ntm
Q6P6I8	Sirpa
Q8BM92	Cdh7
Q71M36	Cspg5
F8VPK8	Pcdh9
Q8HW98	Iglon5
Q9CQ45	Nenf
Q8BXA1	Golim4
P21995	Emb
Q9QZH3	Ppie
Q8C145	Slc39a6
P11688	Itga5
Q8JZM4	Dner
Q91XZ9	Pcdhb20
Q02819	Nucb1
Q9WTP5	Cdh22
Q61490	Alcam
Q9JKF6	Nectin1
Q6PFE7-2	Tmeff1
P55288	Cdh11
Q3UKN6	Nucb2
Q91X	Pcdhgc3
Q3UH99	Shisa6
A0A087WP80	Lsamp
P0C192	Lrrc4b
P27773	Pdia3
E9PYH0	Vcan
Q99PI8	Rtn4r
P29533	Vcam1
P30412	Ppic
Q91Y09	Pcdhac2
Q810C1	Slitrk1
Q9CZN4	Shisa9
Q69ZU6	Thsd7a
P35951	Ldlr
P13595	Ncam1
P58682	Tlr8
Q9CY50	Ssr1
Q8K0L3-2	Acsm2
Q8R1I1	Uqcr10
Q8R357	Olfm1
Q7TNR6	Igsf21
E9PXF0	Pcdh17
P98156	Vldlr
Q3UES3	Tnks2
Q62165	Dag1
Q9D868-2	Ppih
Q62092	Nsg1
Q8BP92	Rcn2
Q9D4F8	Tubgcp4
O08795-2	Prkcsh
Q9QZF2	Gpc1
Q68FM6	Elfn2
A2APM2	Cd44
Q8BI84	Mia3
Q3TML0	Pdia6
Q9ER58	Spock2
O08842	Gfra2
O54901	Cd200
Q61982	Notch3
Q6P1D5	Sez6l
Q61282	Acan
P04925	Prnp
Q924X6	Lrp8
Q8R3X6	Gpc6
Q91ZV7	Plxdc1
E9Q9M0	Cep290
Q6DFY8	Brinp2
Q68FD9	Kiaa1549
Q5XJY4	Parl
P61315	Gal3st3
Q80Y	Tnc
Q61330	Cntn2
Q5DU02	Usp22
Q8R464	Cadm4
Q5S006	Lrrk2
Q9D024	Ccdc47
E9QK04	Neo1
P12960	Cntn1
A0A1B0GR78	Stim1
Q64735	Cr1l
G5E8F8	Itgb5
Q80TS3	Adgrl3
Q8BGD9	Eif4b
A0A087WPX3	Nfasc
O88196	Ttc3
J3QK52	Noc2l
O35134	Polr1a
A0A1L1SUG9	Celsr3
Q61543	Glg1
P01831	Thy1
Q8K1S3	Unc5b
E9PXQ7	Pcdh10
Q9DAU1	Cnpy3
Q810B7	Slitrk5
Q99N50-2	Sytl2
Q6P2L7	Casc4
Q9D3A9	Ttyh1
P81069	Gabpb2
P35564	Canx
Q9EPK6	Sil1
G3X9I7	Zc3h12b
Q8R373	Clmp
Q6DIB5	Megf10
Q8VHC3	Selenom
Q80V31	Cep104
Q61137	Astn1
P12023	App
P15208	Insr
Q69Z26	Cntn4
Q9Z319-2	Corin
Q9QUM5	Hey1
Q4V9Z5-2	Sez6l2
E9QLE4	Nalcn
P60330	Espl1
O88507	Cntfr
Q03157	Aplp1
Q99J87	Dhx58
Q2VWQ2	Nell1
P52800	Efnb2
Q6NVD0	Frem2
E9PVD3	Dchs1
Q9CS84	Nrxn1
E9Q9Q6	Cdh18
P33146	Cdh15
Q8BFR4	Gns
P01899	H2-D1
Q9JMB8	Cntn6
P97772	Grm1
P15209	Ntrk2
Q6DIC9	Spock1
P18572	Bsg
Q8BYI9	Tnr
G5E8J0	Notch2
Q6A051	Atrnl1
O55026	Entpd2
Q9D3X9	Mfap3l
D3Z566	3632451O06Rik
Q61207	Psap
Q01279	Egfr
V9GXK0	Gm12117
Q7TSH4	Ccp110
G3X8Q1	Cabin1
Q9Z2B1	Il18rap
Q60805	Mertk
Q61146	Ocln
D3Z7A8	Wdr95
Q9R0L6-2	Pcm1
Q3UX37	Plekhg1
P14094	Atp1b1
Q810B9	Slitrk3
P06802	Enpp1
Q99JP7	Ggt7
Q9JJF3	Riox1
Q80XU8	Lrfn4
A2AEE7	Celsr2
A9DA50	Lingo1
Q8BGX3	Lrtm2
Q61735-2	Cd47
Q9DBV4	Mxra8
Q9D1Q6	Erp44
Q8BGT1	Flrt3
D3YZR2	Nrg2
Q60709	Aplp2
A2AVA0	Svep1
G5E8Z2	Taf4b
Q8K1N2-2	Phldb2
Q9WU60	Atrn
Q9QYM9	Tmeff2
Q8BTW9	Pak4
Q8BSY0	Asph
Q4PZA2-4	Ece1
Q6GQT1	A2m
P70663	Sparcl1
Q8C3Q5	Shisa7
P97952	Scn1b
Q61704	Itih3
Q8BWU8	Etnppl
Q8K3Z0-2	Nod2
B2RXS4	Plxnb2
Q60841	Reln
Q8R4F1	Ntng2
Q8BLY3	Lrfn3
Q8BLQ9	Cadm2
Q8CGC6	Rbm28
E9PZM8	Nptxr
Q9CQU0	Txndc12
E9QN12	Pdgfrb
Q99JH7	Clstn3
Q69ZK9	Nlgn2
E9QP	Col18a1
Q62443	Nptx1
F8VQG7	N4bp2
Q80ZF8	Adgrb3
D3Z6S9	Erich6
Q810B8	Slitrk4
Q8BGZ1	Hpcal4
P97370	Atp1b3
O08747-2	Unc5c
D3YZ21	D430041D05Rik
Q00560	Il6st
P0DP28	Calm3
P14231	Atp1b2
P56564	Slc1a3
Q80Z10	Astn2
Q7TQ32	Hfe2
P00158	Mt-Cyb
V9GX34	Csmd2
Q0V8T8	Cntnap5b
E9Q3V9	Adgrl1
P52795	Efnb1
Q69ZT1	Fan1
E9PY95	Mdga1
E9Q3A7	Cdh19
F8VQ79	Myo3b
Q571J5	Znf354c
P09470	Ace
D3YWX2	Ylpm1
E9Q4S7	Ptprj
Q61625	Grid2
Q8K135-2	Kiaa0319l
P70689	Gjb6
E9Q8A3	Pi4kb
E9PVV8	Musk
Q3TCN2	Plbd2
Q3TA38	Tmem120b
E9Q1W3	Neb
P63056-2	Olfm3
Q8C0Z1	Fam234a
Q6PD26	Pigs
Q91XD7	Creld1
Q8BMN4	Lmln
A0A0G2JGH0	Fxr1
P43406	Itgav
Q9Z1L5	Cacna2d3
P62748	Hpcal1
Q01705	Notch1
B1AXV0	Frrs1l
Q56A07	Scn2b
P54763-2	Ephb2
E9PZ19	Igsf9b
B8JK87	Amotl2
Q8C8U0-3	Ppfibp1
E9Q7T7	Chadl
Q80Z60-2	Ece2
Q6PGE7	Slc6a7
P62309	Snrpg
Q8VE88	Fam114a2
Q61503	Nt5e
Q8R310	Tmcc3
A6H603	Nwd1
Q9CZT4	Polr3e
P41274	Tnfsf9
Q62048	Pea15
Q61809	Lrrn1
P56818	Bace1
O35607	Bmpr2
P09103	P4hb
B1AS29	Grik3
B9EK	Ptchd4
A0A087WQ44	Srcap
O88653	Lamtor3
Q8BG58	P4htm
E9QN70	Lamb1
J3QNX5	Shisa8
E9QNF7	Cntnap2
Q9WV18	Gabbr1
Q9CQ89	Cuta
Q6P5F7	Ttyh3
B2RQF5	Mdga2
P57716	Ncstn
P28063	Psmb8
Q99P47	Cntnap4
Q06890	Clu
Q9EQS9-2	Igdcc4
Q923E4	Sirt1
F8VQD7	Ptprg
P24668	M6pr
Q3U1T3	Brms1l
Q61220	Nell2
Q8CAH8	Prkg2
Q60771	Cldn11
Q9EPL2	Clstn1
P14211	Calr
Q9QYE6	Golga5
P07214	Sparc
Q91W90	Txndc5
O70354	Ca11
G5E893	Ankrd12
Q6NXK8	Asic1
Q65CL1	Ctnna3
Q80T41	Gabbr2
O89051	Itm2b
Q8VI59	Pcnx3
Q9R1Q9	Atp6ap1
P47955	Rplp1
P97300	Nptn
Q8BR86	Kirrel3
Q6ZQA6	Igsf3
P10852	Slc3a2
Q8K2P7	Slc38a1
Q9WTS4	Tenm1
Q00493	Cpe
P62322	Lsm5
O35681	Syt3
Q8BM13	Olfm2
O54991	Cntnap1
Q9ERR7	Selenof
Q8K093	Trhde
P62761	Vsnl1
A0A0R4J117	Igsf8
E9PXU2	Adam17
Q08879	Fbln1
Q62470-2	Itga3
Q3UHD1	Adgrb1
Q8BR70	Yipf6
Q8C0L0	Tmx4
P97819	Pla2g6
Q9R1W5	Calcrl
Q810C0	Slitrk2
O54784	Dapk3
P16045	Lgals1
A0A0A0MQ92	Tenm2
Q61644	Pacsin1
P23819-4	Gria2
Q9JKR6	Hyou1
Q91X88	Pomgnt1
P12660	Pcp2
Q61361	Bcan
P28828	Ptprm
Q91VW5	Golga4
Q8VED9	Lgalsl
Q5FWH7	Slc39a12
O35604	Npc1
E9Q8N8	Slc4a4
Q8R2Y2	Mcam
Q8CJH3	Plxnb1
P17047-2	Lamp2
Q99KV1	Dnajb11
Q8VE04	Mob3b
Q99KD5	Unc45a
Q8VD26	Tmem143
Q6GQU6	Lingo3
Q6PHU5-2	Sort1
O89017	Lgmn
Q62179	Sema4b
Q8VCS3	Fam20b
Q0PD20	Rab34
F6RXI4	BC067074
D3YYQ8	Dnah10
Q8BJD1	Itih5
Q8C5W0	Clmn
P20917	Mag
Q2WF71	Lrfn1
Q3UJU9	Rmdn3
P10605	Ctsb
P61215	Ca10
Q8BM72	Hspa13
O35381	Anp32a
Q9EPR5	Sorcs2
Q9R1V6-11	Adam22
F7AA26	Pakap
Q9JJY4	Ddx20
Q03147	Cdk7
Q6SKR2	N6amt1
A2AP88	Zc3h6
Q9WVB4	Slit3
Q61074	Ppm1g
Q80V26	Impad1
A2A699	Fam171a2
Q64151	Sema4c
Q61730-3	Il1rap
O08997	Atox1
Q9Z2G6	Sel1l
P63213	Gng2
Q8K2I4	Manba
Q9QZC2	Plxnc1
Q9D3S3	Snx29
Q5STE3	Fstl4
Q9QYF9	Ndrg3
F8VQJ3	Lamc1
P18826	Phka1
Q8BGN3	Enpp6
O35136	Ncam2
J3QN85	Fgfr1
G5E897	Kdelc2
P63028	Tpt1
P41234	Abca2
Q07813	Bax
Q9Z2L6	Minpp1
E9Q368	Tarbp1
P0DP60	Lynx1
D3Z2X2	Dnhd1
Q99KG3	Rbm10
Q8VHN7	Gpr98
Q14CH0	Fam171b
Q8VHY0	Cspg4
Q0VBD0	Itgb8
Q62469	Itga2
Q99P72	Rtn4
A3KGU7	Sptan1
Q9WTQ5	Akap12
Q922P8	Tmem132a
Q9WVJ3	Cpq
Q8K0T0	Rtn1
Q99LI9	Clp1
E9PUL5	Prrt2
Q99K30	Eps8l2
Q8BLU0	Flrt2
Q61838	Pzp
P58021	Tm9sf2
Q80VL1	Tdrkh
Q8VCC9	Spon1
Q00422	Gabpa
O88967	Yme1l1
Q9JKB1	Uchl3
Q60738	Slc30a1
Q9CPT4	Mydgf
O88307	Sorl1
Q8BSI6	R3hcc1
P60882	Megf8
Q8R180	Ero1a
Q3UI43	Babam1
Q3UZV7
P11276	Fn1
P10493	Nid1
Q9WV54	Asah1
G3XA48	Idi1
A2A484	Zmynd8
Q149L6	Dnajb14
Q99KW9	Itfg1
Q61739	Itga6
P13808	Slc4a2
Q8BXZ1	Tmx3
Q8C419	Gpr158
Q6GQT9	Nomo1
P55066	Ncan
A2AW15	Ttbk2
Q60972	Rbbp4
Q9JI59	Jam2
Q9CX00	Ist1
Q9CQA9	Ntpcr
P56383	Atp5g2
Q9CWY8	Rnaseh2a
Q8R555	Crtac1
A0A087WPX0	Ktn1
Q06185	Atp5i
P17665	Cox7c
Q9WU28	Pfdn5
P18242	Ctsd
P52431	Pold1
Q60605-2	Myl6
Q8BH10	Orai2
Q8BGV0	Nars2
Q91VK1	Bzw2
Q9CQ60	Pgls
Q9CY97	Ssu72
Q6P5E4	Uggt1
Q80UG2	Plxna4
Q5SUF7	Cacna1g
P35347	Crhr1
Q91ZV0	Mia2
Q8VHL1	Setd7
P34022	Ranbp1
Q9DCP2	Slc38a3
Q9D2R6	Coa3
P27641	Xrcc5
P55144-2	Tyro3
Q3UXS0	Scamp3
P07310	Ckm
Q8BHC9	Fut11
Q8CDN6	Txnl1
Q9QXT0	Cnpy2
Q05D44	Eif5b
O88531	Ppt1
P31230	Aimp1
Q9DC16	Ergic1
O35226	Psmd4
Q99KF1	Tmed9
B1AWD9	Clta
E9Q2V7	Tbc1d14
P54818	Galc
Q62318	Trim28
Q9CQM5	Txndc17
G3X9H7	Mtss1
Q9EP72	Emc7
Q9WUP7-2	Uchl5
Q8BRK9	Man2a2
Q9CR16	Ppid
Q9CQJ1	Higd2a
Q99L85	Elp5
A0A286YD40	Slc9a3
O88685	Psmc3
P63276	Rps17
E9QAE4	Nsd1
Q9D1D1	Tspan11
Q9D4J1	Efhd1
P51807	Dynlt1
Q60963	Pla2g7
P51163	Uros
P08003	Pdia4
E9QNR6	AI837181
B2RT41	Zfc3h1
Q6ZQI3	Mlec
Q91ZR2	Snx18
Q6V4S5	Sdk2
P06797	Ctsl
Q3TPE9	Ankmy2

## Sheet: (D) P35 Proteome_Figure S2B
UniProt Accession Number	Gene Symbol
Q8BGD9	Eif4b
Q80Z24	Negr1
B9EKR1	Ptprz1
Q9CZN4	Shisa9
Q3UNN8	Pld5
G3XA53	Omg
P60330	Espl1
Q6P5F6	Slc39a10
Q99PJ0	Ntm
P81069	Gabpb2
P21995	Emb
Q8R5M8-4	Cadm1
Q7M729	Scn4b
P70232	Chl1
Q9D9X6	Zswim2
Q6P1B3	Pianp
Q6P6I8	Sirpa
P56383	Atp5g2
Q71M36	Cspg5
Q6PGJ3	L1cam
P57759	Erp29
Q9D4F8	Tubgcp4
A0A087WPX3	Nfasc
Q8BM92	Cdh7
Q9WTP5	Cdh22
Q6PHS9	Cacna2d2
P12960	Cntn1
P97772	Grm1
Q69ZU6	Thsd7a
Q810U4-3	Nrcam
Q68FD9	Kiaa1549
Q5XJY4	Parl
K4DI58	Cadm3
Q61490	Alcam
A0A087WP80	Lsamp
Q60805	Mertk
A0A0R4J117	Igsf8
E9PYH0	Vcan
P13595	Ncam1
Q3UH99	Shisa6
O08532-5	Cacna2d1
G5E8F8	Itgb5
P15116	Cdh2
Q80TS3	Adgrl3
Q61330	Cntn2
Q8HW98	Iglon5
Q8R3X6	Gpc6
Q8BYI9	Tnr
Q68FM6	Elfn2
P09055	Itgb1
Q8CFX3	Pcdh1
Q9JMB8	Cntn6
F8VPK8	Pcdh9
Q5DU02	Usp22
Q8R1I1	Uqcr10
Q60771	Cldn11
Q8K1N2-2	Phldb2
Q9DBV4	Mxra8
Q62165	Dag1
Q810C1	Slitrk1
P01831	Thy1
F8VQG7	N4bp2
Q9QUM5	Hey1
P29533	Vcam1
Q8BIF0	Cd99l2
Q9D1D1	Tspan11
O88196	Ttc3
J3QK52	Noc2l
O35134	Polr1a
P70689	Gjb6
Q8R357	Olfm1
F6QYE1	Casq2
Q80Y	Tnc
Q5RJH3	Cdh12
O54901	Cd200
D3YZR2	Nrg2
Q9CS84	Nrxn1
P27773	Pdia3
E9QNF7	Cntnap2
Q7TNR6	Igsf21
P0DP60	Lynx1
P15209	Ntrk2
D3YWX2	Ylpm1
P70408	Cdh10
P14094	Atp1b1
Q5S006	Lrrk2
Q920P3	Brinp1
P35951	Ldlr
Q8K0L3-2	Acsm2
Q8C145	Slc39a6
Q62443	Nptx1
Q9D3A9	Ttyh1
O89026	Robo1
P63056-2	Olfm3
G5E8Z2	Taf4b
Q80Z10	Astn2
P56564	Slc1a3
Q810B8	Slitrk4
B2RXS4	Plxnb2
Q8JZM4	Dner
Q8BMK4	Ckap4
O35681	Syt3
Q3TMX5	Manf
P55288	Cdh11
Q3UES3	Tnks2
P04925	Prnp
E9Q3A7	Cdh19
Q8R464	Cadm4
Q7TQ32	Hfe2
Q99J87	Dhx58
Q3TML0	Pdia6
Q9WV18	Gabbr1
Q9WUC3	Ly6h
Q64735	Cr1l
Q3UHD1	Adgrb1
O54991	Cntnap1
E9PXQ7	Pcdh10
P54763-2	Ephb2
Q9JKF6	Nectin1
P98156	Vldlr
Q80T41	Gabbr2
P55302	Lrpap1
Q91X88	Pomgnt1
Q61625	Grid2
Q9D3X9	Mfap3l
Q99PI8	Rtn4r
O08795-2	Prkcsh
Q5F226	Fat2
Q8R4F1	Ntng2
Q68EF4	Grm4
P30412	Ppic
A0A087WRT4	Fat1
P0C192	Lrrc4b
Q0VF58	Col19a1
Q91X	Pcdhgc3
Q69ZK9	Nlgn2
E9Q9Q6	Cdh18
P23819-4	Gria2
P97300	Nptn
Q61503	Nt5e
Q6DIC9	Spock1
G3X9I7	Zc3h12b
B2RQF5	Mdga2
Q00560	Il6st
P0DP28	Calm3
P97370	Atp1b3
Q91Y09	Pcdhac2
P97952	Scn1b
Q69Z26	Cntn4
P14231	Atp1b2
P06802	Enpp1
P15208	Insr
Q62179	Sema4b
E9Q8N8	Slc4a4
Q924X6	Lrp8
E9Q3V9	Adgrl1
Q9Z2B1	Il18rap
Q9Z1L5	Cacna2d3
D3YZ21	D430041D05Rik
Q8BR86	Kirrel3
Q61704	Itih3
P43406	Itgav
E9QK04	Neo1
Q56A07	Scn2b
Q6P1D5	Sez6l
Q9EPK6	Sil1
E9Q4S7	Ptprj
O35887	Calu
Q9CY50	Ssr1
Q80ZF8	Adgrb3
Q9CX00	Ist1
Q61282	Acan
A2APM2	Cd44
Q8K093	Trhde
Q9WTR5	Cdh13
G5E893	Ankrd12
Q62469	Itga2
Q9EQR4	Clca3a2
Q5FWH7	Slc39a12
P52800	Efnb2
Q8BI84	Mia3
Q9R0N8	Syt6
E9Q9M0	Cep290
P00158	Mt-Cyb
O35607	Bmpr2
O08842	Gfra2
Q3UKN6	Nucb2
Q9JLB9	Nectin3
Q06890	Clu
B1AS29	Grik3
P18572	Bsg
E9PXF0	Pcdh17
V9GXK0	Gm12117
P11688	Itga5
Q91ZV7	Plxdc1
Q01279	Egfr
Q6DFY8	Brinp2
P70193	Lrig1
P62748	Hpcal1
P35564	Canx
Q91X96	Rabif
A0A1B0GR78	Stim1
Q8CJH3	Plxnb1
B8JK87	Amotl2
Q8BGX3	Lrtm2
Q8CAE9	Podxl2
Q8C0Z1	Fam234a
Q810C0	Slitrk2
Q8VE04	Mob3b
B1AXV0	Frrs1l
Q61137	Astn1
P05532	Kit
Q8R555	Crtac1
O88507	Cntfr
P97291	Cdh8
Q6A051	Atrnl1
Q8BSY0	Asph
Q99P47	Cntnap4
Q9DB72	Btbd17
Q91YJ5	Mtif2
Q9CQU0	Txndc12
Q6NXK8	Asic1
Q80WG5	Lrrc8a
O88967	Yme1l1
Q03157	Aplp1
Q8VHC3	Selenom
Q61146	Ocln
E9Q7T7	Chadl
P61215	Ca10
Q9R1W5	Calcrl
Q571J5	Znf354c
P52795	Efnb1
Q8K1S3	Unc5b
E9Q368	Tarbp1
Q9QUR8	Sema7a
Q01705	Notch1
E9Q2V7	Tbc1d14
Q60841	Reln
P10852	Slc3a2
Q9R1V7-2	Adam23
Q0VBD0	Itgb8
E9PZ19	Igsf9b
Q7TQG7	Adam11
Q8BMN4	Lmln
Q5NCH9	Grm6
P97792	Cxadr
P12660	Pcp2
Q91XZ9	Pcdhb20
Q80UG2	Plxna4
Q61361	Bcan
Q9WTS4	Tenm1
Q8C3Q5	Shisa7
Q9R0N9	Syt9
Q9DAU1	Cnpy3
Q9ER58	Spock2
Q9R1V6-11	Adam22
Q810B7	Slitrk5
Q8BLQ9	Cadm2
J3QN85	Fgfr1
Q60709	Aplp2
Q9QZF2	Gpc1
Q9D868-2	Ppih
O08747-2	Unc5c
P61315	Gal3st3
O55026	Entpd2
A0A0A6YY83	Pcdh7
P37172	Acvr1
Q61982	Notch3
Q4V9Z5-2	Sez6l2
A2AVA0	Svep1
Q61543	Glg1
Q9Z319-2	Corin
O89051	Itm2b
A9DA50	Lingo1
Q02819	Nucb1
Q9QZC2	Plxnc1
D3Z6S9	Erich6
Q5SUF7	Cacna1g
Q8K4Z0	Lgi2
P09103	P4hb
O35598	Adam10
Q9CQ91	Ndufa3
Q61735-2	Cd47
Q8K3M5	Cables2
E9PZM8	Nptxr
Q62092	Nsg1
Q61809	Lrrn1
Q3UEW6	Flt3
P47743	Grm8
Q6DIB5	Megf10
Q3TA38	Tmem120b
Q9CQ45	Nenf
Q9QZH3	Ppie
Q8BQP9	Rgs7bp
Q6P5E4	Uggt1
O09126	Sema4d
Q8BKG3	Ptk7
Q6ZQI3	Mlec
Q8C419	Gpr158
P22723	Gabrg2
Q8VHW4	Cacng5
Q8C033	Arhgef10
P60882	Megf8
Q62470-2	Itga3
Q2VWQ2	Nell1
Q91WG7	Dgkg
P12023	App
Q8BGT1	Flrt3
Q8CAH8	Prkg2
Q6ZQK0	Ncapd3
O89029	Matn4
Q91XD7	Creld1
Q64444	Ca4
G5E8D5	Grm7
O54784	Dapk3
Q9CPT4	Mydgf
Q9D024	Ccdc47
Q99K30	Eps8l2
Q9JI59	Jam2
Q8R373	Clmp
Q76KF0	Sema6d
P0C7M9	Clec2l
P26618	Pdgfra
Q9JKR6	Hyou1
P63250	Kcnj3
Q7TME0	Plppr4
Q6P5F7	Ttyh3
Q9Z0S6	Cldn10
O70354	Ca11
Q8BJD1	Itih5
Q6GQT1	A2m
O35136	Ncam2
A6H603	Nwd1
A0A0G2JGH0	Fxr1
Q99KV1	Dnajb11
P55144-2	Tyro3
E9PVD3	Dchs1
Q9D1Q6	Erp44
P21836	Ache
Q14CH0	Fam171b
P63137-2	Gabrb2
Q9JIA1	Lgi1
H3BJH0	Lrp5
E9QN12	Pdgfrb
P35969	Flt1
Q91ZX7	Lrp1
Q8R2Y2	Mcam
Q8BXZ1	Tmx3
A3KGJ7	Cep250
Q64487	Ptprd
P35347	Crhr1
Q9DC16	Ergic1
Q61194	Pik3c2a
E9Q6G4	Abca7
G3X9H7	Mtss1
L7N1Y0	Dnah7b
B9EK	Ptchd4
Q8BVG8	Nat14
Q80V31	Cep104
J3QNX5	Shisa8
P58682	Tlr8
Q99JP7	Ggt7
B2RU80	Ptprb
Q9ERR7	Selenof
P03921	Mtnd5
Q8BLY3	Lrfn3
Q61644	Pacsin1
Q0VG85-6	Ccdc162p
P62956	Cacng7
G5E897	Kdelc2
Q61112	Sdf4
Q61739	Itga6
B1ATV3	Trpc3
J3QML2	Abcc3
Q80Z60-2	Ece2
E9QJY0	Slc7a2
Q8C5W0	Clmn
Q6GQU6	Lingo3
P01899	H2-D1
Q3TXX4	Slc17a7
Q6GV12	Kdsr
Q61730-3	Il1rap
Q19AB2	Robo2
Q7TSH4	Ccp110
G3X8Q1	Cabin1
F8VQ79	Myo3b
O55192	Slc6a2
P63318	Prkcg
E9Q247	Sidt1
Q5FWI3	Tmem2
P56959	Fus
A2AG50	Map7d2
Q8BFR4	Gns
Q149L6	Dnajb14
Q922R1
Q61207	Psap
Q03146	Ddr1
Q8BGR2	Lrrc8d
Q9QY40	Plxnb3
Q8BHT6	B3glct
Q922P8	Tmem132a
Q8BM13	Olfm2
A0A1D5RLM8	Gm11639
P28828	Ptprm
Q9D8N2	Fam45a
P42337	Pik3ca
E9QN70	Lamb1
E9Q720	Rgs20
Q65CL1	Ctnna3
Q2WF71	Lrfn1
E9QK53	Fgfr2
F8VQD7	Ptprg
Q9WU60	Atrn
Q80XU8	Lrfn4
B1AWD9	Clta
Q64151	Sema4c
Q9D4F2	Plpp6
D3Z7A8	Wdr95
Q9R0L6-2	Pcm1
Q9CZT4	Polr3e
Q5STE3	Fstl4
Q0V8T8	Cntnap5b
Q0QWG9	Grid2ip
Q99KI3	Emc3
P33146	Cdh15
Q0PD20	Rab34
F8WJA0	Ddx24
Q9Z306	Slc22a4
Q8BXA1	Golim4
Q8BWU8	Etnppl
P16388	Kcna1
Q31125	Slc39a7
Q6PCX7	Rgma
P41274	Tnfsf9
Q9R0B6	Lamc3
Q6P9J9	Ano6
E9PY95	Mdga1
Q9Z218	Dpp6
Q8BNJ6-2	Neto2
P63082	Atp6v0c
B1AWN6	Scn2a
V9GX34	Csmd2
Q91UZ1	Plcb4
Q8BLU0	Flrt2
Q9EQS9-2	Igdcc4
Q3UHK6-3	Tenm4
Q6IFT4	Arhgap20
Q8VCC9	Spon1
Q91YM4	Tbrg4
Q9D710	Tmx2
Q8BR70	Yipf6
Q8BHN3	Ganab
G3XA34	Zfp316
P32037	Slc2a3
P84096	Rhog
Q8R0Y8	Slc25a42
P28571-1	Slc6a9
O08530	S1pr1
Q9CPU4	Mgst3
P16305	Gabra6
Q9QYR6	Map1a
P11881-2	Itpr1
P41233	Abca1
Q8BXR1	Slc7a14
O35683	Ndufa1
Q9D0D3	Mtpap
E9Q8V6	Dennd4a
Q80W54	Zmpste24
Q8BG73	Sh3bgrl2
Q810B9	Slitrk3
O35250	Exoc7
Q9JHG0	Cbln3
Q9QYE6	Golga5
O88602	Cacng2
F8WHB1	Atp2b2
Q8VD26	Tmem143
Q6P2L7	Casc4
P15388-3	Kcnc1
A0A0A0MQ92	Tenm2
G5E8Q0	Lyst
P14211	Calr
P20917	Mag
Q09143	Slc7a1
Q8K135-2	Kiaa0319l
Q8BLF1	Nceh1
Q8BG58	P4htm
Q9JKD3	Scamp5
Q0VEJ0	Cep76
Q3UXS0	Scamp3
Q8BH10	Orai2
Q14BI1	Slc24a2
Q76M80	Kcnk12
Q9EQZ6	Rapgef4
Q9CQJ1	Higd2a
Q3UJU9	Rmdn3
Q9WV91	Ptgfrn
P97819	Pla2g6
Q8K021	Scamp1
A2ARP1	Ppip5k1
P28063	Psmb8
O70421	Fzd1
O35409	Folh1
Q3UHD2	Gfod1
Q9WUH7	Sema4g
Q8BUV8	Gpr107
Q3V3R4	Itga1
Q9JJY4	Ddx20
Q99K28-2	Arfgap2
Q9EPR5	Sorcs2
A2ARZ3	Fsip2
Q8R516	Mib2
P51910	Apod
Q9D4J1	Efhd1
Q9DCV4	Rmdn1
Q61183	Papola
P16858	Gapdh
P46978	Stt3a
G5E8E0	Rgs17
Q8VDG5	Ppcs
P52480	Pkm
Q920N7	Syt12
Q61271	Acvr1b
Q71RI9	Kyat3
Q91V35	Ptpra
Q60605-2	Myl6
P59644	Inpp5j
P50172	Hsd11b1
V9GXM1	Arfgap1
D6RH77	Pld1
O54734	Ddost
Q9WTK3	Gpaa1
O55143	Atp2a2
A2AEE7	Celsr2
Q6P069	Sri
Q63959	Kcnc3
Q9CY27	Tecr
Q3UMR5	Mcu
Q9D172	D10Jhu81e
Q9R171	Cbln1
Q9JHI7	Exosc9
Q3UZV7
Q9Z0	Aifm1
Q61072	Adam9
Q8VCY8-2	Plppr2
Q91YN8	Gtf2h2
Q9D0M5	Dynll2
Q9Z1N5	Ddx39b
Q99JR1	Sfxn1
Q3UN16	Gpr162
Q8K2V6-2	Ipo11
Q3TDN2	Faf2
E9PUJ6	Mycbp2
Q61666	Hira
P62754	Rps6
Q6PIC6	Atp1a3
Q9CRB8	Mtfp1
Q9EPL2	Clstn1
Q8VEH8	Erlec1
Q8C3X4	Guf1
Q8BW86	Arhgef33
D3Z4P2	Lman2l
P48302	Ednrb
Q8CFA2	Amt
Q8C129	Lnpep
Q6WQJ1	Dagla
P28651	Ca8
Q8R2R9	Ap3m2
Q8BK	Baiap2
Q8K449	Abca9
A2AT37	Upf2
Q08460-2	Kcnma1
Q91V14-2	Slc12a5
Q5DQR4	Stxbp5l
P35585	Ap1m1
Q80XC3	Usp6nl
O35604	Npc1
P35762	Cd81
E9QP	Col18a1
D3Z3Y1	Pigg
Q8BUY5	Timmdc1
Q9DCR2	Ap3s1
Q9EP72	Emc7
Q9CQ85	Timm22
A0A0R4J0J1	Cpne9
Q8K2J0	Plcd3
Q99JH7	Clstn3
Q8BM72	Hspa13
Q3UHG7	Lchn
P21981	Tgm2
P62069	Usp46
Q6PHU5-2	Sort1
Q9QWY8	Asap1
F8VQJ3	Lamc1
Q8C407-2	Yipf4
Q3UN02	Lclat1
P32883-2	Kras
Q8R1R3	Stard7
P08003	Pdia4
Q9DC11	Plxdc2
D3YUP1	Carm1
D3Z041	Acsl1
Q60963	Pla2g7
Q61838	Pzp
Q9Z120	Mettl1
Q02013	Aqp1
P62315	Snrpd1
Q9CRY7	Gdpd1
Q9DB90	Smg9
Q8K2C8	Gpat4
Q3TCN2	Plbd2
Q3ULL6	Upf3b
Q61743	Kcnj11
P09470	Ace
P97445	Cacna1a
O08582	Gtpbp1
P19253	Rpl13a
Q68FG2	Sptbn2
Q8R0X7	Sgpl1
Q91WG4	Elp2
A3KGU7	Sptan1
Q9R0Q6	Arpc1a
Q8CEC5	Nkiras1
P41234	Abca2
Q6KAR6	Exoc3
Q9QUI0	Rhoa
Q8C167-2	Prepl
Q62426	Cstb
Q9JK42	Pdk2
Q9Z2G6	Sel1l
P50586	Tub
Q8R2Y8	Ptrh2
Q8K406	Lgi3
Q9DB25	Alg5
Q9JJD0	Thap11
Q9DCP2	Slc38a3
Q9ESP1	Sdf2l1
Q9CQE3	Mrps17
B9EJA2	Cttnbp2
Q8BS95	Gpr89a
Q4PZA2-4	Ece1
Q06185	Atp5i
Q9Z0S9	Rabac1
G5E896	Edc4
Q91V41	Rab14
Q9CX30	Yif1b
F8WIZ7	Osbpl6
Q61545	Ewsr1
Q9QY81	Nup210
P63002-2	Aes
P10493	Nid1
Q8R180	Ero1a
Q80TE0	Rpap1
Q53Z09	Kcnh2
A2A699	Fam171a2
O88745	Scrg1
Q9DCF9	Ssr3
Q9JM62	Reep6
Q8BU33	Ilvbl
Q9Z2C9	Mtmr7
Q9ESZ8	Gtf2i
Q8BI06	Cemip
Q8BU30	Iars
Q6NVG1	Lpcat4
Q80VP0	Tecpr1
P61327	Magoh
D3YXJ0	Dgkh
A2AKX3	Setx
D3YZZ5	Tmed7
P31648	Slc6a1
Q80TN4	Dnajc16
A2AHB8	Kcnt1
Q6GQT9	Nomo1
Q3U8Y1	Mrps11
Q9CR89	Ergic2
Q924M7	Mpi
Q3UXZ9	Kdm5a
Q9DBS1	Tmem43
P53612	Rabggtb
Q9Z0V7	Timm17b
O35449	Prrt1
Q6PE13	Prrt3
Q8R2S9	Actr8
O09111	Ndufb11
P14115	Rpl27a
A0A0A0MQ93	Tmem132e
Q8VCB1	Ndc1
Q9D906	Atg7
P52479-2	Usp10
Q5Y5T1	Zdhhc20
Q3V1U8	Elmod1
Q6PIP5	Nudcd1
P45878	Fkbp2
Q3TYA6	Mphosph8
O88307	Sorl1
Q8BR65	Suds3
Q91XM9-7	Dlg2
Q8BTY8	Scfd2
P80314	Cct2
O35083	Agpat1
P48776	Tdo2
Q9DB75	Cdip1
Q6ZPJ0	Tex2
B7ZDF5	Hdac5
Q8C5N9	Hsd17b7
Q00493	Cpe
Q80U35	Arhgef17
Q3V1Q3	Adcy2
Q91ZR2	Snx18
Q99L48	Nmd3
Q6NS46	Pdcd11
P57716	Ncstn
Q9Z0V2	Kcnd2
Q9EPK2-2	Rp2
Q9R078	Prkab1
Q9DBG6	Rpn2
Q9DCT5	Sdf2
Q99KW9	Itfg1
P24668	M6pr
Q8VHY0	Cspg4
Q924D0	Rtn4ip1
Q3UZR5	Atp2c1
Q9DC23	Dnajc10
Q9R1Q9	Atp6ap1
Q9QXK7	Cpsf3
P35290	Rab24
P58021	Tm9sf2
Q3TMP1	Gtf3c3
A2AR56	Frmd5
Q9CPQ3	Tomm22
Q99KF1	Tmed9
P49452	Cenpc
Q543K9	Pnp
Q921M7	Fam49b
Q6V4S5	Sdk2
P60191	Rims4
O54865	Gucy1b3
Q6ZQ18	Efr3b
P17665	Cox7c
Q8VE88	Fam114a2
Q3UHI4	Tmed8
Q9CQJ8	Ndufb9
Q8C7D2	Crbn
Q9JIG8	Praf2
Q99MR3	Slc12a9
Q3TIU4	Pde12
Q3U821	Wdr75
Q6PCP5-2	Mff
Q9JIY5	Htra2
Q8N9S3	Ahsa2
Q8CG03	Pde5a
Q8C8U0-3	Ppfibp1
Q61220	Nell2
Q8CHW4	Eif2b5
O70439	Stx7
Q91ZV0	Mia2
Q6GQV2	Depdc5
Q9Z2A0	Pdpk1
Q91VW5	Golga4
E9PZD8	Cp
P47955	Rplp1
Q99KU0	Vmp1
Q3UUJ4	Strada
Q8K2I4	Manba
Q3UE92	Xpnpep1
A0A1L1SUG9	Celsr3
Q9CWU6	Uqcc1
Q91X97	Ncald
Q8R5L3	Vps39
Q6PAM0	Prkab2
Q8VCS3	Fam20b
Q8BL66	Eea1
O35841	Api5
Q8BWQ6
Q9CQ89	Cuta
Q2TA57	Asphd1
Q9WUP7-2	Uchl5
Q6A0A2	Larp4b
Q9WV55	Vapa
P31230	Aimp1
J3QNE4	Ccdc180
P46737	Brcc3
Q8R3I2	Mboat2
Q9DB60	Fam213b
Q80ZW2	Them6

## Sheet: (E) P15 Proteome_Figure S2C
UniProt Accession Number	Gene Symbol
B9EKR1	Ptprz1
Q6P5F6	Slc39a10
Q9WUC3	Ly6h
Q9JLB9	Nectin3
P97792	Cxadr
Q5F226	Fat2
Q6PGJ3	L1cam
Q8BMK4	Ckap4
Q9WTR5	Cdh13
P57759	Erp29
Q8CFX3	Pcdh1
O89026	Robo1
Q61112	Sdf4
Q9D9X6	Zswim2
Q3TMX5	Manf
F6QYE1	Casq2
P70232	Chl1
Q8R5M8-4	Cadm1
Q5RKR3	Islr2
K4DI58	Cadm3
Q3UNN8	Pld5
Q810U4-3	Nrcam
Q6P1B3	Pianp
P15116	Cdh2
Q6PHS9	Cacna2d2
J3QML2	Abcc3
G3XA53	Omg
Q80Z24	Negr1
P55302	Lrpap1
Q9Z0L0	Tpbg
Q8CAE9	Podxl2
P09055	Itgb1
O08532-5	Cacna2d1
A0A0A6YY83	Pcdh7
A0A087WRT4	Fat1
Q5RJH3	Cdh12
Q8BIF0	Cd99l2
Q7M729	Scn4b
P70408	Cdh10
O35887	Calu
P97291	Cdh8
Q99PJ0	Ntm
Q6P6I8	Sirpa
Q8BM92	Cdh7
Q71M36	Cspg5
F8VPK8	Pcdh9
Q8HW98	Iglon5
Q9CQ45	Nenf
Q8BXA1	Golim4
P21995	Emb
Q9QZH3	Ppie
Q8C145	Slc39a6
P11688	Itga5
Q8JZM4	Dner
Q91XZ9	Pcdhb20
Q02819	Nucb1
Q9WTP5	Cdh22
Q61490	Alcam
Q9JKF6	Nectin1
Q6PFE7-2	Tmeff1
P55288	Cdh11
Q3UKN6	Nucb2
Q91X	Pcdhgc3
Q3UH99	Shisa6
A0A087WP80	Lsamp
P0C192	Lrrc4b
P27773	Pdia3
E9PYH0	Vcan
Q99PI8	Rtn4r
P29533	Vcam1
P30412	Ppic
Q91Y09	Pcdhac2
Q810C1	Slitrk1
Q9CZN4	Shisa9
Q69ZU6	Thsd7a
P35951	Ldlr
P13595	Ncam1
P58682	Tlr8
Q9CY50	Ssr1
Q8K0L3-2	Acsm2
Q8R1I1	Uqcr10
Q8R357	Olfm1
Q7TNR6	Igsf21
E9PXF0	Pcdh17
P98156	Vldlr
Q3UES3	Tnks2
Q62165	Dag1
Q9D868-2	Ppih
Q62092	Nsg1
Q8BP92	Rcn2
Q9D4F8	Tubgcp4
O08795-2	Prkcsh
Q9QZF2	Gpc1
Q68FM6	Elfn2
A2APM2	Cd44
Q8BI84	Mia3
Q3TML0	Pdia6
Q9ER58	Spock2
O08842	Gfra2
O54901	Cd200
Q61982	Notch3
Q6P1D5	Sez6l
Q61282	Acan
P04925	Prnp
Q924X6	Lrp8
Q8R3X6	Gpc6
Q91ZV7	Plxdc1
E9Q9M0	Cep290
Q6DFY8	Brinp2
Q68FD9	Kiaa1549
Q5XJY4	Parl
P61315	Gal3st3
Q80Y	Tnc
Q61330	Cntn2
Q5DU02	Usp22
Q8R464	Cadm4
Q5S006	Lrrk2
Q9D024	Ccdc47
E9QK04	Neo1
P12960	Cntn1
A0A1B0GR78	Stim1
Q64735	Cr1l
G5E8F8	Itgb5
Q80TS3	Adgrl3
Q8BGD9	Eif4b
A0A087WPX3	Nfasc
O88196	Ttc3
J3QK52	Noc2l
O35134	Polr1a
A0A1L1SUG9	Celsr3
Q61543	Glg1
P01831	Thy1
Q8K1S3	Unc5b
E9PXQ7	Pcdh10
Q9DAU1	Cnpy3
Q810B7	Slitrk5
Q99N50-2	Sytl2
Q6P2L7	Casc4
Q9D3A9	Ttyh1
P81069	Gabpb2
P35564	Canx
Q9EPK6	Sil1
G3X9I7	Zc3h12b
Q8R373	Clmp
Q6DIB5	Megf10
Q8VHC3	Selenom
Q80V31	Cep104
Q61137	Astn1
P12023	App
P15208	Insr
Q69Z26	Cntn4
Q9Z319-2	Corin
Q9QUM5	Hey1
Q4V9Z5-2	Sez6l2
E9QLE4	Nalcn
P60330	Espl1
O88507	Cntfr
Q03157	Aplp1
Q99J87	Dhx58
Q2VWQ2	Nell1
P52800	Efnb2
Q6NVD0	Frem2
E9PVD3	Dchs1
Q9CS84	Nrxn1
E9Q9Q6	Cdh18
P33146	Cdh15
Q8BFR4	Gns
P01899	H2-D1
Q9JMB8	Cntn6
P97772	Grm1
P15209	Ntrk2
Q6DIC9	Spock1
P18572	Bsg
Q8BYI9	Tnr
G5E8J0	Notch2
Q6A051	Atrnl1
O55026	Entpd2
Q9D3X9	Mfap3l
D3Z566	3632451O06Rik
Q61207	Psap
Q01279	Egfr
V9GXK0	Gm12117
Q7TSH4	Ccp110
G3X8Q1	Cabin1
Q9Z2B1	Il18rap
Q60805	Mertk
Q61146	Ocln
D3Z7A8	Wdr95
Q9R0L6-2	Pcm1
Q3UX37	Plekhg1
P14094	Atp1b1
Q810B9	Slitrk3
P06802	Enpp1
Q99JP7	Ggt7
Q80XU8	Lrfn4
A2AEE7	Celsr2
A9DA50	Lingo1
Q8BGX3	Lrtm2
Q61735-2	Cd47
Q9DBV4	Mxra8
Q9D1Q6	Erp44
Q8BGT1	Flrt3
D3YZR2	Nrg2
Q60709	Aplp2
A2AVA0	Svep1
G5E8Z2	Taf4b
Q8K1N2-2	Phldb2
Q9WU60	Atrn
Q9QYM9	Tmeff2
Q8BTW9	Pak4
Q8BSY0	Asph
Q4PZA2-4	Ece1
Q6GQT1	A2m
P70663	Sparcl1
Q8C3Q5	Shisa7
P97952	Scn1b
Q61704	Itih3
Q8BWU8	Etnppl
Q8K3Z0-2	Nod2
B2RXS4	Plxnb2
Q60841	Reln
Q8R4F1	Ntng2
Q8BLY3	Lrfn3
Q8BLQ9	Cadm2
E9PZM8	Nptxr
Q9CQU0	Txndc12
E9QN12	Pdgfrb
Q99JH7	Clstn3
Q69ZK9	Nlgn2
E9QP	Col18a1
Q62443	Nptx1
F8VQG7	N4bp2
Q80ZF8	Adgrb3
D3Z6S9	Erich6
Q810B8	Slitrk4
Q8BGZ1	Hpcal4
P97370	Atp1b3
O08747-2	Unc5c
D3YZ21	D430041D05Rik
Q00560	Il6st
P0DP28	Calm3
P14231	Atp1b2
P56564	Slc1a3
Q80Z10	Astn2
Q7TQ32	Hfe2
P00158	Mt-Cyb
V9GX34	Csmd2
Q0V8T8	Cntnap5b
E9Q3V9	Adgrl1
P52795	Efnb1
Q69ZT1	Fan1
E9PY95	Mdga1
E9Q3A7	Cdh19
F8VQ79	Myo3b
Q571J5	Znf354c
P09470	Ace
D3YWX2	Ylpm1
E9Q4S7	Ptprj
Q61625	Grid2
Q8K135-2	Kiaa0319l
P70689	Gjb6
E9Q8A3	Pi4kb
E9PVV8	Musk
Q3TCN2	Plbd2
Q3TA38	Tmem120b
E9Q1W3	Neb
P63056-2	Olfm3
Q8C0Z1	Fam234a
Q6PD26	Pigs
Q91XD7	Creld1
Q8BMN4	Lmln
A0A0G2JGH0	Fxr1
P43406	Itgav
Q9Z1L5	Cacna2d3
P62748	Hpcal1
Q01705	Notch1
B1AXV0	Frrs1l
Q56A07	Scn2b
P54763-2	Ephb2
E9PZ19	Igsf9b
B8JK87	Amotl2
Q8C8U0-3	Ppfibp1
E9Q7T7	Chadl
Q6PGE7	Slc6a7
P62309	Snrpg
Q8VE88	Fam114a2
Q61503	Nt5e
Q8R310	Tmcc3
A6H603	Nwd1
Q9CZT4	Polr3e
P41274	Tnfsf9
Q62048	Pea15
Q61809	Lrrn1
O35607	Bmpr2
P09103	P4hb
B1AS29	Grik3
B9EK	Ptchd4
A0A087WQ44	Srcap
O88653	Lamtor3
Q8BG58	P4htm
E9QN70	Lamb1
J3QNX5	Shisa8
E9QNF7	Cntnap2
Q9WV18	Gabbr1
Q9CQ89	Cuta
Q6P5F7	Ttyh3
B2RQF5	Mdga2
P57716	Ncstn
P28063	Psmb8
Q99P47	Cntnap4
Q06890	Clu
Q9EQS9-2	Igdcc4
Q923E4	Sirt1
F8VQD7	Ptprg
P24668	M6pr
Q3U1T3	Brms1l
Q61220	Nell2
Q8CAH8	Prkg2
Q60771	Cldn11
Q9EPL2	Clstn1
P14211	Calr
Q9QYE6	Golga5
P07214	Sparc
Q91W90	Txndc5
O70354	Ca11
G5E893	Ankrd12
Q6NXK8	Asic1
Q65CL1	Ctnna3
Q80T41	Gabbr2
O89051	Itm2b
Q8VI59	Pcnx3
Q9R1Q9	Atp6ap1
P47955	Rplp1
P97300	Nptn
Q8BR86	Kirrel3
Q6ZQA6	Igsf3
P10852	Slc3a2
Q8K2P7	Slc38a1
Q9WTS4	Tenm1
Q00493	Cpe
O35681	Syt3
Q8BM13	Olfm2
O54991	Cntnap1
Q9ERR7	Selenof
Q8K093	Trhde
P62761	Vsnl1
A0A0R4J117	Igsf8
E9PXU2	Adam17
Q08879	Fbln1
Q62470-2	Itga3
Q3UHD1	Adgrb1
Q8BR70	Yipf6
Q8C0L0	Tmx4
P97819	Pla2g6
Q9R1W5	Calcrl
Q810C0	Slitrk2
O54784	Dapk3
P16045	Lgals1
A0A0A0MQ92	Tenm2
Q61644	Pacsin1
P23819-4	Gria2
Q9JKR6	Hyou1
P12660	Pcp2
Q61361	Bcan
P28828	Ptprm
Q91VW5	Golga4
Q8VED9	Lgalsl
Q5FWH7	Slc39a12
E9Q8N8	Slc4a4
Q8R2Y2	Mcam
Q8CJH3	Plxnb1
P17047-2	Lamp2
Q99KV1	Dnajb11
Q8VE04	Mob3b
Q99KD5	Unc45a
Q8VD26	Tmem143
Q6GQU6	Lingo3
Q6PHU5-2	Sort1
O89017	Lgmn
Q62179	Sema4b
Q8VCS3	Fam20b
Q0PD20	Rab34
F6RXI4	BC067074
Q8BJD1	Itih5
Q8C5W0	Clmn
P20917	Mag
Q3UJU9	Rmdn3
P10605	Ctsb
P61215	Ca10
Q8BM72	Hspa13
O35381	Anp32a
Q9EPR5	Sorcs2
Q9R1V6-11	Adam22
F7AA26	Pakap
Q03147	Cdk7
Q6SKR2	N6amt1
A2AP88	Zc3h6
Q9WVB4	Slit3
Q61074	Ppm1g
Q80V26	Impad1
A2A699	Fam171a2
Q61730-3	Il1rap
Q9Z2G6	Sel1l
P63213	Gng2
Q8K2I4	Manba
Q9QZC2	Plxnc1
Q9D3S3	Snx29
Q5STE3	Fstl4
Q9QYF9	Ndrg3
F8VQJ3	Lamc1
O35136	Ncam2
J3QN85	Fgfr1
G5E897	Kdelc2
P63028	Tpt1
P41234	Abca2
Q07813	Bax
E9Q368	Tarbp1
P0DP60	Lynx1
D3Z2X2	Dnhd1
Q14CH0	Fam171b
Q0VBD0	Itgb8
Q62469	Itga2
Q9WTQ5	Akap12
Q922P8	Tmem132a
Q8K0T0	Rtn1
Q99LI9	Clp1
Q99K30	Eps8l2
Q8BLU0	Flrt2
Q80VL1	Tdrkh

## Sheet: (F) P35 Proteome_Figure S2C
UniProt Accession Number	Gene Symbol
Q8BGD9	Eif4b
Q80Z24	Negr1
B9EKR1	Ptprz1
Q9CZN4	Shisa9
Q3UNN8	Pld5
G3XA53	Omg
P60330	Espl1
Q6P5F6	Slc39a10
Q99PJ0	Ntm
P81069	Gabpb2
P21995	Emb
Q8R5M8-4	Cadm1
Q7M729	Scn4b
P70232	Chl1
Q9D9X6	Zswim2
Q6P1B3	Pianp
Q6P6I8	Sirpa
P56383	Atp5g2
Q71M36	Cspg5
Q6PGJ3	L1cam
P57759	Erp29
Q9D4F8	Tubgcp4
A0A087WPX3	Nfasc
Q8BM92	Cdh7
Q9WTP5	Cdh22
Q6PHS9	Cacna2d2
P12960	Cntn1
P97772	Grm1
Q69ZU6	Thsd7a
Q810U4-3	Nrcam
Q68FD9	Kiaa1549
Q5XJY4	Parl
K4DI58	Cadm3
Q61490	Alcam
A0A087WP80	Lsamp
Q60805	Mertk
A0A0R4J117	Igsf8
E9PYH0	Vcan
P13595	Ncam1
Q3UH99	Shisa6
O08532-5	Cacna2d1
G5E8F8	Itgb5
P15116	Cdh2
Q80TS3	Adgrl3
Q61330	Cntn2
Q8HW98	Iglon5
Q8R3X6	Gpc6
Q8BYI9	Tnr
Q68FM6	Elfn2
P09055	Itgb1
Q8CFX3	Pcdh1
Q9JMB8	Cntn6
F8VPK8	Pcdh9
Q5DU02	Usp22
Q8R1I1	Uqcr10
Q60771	Cldn11
Q8K1N2-2	Phldb2
Q9DBV4	Mxra8
Q62165	Dag1
Q810C1	Slitrk1
P01831	Thy1
F8VQG7	N4bp2
Q9QUM5	Hey1
P29533	Vcam1
Q8BIF0	Cd99l2
Q9D1D1	Tspan11
O88196	Ttc3
J3QK52	Noc2l
O35134	Polr1a
P70689	Gjb6
Q8R357	Olfm1
F6QYE1	Casq2
Q80Y	Tnc
Q5RJH3	Cdh12
O54901	Cd200
D3YZR2	Nrg2
Q9CS84	Nrxn1
P27773	Pdia3
E9QNF7	Cntnap2
Q7TNR6	Igsf21
P0DP60	Lynx1
P15209	Ntrk2
D3YWX2	Ylpm1
P70408	Cdh10
P14094	Atp1b1
Q5S006	Lrrk2
Q920P3	Brinp1
P35951	Ldlr
Q8K0L3-2	Acsm2
Q8C145	Slc39a6
Q62443	Nptx1
Q9D3A9	Ttyh1
O89026	Robo1
P63056-2	Olfm3
G5E8Z2	Taf4b
Q80Z10	Astn2
P56564	Slc1a3
Q810B8	Slitrk4
B2RXS4	Plxnb2
Q8JZM4	Dner
Q8BMK4	Ckap4
O35681	Syt3
Q3TMX5	Manf
P55288	Cdh11
Q3UES3	Tnks2
P04925	Prnp
E9Q3A7	Cdh19
Q8R464	Cadm4
Q7TQ32	Hfe2
Q99J87	Dhx58
Q3TML0	Pdia6
Q9WV18	Gabbr1
Q9WUC3	Ly6h
Q64735	Cr1l
Q3UHD1	Adgrb1
O54991	Cntnap1
E9PXQ7	Pcdh10
P54763-2	Ephb2
Q9JKF6	Nectin1
P98156	Vldlr
Q80T41	Gabbr2
P55302	Lrpap1
Q91X88	Pomgnt1
Q61625	Grid2
Q9D3X9	Mfap3l
Q99PI8	Rtn4r
O08795-2	Prkcsh
Q5F226	Fat2
Q8R4F1	Ntng2
Q68EF4	Grm4
P30412	Ppic
A0A087WRT4	Fat1
P0C192	Lrrc4b
Q0VF58	Col19a1
Q91X	Pcdhgc3
Q69ZK9	Nlgn2
E9Q9Q6	Cdh18
P23819-4	Gria2
P97300	Nptn
Q61503	Nt5e
Q6DIC9	Spock1
G3X9I7	Zc3h12b
B2RQF5	Mdga2
Q00560	Il6st
P0DP28	Calm3
P97370	Atp1b3
Q91Y09	Pcdhac2
P97952	Scn1b
Q69Z26	Cntn4
P14231	Atp1b2
P06802	Enpp1
P15208	Insr
Q62179	Sema4b
E9Q8N8	Slc4a4
Q924X6	Lrp8
E9Q3V9	Adgrl1
Q9Z2B1	Il18rap
Q9Z1L5	Cacna2d3
D3YZ21	D430041D05Rik
Q8BR86	Kirrel3
Q61704	Itih3
P43406	Itgav
E9QK04	Neo1
Q56A07	Scn2b
Q6P1D5	Sez6l
Q9EPK6	Sil1
E9Q4S7	Ptprj
O35887	Calu
Q9CY50	Ssr1
Q80ZF8	Adgrb3
Q9CX00	Ist1
Q61282	Acan
A2APM2	Cd44
Q8K093	Trhde
Q9WTR5	Cdh13
G5E893	Ankrd12
Q62469	Itga2
Q9EQR4	Clca3a2
Q5FWH7	Slc39a12
P52800	Efnb2
Q8BI84	Mia3
Q9R0N8	Syt6
E9Q9M0	Cep290
P00158	Mt-Cyb
O35607	Bmpr2
O08842	Gfra2
Q3UKN6	Nucb2
Q9JLB9	Nectin3
Q06890	Clu
B1AS29	Grik3
P18572	Bsg
E9PXF0	Pcdh17
V9GXK0	Gm12117
P11688	Itga5
Q91ZV7	Plxdc1
Q01279	Egfr
Q6DFY8	Brinp2
P70193	Lrig1
P62748	Hpcal1
P35564	Canx
Q91X96	Rabif
A0A1B0GR78	Stim1
Q8CJH3	Plxnb1
B8JK87	Amotl2
Q8BGX3	Lrtm2
Q8CAE9	Podxl2
Q8C0Z1	Fam234a
Q810C0	Slitrk2
Q8VE04	Mob3b
B1AXV0	Frrs1l
Q61137	Astn1
P05532	Kit
Q8R555	Crtac1
O88507	Cntfr
P97291	Cdh8
Q6A051	Atrnl1
Q8BSY0	Asph
Q99P47	Cntnap4
Q9DB72	Btbd17
Q91YJ5	Mtif2
Q9CQU0	Txndc12
Q6NXK8	Asic1
Q80WG5	Lrrc8a
O88967	Yme1l1
Q03157	Aplp1
Q8VHC3	Selenom
Q61146	Ocln
E9Q7T7	Chadl
P61215	Ca10
Q9R1W5	Calcrl
Q571J5	Znf354c
P52795	Efnb1
Q8K1S3	Unc5b
E9Q368	Tarbp1
Q9QUR8	Sema7a
Q01705	Notch1
E9Q2V7	Tbc1d14
Q60841	Reln
P10852	Slc3a2
Q9R1V7-2	Adam23
Q0VBD0	Itgb8
E9PZ19	Igsf9b
Q7TQG7	Adam11
Q8BMN4	Lmln
Q5NCH9	Grm6
P97792	Cxadr
P12660	Pcp2
Q91XZ9	Pcdhb20
Q80UG2	Plxna4
Q61361	Bcan
Q9WTS4	Tenm1
Q8C3Q5	Shisa7
Q9R0N9	Syt9
Q9DAU1	Cnpy3
Q9ER58	Spock2
Q9R1V6-11	Adam22
Q810B7	Slitrk5
Q8BLQ9	Cadm2
J3QN85	Fgfr1
Q60709	Aplp2
Q9QZF2	Gpc1
Q9D868-2	Ppih
O08747-2	Unc5c
P61315	Gal3st3
O55026	Entpd2
A0A0A6YY83	Pcdh7
P37172	Acvr1
Q61982	Notch3
Q4V9Z5-2	Sez6l2
A2AVA0	Svep1
Q61543	Glg1
Q9Z319-2	Corin
O89051	Itm2b
A9DA50	Lingo1
Q02819	Nucb1
Q9QZC2	Plxnc1
D3Z6S9	Erich6
Q5SUF7	Cacna1g
Q8K4Z0	Lgi2
P09103	P4hb
O35598	Adam10
Q9CQ91	Ndufa3
Q61735-2	Cd47
Q8K3M5	Cables2
E9PZM8	Nptxr
Q62092	Nsg1
Q61809	Lrrn1
Q3UEW6	Flt3
P47743	Grm8
Q6DIB5	Megf10
Q3TA38	Tmem120b
Q9CQ45	Nenf
Q9QZH3	Ppie
Q8BQP9	Rgs7bp
Q6P5E4	Uggt1
O09126	Sema4d
Q8BKG3	Ptk7
Q6ZQI3	Mlec
Q8C419	Gpr158
P22723	Gabrg2
Q8VHW4	Cacng5
P60882	Megf8
Q62470-2	Itga3
Q2VWQ2	Nell1
Q91WG7	Dgkg
P12023	App
Q8BGT1	Flrt3
Q6ZQK0	Ncapd3
O89029	Matn4
Q91XD7	Creld1
G5E8D5	Grm7
Q9CPT4	Mydgf
Q9D024	Ccdc47
Q99K30	Eps8l2
Q9JI59	Jam2
Q8R373	Clmp
Q76KF0	Sema6d
P0C7M9	Clec2l
P26618	Pdgfra
Q9JKR6	Hyou1
P63250	Kcnj3
Q7TME0	Plppr4
Q6P5F7	Ttyh3
O70354	Ca11
Q8BJD1	Itih5
Q6GQT1	A2m
O35136	Ncam2
A6H603	Nwd1
Q99KV1	Dnajb11
P55144-2	Tyro3
E9PVD3	Dchs1
Q9D1Q6	Erp44
P21836	Ache
Q14CH0	Fam171b
P63137-2	Gabrb2
Q9JIA1	Lgi1
H3BJH0	Lrp5
E9QN12	Pdgfrb
P35969	Flt1
Q91ZX7	Lrp1
Q8R2Y2	Mcam
Q8BXZ1	Tmx3
A3KGJ7	Cep250
Q64487	Ptprd
P35347	Crhr1
Q9DC16	Ergic1
E9Q6G4	Abca7
G3X9H7	Mtss1
L7N1Y0	Dnah7b
B9EK	Ptchd4
Q80V31	Cep104
J3QNX5	Shisa8
P58682	Tlr8
Q99JP7	Ggt7
B2RU80	Ptprb
Q9ERR7	Selenof
P03921	Mtnd5
Q8BLY3	Lrfn3
Q61644	Pacsin1
Q0VG85-6	Ccdc162p
P62956	Cacng7
G5E897	Kdelc2
Q61112	Sdf4
Q61739	Itga6
B1ATV3	Trpc3
Q80Z60-2	Ece2
Q6GQU6	Lingo3
P01899	H2-D1
Q3TXX4	Slc17a7
Q61730-3	Il1rap
Q19AB2	Robo2
F8VQ79	Myo3b
Q7TSH4	Ccp110
G3X8Q1	Cabin1
O55192	Slc6a2
P63318	Prkcg
E9Q247	Sidt1
Q5FWI3	Tmem2
P56959	Fus
A2AG50	Map7d2
Q8BFR4	Gns
Q149L6	Dnajb14
Q8BGR2	Lrrc8d
Q9QY40	Plxnb3
Q8BHT6	B3glct
Q922P8	Tmem132a
Q8BM13	Olfm2
A0A1D5RLM8	Gm11639
P28828	Ptprm
Q9D8N2	Fam45a
P42337	Pik3ca
E9QN70	Lamb1
E9Q720	Rgs20
E9QK53	Fgfr2
F8VQD7	Ptprg
Q9WU60	Atrn
Q80XU8	Lrfn4
B1AWD9	Clta
Q64151	Sema4c
Q9D4F2	Plpp6
D3Z7A8	Wdr95
Q9R0L6-2	Pcm1
Q9CZT4	Polr3e
Q5STE3	Fstl4
Q0QWG9	Grid2ip
Q99KI3	Emc3
P33146	Cdh15
Q8BXA1	Golim4
Q8BWU8	Etnppl
Q6PCX7	Rgma
P41274	Tnfsf9
Q9R0B6	Lamc3
Q6P9J9	Ano6
E9PY95	Mdga1
Q9Z218	Dpp6
Q8BNJ6-2	Neto2
V9GX34	Csmd2
Q91UZ1	Plcb4
Q8BLU0	Flrt2
Q9EQS9-2	Igdcc4
Q6IFT4	Arhgap20
Q8VCC9	Spon1
Q91YM4	Tbrg4
Q8BHN3	Ganab
G3XA34	Zfp316
P32037	Slc2a3
Q8R0Y8	Slc25a42
P28571-1	Slc6a9
Q9CPU4	Mgst3
Q9QYR6	Map1a
O35683	Ndufa1
Q9D0D3	Mtpap
Q8BG73	Sh3bgrl2
Q810B9	Slitrk3
O35250	Exoc7
Q9QYE6	Golga5
O88602	Cacng2
Q6P2L7	Casc4
G5E8Q0	Lyst
P14211	Calr
P20917	Mag
Q8K135-2	Kiaa0319l
Q8BG58	P4htm
Q14BI1	Slc24a2
Q9CQJ1	Higd2a
Q3UJU9	Rmdn3
Q9WV91	Ptgfrn
P97819	Pla2g6
A2ARP1	Ppip5k1
P28063	Psmb8
O35409	Folh1
Q9WUH7	Sema4g
Q3V3R4	Itga1
Q9JJY4	Ddx20
A2ARZ3	Fsip2
P51910	Apod
Q9DCV4	Rmdn1
Q61183	Papola
G5E8E0	Rgs17
Q920N7	Syt12
Q60605-2	Myl6
A2AEE7	Celsr2
Q63959	Kcnc3
Q3UZV7
Q8VCY8-2	Plppr2
Q3TDN2	Faf2
Q8VEH8	Erlec1
Q8BK	Baiap2
E9QP	Col18a1
Q9EP72	Emc7
Q8K2J0	Plcd3
Q99JH7	Clstn3

## Sheet: (G) P15 Proteome_Figure S2D
UniProt Accession Number	Gene Symbol
B9EKR1	Ptprz1
Q6P5F6	Slc39a10
Q9WUC3	Ly6h
Q9JLB9	Nectin3
P97792	Cxadr
Q5F226	Fat2
Q6PGJ3	L1cam
Q8BMK4	Ckap4
Q9WTR5	Cdh13
P57759	Erp29
Q8CFX3	Pcdh1
O89026	Robo1
Q61112	Sdf4
Q9D9X6	Zswim2
Q3TMX5	Manf
F6QYE1	Casq2
P70232	Chl1
Q8R5M8-4	Cadm1
Q5RKR3	Islr2
K4DI58	Cadm3
Q3UNN8	Pld5
Q810U4-3	Nrcam
Q6P1B3	Pianp
P15116	Cdh2
Q6PHS9	Cacna2d2
J3QML2	Abcc3
G3XA53	Omg
Q80Z24	Negr1
P55302	Lrpap1
Q8CAE9	Podxl2
P09055	Itgb1
O08532-5	Cacna2d1
A0A0A6YY83	Pcdh7
A0A087WRT4	Fat1
Q5RJH3	Cdh12
Q8BIF0	Cd99l2
Q7M729	Scn4b
P70408	Cdh10
O35887	Calu
P97291	Cdh8
Q99PJ0	Ntm
Q6P6I8	Sirpa
Q8BM92	Cdh7
Q71M36	Cspg5
F8VPK8	Pcdh9
Q8HW98	Iglon5
Q9CQ45	Nenf
Q8BXA1	Golim4
P21995	Emb
Q8C145	Slc39a6
P11688	Itga5
Q8JZM4	Dner
Q91XZ9	Pcdhb20
Q02819	Nucb1
Q9WTP5	Cdh22
Q61490	Alcam
Q9JKF6	Nectin1
Q6PFE7-2	Tmeff1
P55288	Cdh11
Q3UKN6	Nucb2
Q91X	Pcdhgc3
Q3UH99	Shisa6
A0A087WP80	Lsamp
P0C192	Lrrc4b
P27773	Pdia3
E9PYH0	Vcan
Q99PI8	Rtn4r
P29533	Vcam1
P30412	Ppic
Q91Y09	Pcdhac2
Q810C1	Slitrk1
Q9CZN4	Shisa9
Q69ZU6	Thsd7a
P35951	Ldlr
P13595	Ncam1
Q9CY50	Ssr1
Q8K0L3-2	Acsm2
Q8R1I1	Uqcr10
Q8R357	Olfm1
Q7TNR6	Igsf21
E9PXF0	Pcdh17
P98156	Vldlr
Q3UES3	Tnks2
Q62165	Dag1
Q62092	Nsg1
O08795-2	Prkcsh
Q68FM6	Elfn2
A2APM2	Cd44
Q8BI84	Mia3
Q3TML0	Pdia6
Q9ER58	Spock2
O08842	Gfra2
Q61982	Notch3
Q6P1D5	Sez6l
Q61282	Acan
E9Q9M0	Cep290
Q5XJY4	Parl
P61315	Gal3st3
Q9D024	Ccdc47
A0A1B0GR78	Stim1
Q61543	Glg1
E9PXQ7	Pcdh10
Q9DAU1	Cnpy3
P35564	Canx

## Sheet: (H) P35 Proteome_Figure S2D
UniProt Accession Number	Gene Symbol
Q8BGD9	Eif4b
Q80Z24	Negr1
B9EKR1	Ptprz1
Q9CZN4	Shisa9
Q3UNN8	Pld5
G3XA53	Omg
P60330	Espl1
Q6P5F6	Slc39a10
Q99PJ0	Ntm
P81069	Gabpb2
P21995	Emb
Q8R5M8-4	Cadm1
Q7M729	Scn4b
P70232	Chl1
Q9D9X6	Zswim2
Q6P1B3	Pianp
Q6P6I8	Sirpa
P56383	Atp5g2
Q71M36	Cspg5
Q6PGJ3	L1cam
P57759	Erp29
Q9D4F8	Tubgcp4
A0A087WPX3	Nfasc
Q8BM92	Cdh7
Q9WTP5	Cdh22
Q6PHS9	Cacna2d2
P12960	Cntn1
P97772	Grm1
Q69ZU6	Thsd7a
Q810U4-3	Nrcam
Q68FD9	Kiaa1549
Q5XJY4	Parl
K4DI58	Cadm3
Q61490	Alcam
A0A087WP80	Lsamp
Q60805	Mertk
A0A0R4J117	Igsf8
E9PYH0	Vcan
P13595	Ncam1
Q3UH99	Shisa6
O08532-5	Cacna2d1
G5E8F8	Itgb5
P15116	Cdh2
Q80TS3	Adgrl3
Q61330	Cntn2
Q8HW98	Iglon5
Q8R3X6	Gpc6
Q8BYI9	Tnr
Q68FM6	Elfn2
P09055	Itgb1
Q8CFX3	Pcdh1
Q9JMB8	Cntn6
F8VPK8	Pcdh9
Q5DU02	Usp22
Q8R1I1	Uqcr10
Q60771	Cldn11
Q8K1N2-2	Phldb2
Q9DBV4	Mxra8
Q62165	Dag1
Q810C1	Slitrk1
P01831	Thy1
F8VQG7	N4bp2
Q9QUM5	Hey1
P29533	Vcam1
Q8BIF0	Cd99l2
Q9D1D1	Tspan11
O88196	Ttc3
J3QK52	Noc2l
O35134	Polr1a
P70689	Gjb6
Q8R357	Olfm1
F6QYE1	Casq2
Q80Y	Tnc
Q5RJH3	Cdh12
O54901	Cd200
D3YZR2	Nrg2
Q9CS84	Nrxn1
P27773	Pdia3
E9QNF7	Cntnap2
Q7TNR6	Igsf21
P0DP60	Lynx1
P15209	Ntrk2
D3YWX2	Ylpm1
P70408	Cdh10
P14094	Atp1b1
Q5S006	Lrrk2
P35951	Ldlr
Q8K0L3-2	Acsm2
Q8C145	Slc39a6
Q62443	Nptx1
Q9D3A9	Ttyh1
O89026	Robo1
P63056-2	Olfm3
G5E8Z2	Taf4b
Q80Z10	Astn2
P56564	Slc1a3
Q810B8	Slitrk4
B2RXS4	Plxnb2
Q8JZM4	Dner
Q8BMK4	Ckap4
O35681	Syt3
Q3TMX5	Manf
P55288	Cdh11
Q3UES3	Tnks2
P04925	Prnp
E9Q3A7	Cdh19
Q8R464	Cadm4
Q7TQ32	Hfe2
Q99J87	Dhx58
Q3TML0	Pdia6
Q9WV18	Gabbr1
Q9WUC3	Ly6h
Q64735	Cr1l
Q3UHD1	Adgrb1
O54991	Cntnap1
E9PXQ7	Pcdh10
P54763-2	Ephb2
Q9JKF6	Nectin1
P98156	Vldlr
Q80T41	Gabbr2
P55302	Lrpap1
Q91X88	Pomgnt1
Q61625	Grid2
Q9D3X9	Mfap3l
Q99PI8	Rtn4r
O08795-2	Prkcsh
Q5F226	Fat2
Q8R4F1	Ntng2
Q68EF4	Grm4
P30412	Ppic
A0A087WRT4	Fat1
P0C192	Lrrc4b
Q0VF58	Col19a1
Q91X	Pcdhgc3
Q69ZK9	Nlgn2
E9Q9Q6	Cdh18
P23819-4	Gria2
P97300	Nptn
Q61503	Nt5e
B2RQF5	Mdga2
Q00560	Il6st
P0DP28	Calm3
P97370	Atp1b3
Q91Y09	Pcdhac2
P97952	Scn1b
Q69Z26	Cntn4
P14231	Atp1b2
P06802	Enpp1
P15208	Insr
E9Q8N8	Slc4a4
Q924X6	Lrp8
E9Q3V9	Adgrl1
Q9Z2B1	Il18rap
Q9Z1L5	Cacna2d3
D3YZ21	D430041D05Rik
Q8BR86	Kirrel3
Q61704	Itih3
P43406	Itgav
E9QK04	Neo1
Q56A07	Scn2b
E9Q4S7	Ptprj
Q9CY50	Ssr1
Q80ZF8	Adgrb3
A2APM2	Cd44
Q8K093	Trhde
Q9WTR5	Cdh13
G5E893	Ankrd12
Q62469	Itga2
O08842	Gfra2
Q3UKN6	Nucb2
Q9JLB9	Nectin3
B1AS29	Grik3
P18572	Bsg
P11688	Itga5
Q01279	Egfr
Q6DFY8	Brinp2
P62748	Hpcal1
P35564	Canx
Q8BGX3	Lrtm2
Q8CAE9	Podxl2
Q810C0	Slitrk2
B1AXV0	Frrs1l
P05532	Kit
Q8R555	Crtac1
Q8BSY0	Asph
Q6NXK8	Asic1
Q8VHC3	Selenom

## Sheet: (I) Differential Expression
UniProt Accession Number	Gene Symbol	log2 Fold Change (P15/P35)	p-value	log2 (p-value)
Q9D1D1	Tspan11	-1.419	1.49e-07	-22.6782
Q6PFE7-2	Tmeff1	1.446	2.3e-07	-22.0519
A0A0R4J117	Igsf8	-1.6145	7.83e-07	-20.2845
Q68EF4	Grm4	-1.1095	3.82e-06	-17.998
Q9R1V7-2	Adam23	-0.968	4.11e-06	-17.8924
Q8BZX4-2	Srek1	1.0165	4.3e-06	-17.8272
Q9QUR8	Sema7a	-1.063	4.48e-06	-17.7681
Q9ESF1	Otof	1.0595	4.62e-06	-17.7237
E9Q3P4	Cenpf	3.0805	6.51e-06	-17.2289
G5E8J0	Notch2	1.29	7.32e-06	-17.0597
O35681	Syt3	-1.0585	8.27e-06	-16.8837
Q0VF58	Col19a1	-0.988	9.33e-06	-16.7097
P56383	Atp5g2	-1.653	1.1e-05	-16.4721
Q3UHD1	Adgrb1	-0.8295	1.14e-05	-16.4206
E9QNF7	Cntnap2	-1.176	1.2e-05	-16.3466
Q8CFE5	Btbd7	1.2505	1.22e-05	-16.3228
P12960	Cntn1	-1.1795	1.24e-05	-16.2993
Q80UG2	Plxna4	-0.861	1.24e-05	-16.2993
P0DP60	Lynx1	-1.003	1.58e-05	-15.9497
P97772	Grm1	-1.2385	1.68e-05	-15.8612
E0CYH0	Wtap	1.024	1.9e-05	-15.6836
Q8BGD9	Eif4b	-1.488	1.97e-05	-15.6314
Q80SY5	Prpf38b	0.846	2.03e-05	-15.5882
Q810C0	Slitrk2	-0.8935	2.04e-05	-15.5811
P23819-4	Gria2	-0.807	2.05e-05	-15.574
Q7TQG7	Adam11	-0.7965	2.2e-05	-15.4721
Q8BYI9	Tnr	-1.0925	2.4e-05	-15.3466
O54991	Cntnap1	-0.883	2.46e-05	-15.311
Q00560	Il6st	-0.7665	3.02e-05	-15.0151
Q9JIA1	Lgi1	-0.651	3.07e-05	-14.9914
E9Q8N8	Slc4a4	-0.918	3.09e-05	-14.982
B2RXS4	Plxnb2	-0.943	3.3e-05	-14.8872
Q91WG7	Dgkg	-0.6235	3.36e-05	-14.8612
P60330	Espl1	-1.908	3.38e-05	-14.8526
P15655	Fgf2	1.0195	3.43e-05	-14.8314
S4R1Y1	Cul9	1.1165	3.47e-05	-14.8147
Q8C419	Gpr158	-0.66	3.56e-05	-14.7778
Q91X88	Pomgnt1	-0.814	3.57e-05	-14.7737
Q9Z2G0	Fem1b	1.096	3.79e-05	-14.6874
Q3UHF7	Hivep2	1.118	4.07e-05	-14.5846
Q5SUF7	Cacna1g	-0.7335	4.31e-05	-14.502
P63056-2	Olfm3	-0.9065	4.33e-05	-14.4953
Q9CPN9	2210010C04Rik	1.2775	4.33e-05	-14.4953
P0C7M9	Clec2l	-0.7245	5.31e-05	-14.2009
Q60805	Mertk	-1.234	5.44e-05	-14.166
Q9WTL4	Insrr	2.502	5.59e-05	-14.1268
Q9DB72	Btbd17	-0.875	5.67e-05	-14.1063
Q91YJ5	Mtif2	-1.1345	5.67e-05	-14.1063
Q9CZP0	Ufsp1	1.0995	6.14e-05	-13.9914
A0A087WPX3	Nfasc	-1.2065	6.19e-05	-13.9797
Q9R1V6-11	Adam22	-0.6555	6.22e-05	-13.9727
Q7TNS2	Minos1	1.554	6.26e-05	-13.9635
A2AW15	Ttbk2	0.7275	6.49e-05	-13.9114
Q923E4	Sirt1	0.762	6.91e-05	-13.821
Q62443	Nptx1	-0.921	7.72e-05	-13.661
Q8R4F1	Ntng2	-0.6715	8.22e-05	-13.5705
B2RQF5	Mdga2	-0.786	8.34e-05	-13.5496
Q8K4Z0	Lgi2	-0.6905	8.6e-05	-13.5053
A2AL36	Cntrl	1.01	8.82e-05	-13.4689
Q9JLB9	Nectin3	1.087	9.1e-05	-13.4238
P56564	Slc1a3	-0.7805	9.18e-05	-13.4111
Q9R0N8	Syt6	-1.2075	9.32e-05	-13.3893
Q9JMB8	Cntn6	-0.9545	9.9e-05	-13.3022
Q0VG85-6	Ccdc162	-0.906	0.00010896	-13.1639
O35598	Adam10	-0.727	0.000109678	-13.1544
Q8K194-2	Snrnp27	0.934	0.00011822	-13.0462
Q9WUB0	Rbck1	1.0445	0.000120195	-13.0223
Q3V384	Afg1l	0.5405	0.000125561	-12.9593
Q8K3A9	Mepce	0.6725	0.000127628	-12.9358
Q99MX0	Tktl1	0.644	0.00012842	-12.9268
Q6NVD0	Frem2	0.7345	0.000133795	-12.8677
Q9CZN4	Shisa9	-1.258	0.000135654	-12.8478
B1AXV0	Frrs1l	-0.6995	0.000138803	-12.8147
Q99246	Cacna1d	0.868	0.00014226	-12.7792
P21995	Emb	-0.8865	0.000142607	-12.7757
A0A1L1SUG9	Celsr3	0.8155	0.000142927	-12.7724
Q68FD9	D630045J12Rik	-0.958	0.000143366	-12.768
Q69ZK9	Nlgn2	-0.9125	0.000143606	-12.7656
Q7TQI7	Abtb2	0.6555	0.000143988	-12.7618
Q7TQK0	Ccnt2	0.7245	0.000148057	-12.7216
P41230	Kdm5c	0.88	0.000148821	-12.7141
Q920P3	Brinp1	-1.293	0.000150819	-12.6949
Q5RKR3	Islr2	1.4865	0.000151885	-12.6847
Q61625	Grid2	-0.677	0.000152267	-12.6811
Q61503	Nt5e	-0.943	0.000153689	-12.6677
P43406	Itgav	-0.816	0.000164637	-12.5684
Q3U1T3	Brms1l	1.3595	0.000165753	-12.5587
P97792	Cxadr	1.1345	0.000167796	-12.541
P47743	Grm8	-0.6785	0.000171149	-12.5125
Q8BHN3	Ganab	-0.5285	0.000173076	-12.4963
Q9R0N9	Syt9	-0.9665	0.000173458	-12.4931
Q6P5E4	Uggt1	-0.5965	0.000177038	-12.4637
Q3V3R4	Itga1	-0.545	0.000180004	-12.4397
Q19AB2	Robo2	-0.57	0.000187736	-12.379
H3BLL2	Atpaf1	1.01	0.000191818	-12.348
Q8K3M5	Cables2	-0.7045	0.000191888	-12.3474
P70193	Lrig1	-0.8015	0.000202267	-12.2715
P34022	Ranbp1	0.537	0.000207227	-12.2365
E9QPD7	Pcx	1.208	0.0002116	-12.2064
Q80TS3	Adgrl3	-0.987	0.000211643	-12.2061
P63318	Prkcg	-0.622	0.000220259	-12.1485
B1ATV3	Trpc3	-0.5365	0.000222659	-12.1329
Q8VHW4	Cacng5	-0.81	0.00023192	-12.0741
P29351-2	Ptpn6	2.3945	0.000245204	-11.9937
Q9DBV4	Mxra8	-0.8865	0.000246242	-11.9876
A0A0A6YY83	Pcdh7	0.866	0.000251368	-11.9579
E9Q6E5	Srsf11	0.8	0.000260084	-11.9087
P05532	Kit	-1.001	0.000267501	-11.8682
H3BJH0	NotFound	-0.8925	0.000268271	-11.864
P26618	Pdgfra	-0.7255	0.000268303	-11.8638
Q8R555	Crtac1	-0.7285	0.000269087	-11.8596
P81069	Gabpb2	-1.0795	0.000292815	-11.7377
Q9D4J7	Phf6	0.5885	0.000295389	-11.7251
Q3UL36	Arglu1	1.5355	0.000298817	-11.7085
Q0VBD0	Itgb8	-0.7365	0.000304178	-11.6828
A2ANY6	Mdn1	0.727	0.000304989	-11.679
O88653	Lamtor3	1.638	0.000305297	-11.6775
P35969	Flt1	-0.6205	0.000306128	-11.6736
Q61361	Bcan	-0.692	0.000309599	-11.6573
Q8BR86	Kirrel3	-0.614	0.000312846	-11.6423
Q61112	Sdf4	1.155	0.000318972	-11.6143
Q52KI8	Srrm1	0.706	0.00032474	-11.5884
Q8BTX9	Hsdl1	-0.465	0.000341849	-11.5144
Q8CJH3	Plxnb1	-0.5965	0.000344291	-11.5041
Q80Z24	Negr1	-1.2265	0.000351487	-11.4742
Q91V57	Chn1	0.5475	0.00037595	-11.3772
Q8CAE9	Podxl2	0.654	0.00038442	-11.345
P63137-2	Gabrb2	-0.476	0.000416535	-11.2293
Q68FM6	Elfn2	-0.758	0.000418932	-11.221
Q9WV18	Gabbr1	-0.758	0.000419426	-11.2193
Q91ZX7	Lrp1	-0.518	0.000422859	-11.2075
Q91UZ1	Plcb4	-0.4475	0.000423246	-11.2062
G5E8S8	Mpp7	0.699	0.000423597	-11.205
Q61207	Psap	0.5825	0.00044197	-11.1438
Q05D44	Eif5b	0.464	0.000460301	-11.0851
Q80Z10	Astn2	-0.9105	0.000461853	-11.0803
E0CZ42	NotFound	0.9995	0.000462303	-11.0789
Q80Y56	Rbsn	0.848	0.000469957	-11.0552
Q6ZQI3	Mlec	-0.5115	0.000472082	-11.0487
Q9CXW2	Mrps22	0.583	0.000480377	-11.0235
Q80T41	Gabbr2	-0.777	0.000481719	-11.0195
Q8BQP9	Rgs7bp	-0.5245	0.000497231	-10.9738
Q64727	Vcl	1.063	0.00049766	-10.9726
Q80ZF8	Adgrb3	-0.4905	0.000499019	-10.9686
Q8BKC5	Ipo5	0.4585	0.000511795	-10.9321
Q61330	Cntn2	-0.8035	0.000512162	-10.9311
O88602	Cacng2	-0.507	0.00051307	-10.9286
Q14CH0	Fam171b	-0.5405	0.000521314	-10.9056
Q9QYM9	Tmeff2	0.8155	0.000528306	-10.8863
Q8C0P5	Coro2a	-0.4415	0.000530476	-10.8804
O88572	Lrp6	-0.578	0.000548967	-10.831
Q64487	Ptprd	-0.4855	0.000555875	-10.813
Q7TNC6	Kif26b	0.7175	0.000582235	-10.7461
Q7TME0	Plppr4	-0.583	0.000604602	-10.6917
Q9D554	Sf3a3	0.6155	0.000622746	-10.6491
P97363	Sptlc2	0.9335	0.000636123	-10.6184
Q8R1I1	Uqcr10	-0.864	0.000636554	-10.6174
Q64191	Aga	0.6315	0.000637309	-10.6157
Q8VH51	Rbm39	0.4255	0.000681238	-10.5196
Q8BGR2	Lrrc8d	-0.788	0.000684953	-10.5117
Q69ZU6	Thsd7a	-0.782	0.0006897	-10.5017
G5E8Z2	Taf4b	-0.908	0.000691658	-10.4977
P54763-2	Ephb2	-0.696	0.000692058	-10.4968
Q4FK66	Prpf38a	0.5535	0.000693144	-10.4946
Q9CQM5	Txndc17	0.4355	0.000693656	-10.4935
Q8K1N2-2	Phldb2	-0.6585	0.000718137	-10.4435
O70230	Zfp143	0.5425	0.000732916	-10.4141
Q3UHB8	Ccdc177	0.624	0.000740869	-10.3985
Q9JI59	Jam2	-0.454	0.000744195	-10.392
Q9CY27	Tecr	-0.58	0.000758528	-10.3645
Q80WG5	Lrrc8a	-0.7445	0.000777423	-10.329
P61358	Rpl27	-0.45	0.000801738	-10.2846
P15306	Thbd	1.332	0.000840813	-10.2159
P07214	Sparc	0.6225	0.000842393	-10.2132
E9Q3V9	Adgrl1	-0.6045	0.000846692	-10.2059
O35136	Ncam2	-0.456	0.000858844	-10.1853
Q9QZC2	Plxnc1	-0.5775	0.000872536	-10.1625
E9QAE4	Nsd1	0.542	0.000873934	-10.1602
P01831	Thy1	-0.543	0.00088025	-10.1498
Q5F226	Fat2	0.7475	0.000889892	-10.1341
P55144-2	Tyro3	-0.4015	0.000889934	-10.134
O89001	Cpd	0.616	0.00090151	-10.1154
P97300	Nptn	-0.672	0.000901908	-10.1147
B2RUQ2	Usf3	0.976	0.000916215	-10.092
B2RT41	Zfc3h1	0.4275	0.000927983	-10.0736
Q6NXK8	Asic1	-0.7195	0.000941693	-10.0525
E9PYH0	Vcan	-0.6995	0.000947044	-10.0443
E9Q6G4	Abca7	-0.434	0.000995192	-9.97274
Q9D2E2	Toe1	1.2395	0.00100691	-9.95584
Q8CCH7	Zfpm2	-0.4485	0.00102019	-9.93695
E9Q6R7	Utrn	0.874	0.001029	-9.92454
P29788	Vtn	0.4115	0.00103126	-9.92137
Q8C180	Frs2	0.9485	0.00103272	-9.91934
P59235	Nup43	0.5225	0.00106722	-9.87193
P16858	Gapdh	-0.455	0.00108577	-9.84706
E9Q1W3	Neb	1.1685	0.00110417	-9.82283
Q810B8	Slitrk4	-0.9985	0.00112091	-9.80112
L7N1Y0	Dnah7b	-0.593	0.00112401	-9.79713
Q9WUQ2	Preb	-0.4025	0.00113894	-9.7781
Q56A07	Scn2b	-0.646	0.00115189	-9.76178
Q6A058	Armcx2	0.655	0.00116403	-9.74666
P13595	Ncam1	-0.698	0.00116704	-9.74293
Q9DC16	Ergic1	-0.436	0.00117089	-9.73817
Q8R1H0	Hopx	0.877	0.00117675	-9.73098
Q8BKG3	Ptk7	-0.4325	0.00118624	-9.71939
E9Q9Q6	Cdh18	-0.662	0.00119842	-9.70465
B1AU75	Nasp	0.391	0.00119892	-9.70405
Q99PL6	Ubxn6	0.3885	0.0012018	-9.70059
Q9WTS4	Tenm1	-0.514	0.00120213	-9.70019
Q6ZPV2	Ino80	0.4595	0.00120411	-9.69782
Q6RHR9	Magi1	0.528	0.00121214	-9.68822
P03921	ND5	-0.7815	0.00121248	-9.68782
Q5XKN4	Jagn1	0.9835	0.00122268	-9.67574
P15209	Ntrk2	-0.696	0.00124855	-9.64553
Q01279	Egfr	-0.514	0.00126675	-9.62466
P14231	Atp1b2	-0.624	0.0012668	-9.6246
P61215	Car10	-0.5765	0.001269	-9.62209
A2AUM0	Eif2ak4	-0.5405	0.00126962	-9.62139
Q5DU14-2	Myo16	-0.4995	0.00129764	-9.58989
B2RU80	Ptprb	-0.556	0.00130173	-9.58536
Q6PFD9	Nup98	0.425	0.00130383	-9.58303
O54734	Ddost	-0.3765	0.00133631	-9.54753
Q99MR8	Mccc1	1.0125	0.00138204	-9.49898
Q9D2R6	Coa3	0.572	0.0013878	-9.49299
Q9D4F2	Plpp6	-0.509	0.00138987	-9.49084
P63028	Tpt1	0.414	0.00143746	-9.44226
Q5GH64	Xkr7	-0.379	0.00146762	-9.4123
P54726	Rad23a	0.3915	0.00147244	-9.40757
E9Q4S7	Ptprj	-0.5585	0.00148175	-9.39848
Q06890	Clu	-0.564	0.00148356	-9.39672
Q8VDP6	Cdipt	-0.404	0.00148932	-9.39113
Q80YS6	Afap1	0.3555	0.00150179	-9.3791
P17047-2	Lamp2	0.408	0.00150753	-9.37359
Q9D3S3	Snx29	0.9755	0.00152136	-9.36042
E9QPX3	Ndufs4	0.4715	0.00155005	-9.33347
Q8CCM6-2	Timm21	0.487	0.00155986	-9.32436
P97370	Atp1b3	-0.668	0.00159932	-9.28833
Q80TN4	Dnajc16	-0.3895	0.00160002	-9.2877
P0C673	Igsf11	1.511	0.00160217	-9.28576
O08811	Ercc2	0.4505	0.00166138	-9.2334
A0A087WP80	Lsamp	-0.6775	0.00168321	-9.21457
P82343	Renbp	0.636	0.00174949	-9.15885
Q9Z1L5	Cacna2d3	-0.6645	0.00176193	-9.14863
Q8K3Z0-2	NotFound	1.22	0.00180152	-9.11657
Q9CX00	Ist1	-0.584	0.00185558	-9.07391
Q9R0B6	Lamc3	-0.523	0.0018748	-9.05905
Q3UH99	Shisa6	-0.6215	0.00189117	-9.04651
Q9CS84	Nrxn1	-0.593	0.00190673	-9.03468
Q61704	Itih3	-0.631	0.00191109	-9.03139
A2AP88	Zc3h6	0.8645	0.001915	-9.02844
Q8R1N4	Nudcd3	0.416	0.00193238	-9.01541
P19253	Rpl13a	-0.454	0.00194061	-9.00927
Q6NV83	U2surp	0.838	0.00194958	-9.00262
P50586	Tub	-0.6555	0.00196073	-8.9944
Q6PCN3	Ttbk1	0.3975	0.00197103	-8.98683
P97952	Scn1b	-0.602	0.00202084	-8.95083
E9Q3A7	Cdh19	-0.7865	0.00203366	-8.94171
Q7TQ32	Hfe2	-0.9105	0.0020355	-8.9404
Q8VHN7	NotFound	0.4675	0.00207058	-8.91575
O35445	Rnf5	0.559	0.0020816	-8.90809
Q8VID5	Recql5	2.212	0.00208738	-8.90409
Q71M36	Cspg5	-0.7035	0.00212749	-8.87663
Q5XJY4	Parl	-0.692	0.00213146	-8.87394
P14094	Atp1b1	-0.664	0.00215533	-8.85788
Q8VD04	Gripap1	0.4565	0.0021556	-8.8577
Q8K093	Trhde	-0.6125	0.00216841	-8.84915
Q8BU30	Iars	-0.393	0.00218279	-8.83961
Q7M729	Scn4b	-0.4915	0.00219153	-8.83384
E9Q2V7	NotFound	-0.909	0.00220345	-8.82602
P27048	Snrpb	-0.396	0.00220571	-8.82454
Q9WTK3	Gpaa1	-0.4985	0.00220634	-8.82413
Q99PJ0	Ntm	-0.783	0.00222884	-8.80949
Q99P47	Cntnap4	-0.483	0.00223462	-8.80576
P84096	Rhog	-0.441	0.00226812	-8.78429
B1AQD9	Unc119	0.913	0.00230483	-8.76113
P63030	Mpc1	-0.444	0.00232307	-8.74975
Q8BL48	Unk	0.5715	0.00233864	-8.74012
P59325	Eif5	0.3995	0.00236271	-8.72534
Q8N9S3	Ahsa2	-0.7455	0.00236925	-8.72135
Q62179	Sema4b	-0.684	0.00240866	-8.69755
Q9CQ91	Ndufa3	-0.454	0.00241313	-8.69488
E9Q557	Dsp	0.6895	0.00242213	-8.68951
Q562G0	Pigo	0.6685	0.00243019	-8.68472
P06802	Enpp1	-0.7125	0.00246029	-8.66696
Q9CQA1	Trappc5	0.353	0.00247869	-8.65621
Q9WV54	Asah1	0.373	0.00248045	-8.65518
Q8BGV0	Nars2	1.0185	0.00248733	-8.65119
Q5DU02	Usp22	-0.5235	0.00250423	-8.64142
P63082	Atp6v0c	-0.6415	0.00252349	-8.63036
G3XA53	Omg	-0.806	0.00252811	-8.62773
Q9Z2B1	Il18rap	-0.5285	0.0025307	-8.62624
Q8BMJ2	Lars	-0.3575	0.00254107	-8.62035
Q9CS00	Cactin	0.4125	0.00255073	-8.61487
D3Z3A8	Myo9a	0.6645	0.00257184	-8.60298
Q8VI75	Ipo4	0.9	0.00257474	-8.60136
Q80V26	Impad1	0.5345	0.00260539	-8.58428
Q148V7	Relch	0.3695	0.00264637	-8.56177
Q62093	Srsf2	0.663	0.00264785	-8.56096
Q61072	Adam9	-0.376	0.00267007	-8.54891
Q80TY4	St18	0.438	0.00267046	-8.5487
A2A891	Camta1	0.7285	0.00271142	-8.52674
O09126	Sema4d	-0.493	0.00271794	-8.52327
P42337	Pik3ca	-0.6165	0.00273724	-8.51306
Q8CGC7	Eprs	-0.3885	0.00275275	-8.50491
E9Q247	Sidt1	-0.4315	0.00277056	-8.49561
Q61490	Alcam	-0.8035	0.00277278	-8.49445
Q61206	Pafah1b2	0.509	0.00277411	-8.49376
Q9CQD4	2610002M06Rik	0.472	0.00277591	-8.49282
Q9WUC3	Ly6h	0.9705	0.00278751	-8.48681
Q8BXZ1	Tmx3	-0.364	0.0028735	-8.44297
Q9R112	Sqor	-0.396	0.0028741	-8.44267
P62754	Rps6	-0.4105	0.00288284	-8.4383
O54941	Smarce1	0.825	0.00290788	-8.42582
Q8BHA3	Dtd2	0.396	0.00296917	-8.39572
Q640L5	Ccdc18	1.5575	0.00297722	-8.39182
G5E893	Ankrd12	-0.552	0.00299781	-8.38188
Q80SY6	Adal	0.8635	0.00299932	-8.38115
P62996	Tra2b	0.4985	0.0030095	-8.37626
Q9R0U0	Srsf10	0.332	0.00306471	-8.35003
Q62165	Dag1	-0.6515	0.00308059	-8.34258
Q3UH53	Sdk1	0.5435	0.00309597	-8.33539
Q9QZN4	Fbxo6	-0.353	0.00311462	-8.32673
Q02819	Nucb1	0.4925	0.00313782	-8.31602
Q8VED9	Lgalsl	0.412	0.00315955	-8.30607
Q3U827	Rnf180	1.397	0.00317389	-8.29953
D3YWX2	Ylpm1	-0.666	0.00318718	-8.2935
P48302	Ednrb	-0.481	0.00328175	-8.25132
Q5SPX8	NotFound	0.494	0.00328279	-8.25086
Q9ERI2	Rab27a	0.589	0.00328977	-8.2478
Q61739	Itga6	-0.374	0.00329864	-8.24391
Q9D2G5-4	Synj2	0.744	0.00331206	-8.23805
O55192	Slc6a2	-0.432	0.0033265	-8.23178
Q3UEW6	Flt3	-0.6215	0.00337254	-8.21195
Q8BGX3	Lrtm2	-0.4845	0.00338341	-8.20731
Q8BGZ1	Hpcal4	0.7855	0.00340739	-8.19712
Q9DAS9	Gng12	0.747	0.00343524	-8.18537
P55821	Stmn2	0.4095	0.00345999	-8.17502
G5E8F8	Itgb5	-0.9415	0.00346242	-8.174
Q0QWG9	Grid2ip	-0.359	0.00353592	-8.1437
O88342	Wdr1	-0.398	0.00356945	-8.13008
Q5FWI3	Cemip2	-0.4305	0.00357148	-8.12926
Q923X4	Glrx2	0.402	0.00360336	-8.11644
Q8R2R9	Ap3m2	-0.3505	0.00360468	-8.11591
Q60710	Samhd1	0.3705	0.00363109	-8.10538
Q5NCH9	Grm6	-0.6175	0.00363286	-8.10468
P50543	S100a11	0.723	0.00364679	-8.09916
P84104	Srsf3	0.3845	0.00365489	-8.09596
Q99KI3	Emc3	-0.403	0.00367367	-8.08856
P21836	Ache	-0.414	0.00370355	-8.07688
Q9Z2D3	Gsdme	0.462	0.00372224	-8.06961
P46978	Stt3a	-0.343	0.00373895	-8.06315
Q6ZQK0	Ncapd3	-0.4775	0.00375527	-8.05687
Q9EPF5	Olfr703	1.2865	0.00377399	-8.04969
Q80Y	Tnc	-0.459	0.00378396	-8.04589
Q8CFT2	Setd1b	0.5995	0.00383501	-8.02656
Q3UHX9	Spout1	0.6565	0.00391201	-7.99787
P32037	Slc2a3	-0.3775	0.00394178	-7.98694
Q3UHE1	Pitpnm3	-0.4435	0.00395661	-7.98152
Q9JHW4	Eefsec	-0.428	0.00400016	-7.96573
P10605	Ctsb	0.3845	0.00406013	-7.94426
O88741	Gdap1	-0.336	0.00418822	-7.89945
D3Z041	NotFound	-0.3405	0.00420558	-7.89348
E9PWI3	Mcc	0.9135	0.00431552	-7.85625
Q7TNC4	Luc7l2	0.899	0.0043221	-7.85405
P62956	Cacng7	-0.388	0.0043441	-7.84673
Q80VP0	Tecpr1	-0.317	0.00439167	-7.83102
Q61103	Dpf2	0.534	0.00440211	-7.82759
Q9ES89	Extl2	0.648	0.00442642	-7.81964
P62069	Usp46	-0.3575	0.00445743	-7.80957
G5E8D5	Grm7	-0.3185	0.00445848	-7.80923
Q8BSI6	R3hcc1	0.362	0.00446043	-7.8086
Q9R1C7	Prpf40a	0.351	0.00449759	-7.79663
Q8R059	Gale	0.5225	0.00452536	-7.78775
P97930	Dtymk	0.3565	0.00454077	-7.78285
Q70FJ1	Akap9	-0.351	0.00458906	-7.76758
Q07813	Bax	0.3715	0.00459446	-7.76589
Q80Y83	Dixdc1	0.5355	0.00477506	-7.71026
Q9CR39	Wdr45b	-0.295	0.00479318	-7.7048
Q8CC88	Vwa8	0.3075	0.00485704	-7.68571
Q921I9	Exosc4	0.4165	0.00486993	-7.68188
Q99J27	Slc33a1	-0.333	0.00488219	-7.67826
Q9CPU4	Mgst3	-0.399	0.00489157	-7.67549
Q9CY46	Lsm4	0.3135	0.00491646	-7.66816
Q8K2B3	Sdha	-0.3065	0.00497024	-7.65247
Q6ZWU9	Rps27	-0.389	0.00498374	-7.64856
Q8VCG1	Dut	0.3735	0.00499031	-7.64665
P70451	Fer	0.5785	0.00500754	-7.64168
Q6GV12	Kdsr	-0.5115	0.00501881	-7.63844
Q497V5	NotFound	-0.322	0.00504452	-7.63107
P62918	Rpl8	-0.3855	0.00507257	-7.62307
P52760	Rida	0.2935	0.00508851	-7.61854
E9Q2T3	Tnxb	0.452	0.00511021	-7.6124
Q9D3A9	Ttyh1	-0.727	0.00512771	-7.60747
Q9D938	Tmem160	0.344	0.00517973	-7.59291
P70195	Psmb7	0.365	0.00529187	-7.56201
Q80YR4	Zfp598	0.5275	0.00530385	-7.55874
Q5S006	Lrrk2	-0.6295	0.00532278	-7.55361
Q9CQ79	Txndc9	0.5495	0.0053255	-7.55287
Q9R1Z8	Sorbs3	0.309	0.00535368	-7.54525
Q04519	Smpd1	0.427	0.00537654	-7.53911
P10922	H1f0	1.106	0.00538337	-7.53728
Q8CGU1	Calcoco1	0.309	0.00540076	-7.53262
Q61239	Fnta	0.421	0.00540647	-7.5311
Q9D8M4	Rpl7l1	0.6455	0.00541441	-7.52898
Q76KF0	Sema6d	-0.4965	0.00545875	-7.51721
Q8BLF1	Nceh1	-0.3095	0.00550248	-7.5057
Q9D773	Mrpl2	-0.3425	0.00557441	-7.48697
Q9QUI0	Rhoa	-0.304	0.00563109	-7.47237
Q8BFR4	Gns	0.3625	0.00565106	-7.46726
Q920N2	Hlcs	0.303	0.00565612	-7.46597
Q3UN16	Gpr162	-0.3505	0.005665	-7.46371
Q69Z61	Pwwp2a	0.2965	0.00569846	-7.45521
Q8BG73	Sh3bgrl2	-0.3175	0.00570569	-7.45338
P16305	Gabra6	-0.324	0.00575783	-7.44026
Q9DCG9	Trmt112	0.463	0.00576156	-7.43933
Q8VE73	Cul7	0.617	0.00576165	-7.4393
P01899	H2-D1	0.318	0.0058107	-7.42707
Q61086	Fzd3	0.7315	0.00582128	-7.42445
P97311	Mcm6	0.481	0.00582295	-7.42404
Q8VEH3	Arl8a	-0.3045	0.00584354	-7.41894
Q8BNJ6-2	Neto2	-0.3345	0.00586483	-7.41369
Q8R0X7	Sgpl1	-0.3625	0.00587252	-7.41181
P62242	Rps8	-0.378	0.00590434	-7.40401
O35607	Bmpr2	-0.446	0.0059213	-7.39987
A2AKG8	Focad	-0.486	0.00592877	-7.39805
Q791V5	Mtch2	-0.3955	0.00593174	-7.39733
Q9JIQ3	Diablo	0.492	0.00596881	-7.38834
Q8R3X6	Gpc6	-0.722	0.00602575	-7.37464
Q9D708	S100a16	0.993	0.00612013	-7.35222
Q3UHK6-3	Tenm4	-0.3295	0.00612095	-7.35203
O09111	Ndufb11	-0.356	0.00614178	-7.34713
Q924D0	Rtn4ip1	-0.3095	0.00615733	-7.34348
Q5DW34	Ehmt1	0.761	0.00616932	-7.34067
Q9CY50	Ssr1	0.371	0.00617195	-7.34006
P0DP28	Calm1	-0.776	0.00617409	-7.33956
B1AS29	Grik3	-0.684	0.0061999	-7.33354
P14148	Rpl7	-0.353	0.0062139	-7.33028
P63213	Gng2	0.979	0.00627029	-7.31725
P56818	Bace1	1.224	0.00629634	-7.31127
P37172	Acvr1	-0.731	0.00630616	-7.30902
Q9DC69	Ndufa9	-0.2745	0.00630698	-7.30883
F8VQG7	N4bp2	-0.78	0.00631912	-7.30606
A2A8R7	Tut4	0.4965	0.00632946	-7.3037
G3UVW1	Mpv17	0.6595	0.00633025	-7.30352
Q5SWN2	Rpa1	-0.318	0.00634362	-7.30048
Q8CGC6	Rbm28	0.7295	0.00635347	-7.29824
Q62470-2	Itga3	-0.3095	0.00635532	-7.29782
Q3TIR3	Ric8a	0.407	0.00637939	-7.29237
E9Q512	Trip11	0.779	0.00637949	-7.29234
P52480	Pkm	-0.3435	0.00640169	-7.28733
Q8CFP6	Dnajc27	-0.3745	0.00650028	-7.26528
Q9CRB6	Tppp3	0.3035	0.00652967	-7.25877
Q9D8B6	Fam210b	-0.383	0.00656913	-7.25008
A0A087WRT4	Fat1	0.369	0.00657267	-7.24931
Q61644	Pacsin1	-0.3275	0.00657491	-7.24881
P47856	Gfpt1	-0.2815	0.00661292	-7.2405
Q8CCP0	Nemf	0.6435	0.00665012	-7.2324
Q8C052	Map1s	0.289	0.00671286	-7.21886
Q00493	Cpe	0.3365	0.00675176	-7.21052
Q08460-2	Kcnma1	-0.4095	0.00676656	-7.20736
A0A0R4IZY9	Dus3l	0.3195	0.00680942	-7.19825
Q8BSY0	Asph	-0.328	0.00681442	-7.19719
Q99JG2	Gpr37l1	-0.527	0.00681609	-7.19684
Q8CD26	Slc35e1	0.405	0.00687393	-7.18465
Q9CPX6	Atg3	0.3025	0.0069669	-7.16527
Q9JLJ4	Elovl2	-0.38	0.00699503	-7.15945
Q80TA9	Epg5	-0.35	0.00708548	-7.14092
Q5SW15	NotFound	0.3465	0.00715738	-7.12635
Q5BL07	Pex1	0.4285	0.00716776	-7.12426
Q03147	Cdk7	0.4725	0.00724194	-7.10941
Q9CR86	Carhsp1	0.319	0.00726734	-7.10436
P62509	Esrrg	-0.351	0.0072706	-7.10371
Q8VBX6-4	Mpdz	0.4885	0.00727354	-7.10313
Q8BW56	Gtdc1	0.4415	0.00733099	-7.09178
A0A1L1SQ41	Ate1	-0.4225	0.00736519	-7.08506
Q5SS80	Dhrs13	-0.4915	0.00740483	-7.07732
Q99M71	Epdr1	0.3315	0.00744545	-7.06942
E9PW83	Fam184a	0.861	0.007452	-7.06816
Q3UMF0-2	Cobll1	1.161	0.0074677	-7.06512
P70689	Gjb6	-0.6355	0.00748324	-7.06212
Q9QZV9	Nxt1	0.4295	0.00751674	-7.05568
Q9DB90	Smg9	-0.458	0.00752784	-7.05355
Q5I012	Slc38a10	-0.788	0.007539	-7.05141
Q8BFR5	Tufm	0.2945	0.00757287	-7.04494
Q64444	Car4	-0.5145	0.00757999	-7.04359
O88196	NotFound	-0.507	0.00760513	-7.03881
P11881-2	Itpr1	-0.3665	0.00762253	-7.03552
P63250	Kcnj3	-0.513	0.00762648	-7.03477
Q8R1R3	Stard7	-0.6825	0.00763558	-7.03305
Q9CXG3	Ppil4	0.4075	0.00766348	-7.02779
O35887	Calu	0.525	0.00774618	-7.0123
E9Q360	Ints10	0.5075	0.00784458	-6.99409
Q14BI1	Slc24a2	-0.3915	0.00784534	-6.99395
Q8K3X4	Irf2bpl	0.2745	0.00785889	-6.99146
Q5SV85	Synrg	0.3	0.00792952	-6.97855
Q6XE40	Mpp3	0.278	0.00794339	-6.97603
Q8VEH8	Erlec1	-0.362	0.00798816	-6.96792
P84089	Erh	0.305	0.00800821	-6.96431
Q8C0Y0	Ppp4r4	0.577	0.00801136	-6.96374
P11983	Tcp1	-0.264	0.00801284	-6.96347
Q64735	Cr1l	-0.432	0.00804223	-6.95819
Q9D074-5	Mgrn1	0.456	0.00808344	-6.95082
Q9D172	D10Jhu81e	-0.2755	0.00809038	-6.94958
Q9Z207	Diaph3	-0.6375	0.00817992	-6.9337
F8VQ28	Pxn	0.3235	0.00820453	-6.92936
Q8CFA2	Amt	-0.3475	0.00824537	-6.9222
Q8C167-2	Prepl	-0.274	0.00827477	-6.91706
Q8CHU3	Epn2	0.648	0.00828237	-6.91574
Q3UHC7	Dab2ip	0.3255	0.00829787	-6.91304
Q9CQI3	Gmfb	0.3065	0.00832166	-6.90891
Q9CPU0	Glo1	0.3245	0.00835951	-6.90237
Q91ZA3	Pcca	0.9685	0.00836159	-6.90201
P62774	Mtpn	0.427	0.00838019	-6.8988
Q9QYC1	Pcnx	-0.51	0.00839333	-6.89654
Q8K406	Lgi3	-0.346	0.00843082	-6.89011
Q9ES97	Rtn3	0.5005	0.008443	-6.88803
Q9D4F8	Tubgcp4	-0.7635	0.00851789	-6.87529
Q3UFF7	Lyplal1	-0.3735	0.00853065	-6.87313
G5E8E0	Rgs17	-0.2765	0.00853882	-6.87175
Q60771	Cldn11	-0.8145	0.00859159	-6.86286
Q810C1	Slitrk1	-0.5135	0.00859219	-6.86276
Q5NC05	Ttf2	0.429	0.00865875	-6.85163
Q8BM92	Cdh7	-0.574	0.00880111	-6.8281
Q8BK08	Tmem11	-0.327	0.00884876	-6.82031
Q8BI06	Cemip	-0.332	0.00887156	-6.8166
Q06138	Cab39	0.3865	0.00896979	-6.80071
P50544	Acadvl	0.2825	0.0090662	-6.78529
Q9D0D3	Mtpap	-0.3055	0.00909292	-6.78104
O88456	Capns1	0.4795	0.00913668	-6.77411
Q9WTP7	Ak3	0.3385	0.00920261	-6.76374
D3YZ21	D430041D05Rik	-0.4495	0.00924285	-6.75745
Q7TNV0	Dek	0.3375	0.00924491	-6.75713
Q99LR1	Abhd12	0.2745	0.00927264	-6.7528
Q8BJU0	Sgta	0.447	0.00935135	-6.74061
P97445	Cacna1a	-0.319	0.00935408	-6.74019
P62315	Snrpd1	-0.3025	0.00943475	-6.7278
P61327	Magoh	-0.28	0.00950351	-6.71732
Q7TSS2	Ube2q1	0.353	0.00951003	-6.71633
O88844	Idh1	0.349	0.00951145	-6.71612
Q6ZWR6	Syne1	0.275	0.00952913	-6.71344
E9QNN1	Dhx9	-0.3045	0.00953543	-6.71249
Q8R2S9	Actr8	-0.405	0.00955089	-6.71015
Q9CY16	Mrps28	0.497	0.00961406	-6.70064
P51163	Uros	0.2885	0.00965483	-6.69453
Q9R0Q6	Arpc1a	-0.3615	0.00973379	-6.68278
Q01237	Hmgcr	0.4435	0.00979295	-6.67404
E9PZ19	Igsf9b	-0.364	0.00983067	-6.66849
Q3UMR5	Mcu	-0.3735	0.00983677	-6.6676
Q9JM93	Arl6ip4	0.96	0.00984465	-6.66644
Q922Y1	Ubxn1	0.481	0.00992677	-6.65446
Q9JK48-2	Sh3glb1	0.301	0.00994272	-6.65214
O35465-2	Fkbp8	0.2635	0.00994337	-6.65205
Q8BW72	Kdm4a	0.3715	0.00997947	-6.64682
Q9EPK2-2	Rp2	-0.2765	0.00998036	-6.64669
D6RH77	Pld1	-0.27	0.0100161	-6.64153
Q8BJL0	Smarcal1	-0.2685	0.010053	-6.63623
Q6PD26	Pigs	0.563	0.0101268	-6.62568
Q920N7	Syt12	-0.2755	0.0102248	-6.61178
Q4PJ	NotFound	-0.2675	0.0102671	-6.60583
Q91X96	Rabif	-0.573	0.010306	-6.60037
Q8VCM3	Zfyve21	-0.378	0.0103079	-6.6001
Q5FWH7	Slc39a12	-0.591	0.0103088	-6.59997
Q62376	Snrnp70	0.3575	0.0103175	-6.59877
Q3UNZ8	Cryzl2	-0.3215	0.0103607	-6.59273
Q3UCV8	Otulin	0.5415	0.0103694	-6.59152
P83882	Rpl36a	-0.3505	0.0104176	-6.58484
Q91Z92	B3galt6	0.329	0.0104627	-6.5786
Q9ERF3	Wdr61	0.298	0.0104807	-6.57612
Q9R1W5	Calcrl	-0.3845	0.0105189	-6.57087
Q64514-2	Tpp2	-0.2545	0.0105341	-6.56879
Q8BHN5	Rbm45	-0.377	0.010537	-6.56839
Q8BR90	AW549877	0.3175	0.0105451	-6.56728
A2A9C3	Szt2	0.324	0.0105532	-6.56618
O35134	Polr1a	-0.521	0.0106136	-6.55794
Q8BH07	Arl6ip6	-0.425	0.0106363	-6.55487
Q9D7B6	Acad8	-0.267	0.0106948	-6.54695
Q9JK23	Psmg1	-0.283	0.0107157	-6.54413
Q62048	Pea15a	0.401	0.0107594	-6.53826
Q9D6M3	Slc25a22	-0.3465	0.0108941	-6.5203
P03995	Gfap	0.336	0.0108976	-6.51984
Q91V35	Ptpra	-0.2985	0.0109214	-6.5167
Q9CWZ3	Rbm8a	0.398	0.0109268	-6.51598
Q9QY40	Plxnb3	-0.4165	0.0109787	-6.50915
J3QK52	Noc2l	-0.4765	0.0109806	-6.5089
Q80VL1	Tdrkh	0.3815	0.0109896	-6.50772
O89053	Coro1a	-0.4295	0.0110482	-6.50005
P48776	Tdo2	0.678	0.0110769	-6.4963
P47915	Rpl29	1.153	0.0111293	-6.4895
E9Q720	Rgs20	-0.4155	0.0111522	-6.48652
Q6IFT4	Arhgap20	-0.3865	0.0111656	-6.48479
Q8K2K6	Agfg1	0.532	0.0111764	-6.4834
P84084	Arf5	-0.279	0.011177	-6.48333
A0A087WSP5	Stat1	0.2865	0.011224	-6.47726
Q8JZW5	Sh2d5	0.2975	0.0112249	-6.47716
P49935	Ctsh	0.4435	0.0113108	-6.46616
Q8BZ36	Rint1	0.3425	0.0113386	-6.46261
Q99KP3	Cryl1	0.262	0.0114471	-6.44887
J3QMP9	NotFound	0.9995	0.011481	-6.4446
Q6P6I8	Sirpa	-0.6265	0.0114888	-6.44362
Q31125	Slc39a7	-0.542	0.0115632	-6.43432
Q9QYF1	Rdh11	-0.2635	0.0115659	-6.43398
Q9JJ80	Rpf2	-0.279	0.0115958	-6.43025
Q3U8Y1	Mrps11	-0.2725	0.011625	-6.42663
Q3UX37	Plekhg1	0.65	0.011666	-6.42155
Q8BMS4	Coq3	0.252	0.0116694	-6.42113
Q8BTI8	Srrm2	0.7165	0.0117112	-6.41596
Q3UVU3	Slc30a10	0.6205	0.0118477	-6.39925
P84228	Hist2h3c1	0.4385	0.0118679	-6.39679
Q69Z26	Cntn4	-0.4425	0.0118931	-6.39373
P35917	Flt4	-0.2595	0.011932	-6.38903
P14131	Rps16	-0.289	0.0120443	-6.37551
P35585	Ap1m1	-0.3	0.0120986	-6.36902
Q9JHS4	Clpx	0.3275	0.012128	-6.36551
P58269	Dpf3	0.2645	0.0121354	-6.36463
Q9QWV9	Ccnt1	-0.324	0.0121646	-6.36117
P56389	Cda	0.888	0.0121792	-6.35944
Q9EPU0	Upf1	-0.242	0.0121958	-6.35747
P11276	Fn1	0.291	0.0122433	-6.35186
Q99JR1	Sfxn1	-0.2615	0.0122984	-6.34539
Q9CR57	Rpl14	-0.3285	0.0123517	-6.33915
P62748	Hpcal1	-0.505	0.0123666	-6.3374
O35954	Pitpnm1	-0.2695	0.0123796	-6.33589
O88455	Dhcr7	-0.462	0.0124034	-6.33312
Q8R4Y8	Rttn	0.648	0.012437	-6.32922
Q5DQR4	Stxbp5l	-0.274	0.0124435	-6.32846
Q5NCQ5	Dph1	-0.6085	0.0124846	-6.32371
Q9JJQ0	Pigb	0.503	0.0125852	-6.31213
E9Q1U1-2	Ccdc171	0.4455	0.0125864	-6.31199
Q2VWQ2	Nell1	0.349	0.0126005	-6.31037
Q9WTQ5	Akap12	0.323	0.0126077	-6.30955
Q8C4C9	NotFound	-0.4645	0.0126541	-6.30425
Q04447	Ckb	0.261	0.0126556	-6.30408
G3X973	Stab1	-0.343	0.0126571	-6.30391
P47963	Rpl13	-0.266	0.0126658	-6.30292
Q8BMN4	Lmln	-0.312	0.012727	-6.29597
Q8CDA1	Inpp5f	-0.2965	0.0127735	-6.2907
Q8K400	Stxbp5	-0.248	0.0127834	-6.28958
Q3U1F9	Pag1	0.266	0.0128041	-6.28725
Q60738	Slc30a1	0.2845	0.0128187	-6.28561
Q9QXY6	Ehd3	0.2985	0.0129466	-6.27128
Q8R3D1	Tbc1d13	0.2675	0.0130064	-6.26464
P51660	Hsd17b4	-0.2595	0.0130253	-6.26254
Q8BJW6	Eif2a	-0.262	0.0130409	-6.26082
B2RQR5	Sgsm1	0.4715	0.0130786	-6.25665
Q8C854	Myef2	0.2755	0.0131071	-6.2535
Q8C0S4	Ttc21a	0.4255	0.0131384	-6.25006
O35449	Prrt1	-0.2865	0.0131455	-6.24929
F8WIZ7	Osbpl6	-0.2375	0.0131712	-6.24647
P08030	Aprt	0.386	0.0132442	-6.2385
J3QN85	NotFound	-0.265	0.0132715	-6.23552
E9PZS5	Exog	0.2295	0.0132989	-6.23255
D3YZZ4	NotFound	0.568	0.0133374	-6.22838
Q9D710	Tmx2	-0.3935	0.0134131	-6.22022
F8VQ70	Scaper	0.452	0.0134427	-6.21703
Q9D8E6	Rpl4	-0.309	0.0135192	-6.20885
Q6PF93	Pik3c3	-0.386	0.0135264	-6.20808
Q9Z218	Dpp6	-0.288	0.0135758	-6.20282
Q99PV0	Prpf8	-0.276	0.0135763	-6.20277
Q8R2Y8	Ptrh2	-0.263	0.0136285	-6.19723
Q9R049	Amfr	-0.2915	0.0136797	-6.19182
Q8BHT6	B3glct	-0.303	0.0137076	-6.18888
O89029	Matn4	-0.4535	0.0137662	-6.18273
H7BX95	NotFound	0.4235	0.0137677	-6.18257
Q8K0Z7	Taco1	0.309	0.0137695	-6.18238
P12815	Pdcd6	0.307	0.0138155	-6.17756
Q920R0	Als2	-0.263	0.0138698	-6.17191
Q923D2	Blvrb	0.277	0.0138706	-6.17182
Q5SUF2-2	Luc7l3	0.383	0.0138747	-6.1714
A2ARP1	Ppip5k1	-0.2795	0.0139475	-6.16385
A6H5Y3	Mtr	0.378	0.0139518	-6.1634
Q9CRY7	Gdpd1	-0.2665	0.0139798	-6.16051
Q8BJ03	Cox15	-0.3895	0.0140072	-6.15769
Q8R2Y2	Mcam	-0.2795	0.0140279	-6.15556
E9QAS7	Inpp5a	-0.2715	0.014175	-6.1405
Q8VCD6	Reep2	-0.3075	0.0141939	-6.13858
P62309	Snrpg	0.2295	0.0143144	-6.12639
Q9CZM2	Rpl15	-0.3305	0.0143225	-6.12558
Q91YM4	Tbrg4	-0.3945	0.0144914	-6.10866
O35683	Ndufa1	-0.319	0.0144993	-6.10787
Q6PAR5-4	Gapvd1	0.354	0.0145296	-6.10486
P97390	Vps45	-0.2385	0.0145975	-6.09813
P02463	Col4a1	0.427	0.0146645	-6.09153
Q8BGT8	Phyhipl	-0.2825	0.0147212	-6.08596
Q91VN4	Chchd6	0.299	0.0148536	-6.07304
Q3TDD9	Ppp1r21	0.248	0.0148617	-6.07225
Q9JKR6	Hyou1	-0.377	0.0148693	-6.07152
P12970	Rpl7a	-0.3585	0.0149218	-6.06643
Q8C1Z7	Bbs4	-0.317	0.0149715	-6.06164
Q8BUB4	Wdfy2	-0.4705	0.0150478	-6.0543
Q9Z0	NotFound	-0.3115	0.0150488	-6.0542
Q8B0	NotFound	-0.2745	0.0150671	-6.05245
Q9WV32	Arpc1b	-0.243	0.0152854	-6.0317
B2RXC1	Trappc11	-0.2245	0.0153213	-6.02832
Q99KG3	Rbm10	0.3325	0.0155576	-6.00623
Q3UZP4	Svip	0.3865	0.015571	-6.005
Q9DC23	Dnajc10	-0.313	0.0157343	-5.98995
Q9EQG9	Col4a3bp	0.3965	0.0157419	-5.98925
P55302	Lrpap1	0.2745	0.0158122	-5.98282
Q9DCD2	Xab2	0.239	0.0158845	-5.97623
Q8R1F6	Hid1	-0.377	0.0159144	-5.97353
O55234	Psmb5	-0.3595	0.0159588	-5.96951
Q61074	Ppm1g	0.2735	0.0159783	-5.96774
P26516	Psmd7	0.2545	0.0160644	-5.95999
A0A0R4J083	Acadl	-0.26	0.0161004	-5.95676
P56695	Wfs1	0.2305	0.016138	-5.95339
Q99PD7	NotFound	0.427	0.0161773	-5.94988
Q9QYF9	Ndrg3	0.328	0.0161845	-5.94924
A2A8Z1	Osbpl9	-0.442	0.0161893	-5.94882
Q149L6	Dnajb14	-0.246	0.0162654	-5.94205
P62827	Ran	-0.298	0.0163001	-5.93897
Q9DCT2	Ndufs3	0.219	0.0163177	-5.93742
Q99K30	Eps8l2	-0.3065	0.0163966	-5.93046
Q5M8N4-2	Sdr39u1	-0.26	0.0164089	-5.92938
P18826	Phka1	0.8065	0.0164773	-5.92338
G5E8J3	Wdr11	-0.249	0.016552	-5.91685
P52825	Cpt2	0.224	0.0167631	-5.89857
P12023	App	0.3485	0.0168835	-5.88824
Q71RI9	Kyat3	-0.249	0.016895	-5.88726
Q9CWK8	Snx2	0.268	0.0170046	-5.87793
Q9D0M5	Dynll2	-0.338	0.0172125	-5.8604
P63101	Ywhaz	0.2505	0.0172675	-5.8558
Q99K28-2	Arfgap2	-0.3435	0.0173122	-5.85207
Q3UDP0	Wdr41	-0.269	0.0173174	-5.85164
F8WJA0	Ddx24	-0.39	0.0174424	-5.84126
Q9CQJ6	Denr	0.292	0.0174556	-5.84017
Q9JM76	Arpc3	0.2415	0.0174752	-5.83855
Q62418	Dbnl	0.412	0.0174988	-5.8366
Q91YN8	NotFound	-0.238	0.0174999	-5.83651
Q91W53	Golga7	-0.4045	0.017535	-5.83362
Q3V129-6	Ulk4	0.42	0.0177554	-5.8156
P61222	Abce1	-0.2915	0.017788	-5.81295
D3Z0K6	Rsbn1l	0.9405	0.0179353	-5.80106
Q91V76	4931406C07Rik	0.248	0.017956	-5.79939
P28658	Atxn10	0.492	0.0180013	-5.79576
Q8BFQ4	Wdr82	-0.254	0.0180248	-5.79387
Q8CIG8	Prmt5	-0.2685	0.0180383	-5.79279
Q9D6U8	Fam162a	0.347	0.018041	-5.79257
P32883-2	Kras	-0.2425	0.018091	-5.78858
Q7TT37	Elp1	-0.27	0.0181812	-5.78141
P08228	Sod1	0.322	0.0181932	-5.78046
Q9DC11	Plxdc2	-0.277	0.0182048	-5.77954
Q9QXS6	Dbn1	0.4375	0.0182182	-5.77848
Q8BXV2	Bri3bp	0.385	0.0182936	-5.77252
A0A087WQ44	Srcap	0.525	0.0183535	-5.7678
P47962	Rpl5	-0.386	0.0183872	-5.76515
Q80X80	C2cd2l	0.262	0.0184175	-5.76278
Q91VU7	Pus7	0.2625	0.0184713	-5.75857
Q7TQD7	Myo1b	-0.2675	0.0184916	-5.75699
Q9QYJ3	Dnajb1	0.4825	0.0184972	-5.75655
Q7TSV4	Pgm1	-0.23	0.0184974	-5.75653
Q8K3B1	Fbxo45	-0.3035	0.0185758	-5.75043
B7ZCR6	Zfp512b	-0.2255	0.0186162	-5.7473
Q64133	Maoa	-0.3465	0.0186757	-5.74269
A3KGJ7	Cep250	-0.3605	0.0186791	-5.74243
Q99J87	Dhx58	-0.557	0.0187289	-5.73859
Q6P069	Sri	-0.2925	0.0188093	-5.73241
Q3U5Q7	Cmpk2	0.228	0.0188315	-5.73071
P18872	Gnao1	-0.3265	0.0188607	-5.72848
Q9Z0S6	Cldn10	-0.663	0.0188923	-5.72606
P47911	Rpl6	-0.372	0.0188997	-5.72549
Q8BP67	Rpl24	-0.2415	0.0189444	-5.72208
A0A286YDX7	NotFound	0.2715	0.0191971	-5.70297
Q99JW4	Lims1	0.259	0.0192117	-5.70187
P99028	Uqcrh	0.325	0.0192835	-5.69649
P49452	Cenpc1	-0.2475	0.0193238	-5.69348
Q9CWU6	Uqcc1	-0.2305	0.0193522	-5.69136
Q9WTX6	Cul1	-0.2285	0.019366	-5.69033
Q9QZ73	Dcun1d1	0.328	0.0193704	-5.69
P63005	Pafah1b1	-0.33	0.0193936	-5.68828
Q9D8N2	Fam45a	-0.2905	0.019408	-5.68721
Q8VCC9	Spon1	-0.3135	0.0194891	-5.68119
Q91V12-2	Acot7	-0.302	0.0195417	-5.6773
Q61211-2	Eif2d	0.292	0.0196587	-5.66869
Q76M80	Kcnk12	-0.3435	0.019692	-5.66625
Q69ZW3	Ehbp1	-0.241	0.0197819	-5.65968
Q5SRY7-2	Fbxw11	0.251	0.0198064	-5.65789
Q0VEE6	Zfp800	0.311	0.0198503	-5.6547
O08688	Capn5	-0.2835	0.0198676	-5.65344
B7ZC71	NotFound	0.2625	0.0198882	-5.65194
O88444	Adcy1	-0.2515	0.0199275	-5.64909
Q5SSM3	Arhgap44	0.342	0.020102	-5.63651
P26369	U2af2	0.3095	0.0201051	-5.63629
Q6NVE9	Pptc7	0.312	0.020166	-5.63193
Q3TAQ9	Wdr36	0.2975	0.020231	-5.62729
Q7TMC8	Fuk	0.2255	0.0202953	-5.62271
Q3TIX6	Fubp3	0.276	0.0203162	-5.62123
Q3TXU5	Dhps	0.2925	0.0203736	-5.61716
Q9CQA9	Ntpcr	0.3415	0.0205604	-5.60398
Q3UHD2	Gfod1	-0.2295	0.0206769	-5.59584
Q9CQF9	Pcyox1	-0.237	0.0206842	-5.59532
Q6PCX7	Rgma	-0.325	0.0206991	-5.59429
Q8CFE2	Hpf1	0.3775	0.0207116	-5.59342
A2AFI8	Reps2	0.579	0.0207405	-5.59141
Q64475	Hist1h2bb	0.2395	0.0207787	-5.58875
D3YTR0	NotFound	-0.657	0.0207862	-5.58823
P13405	Rb1	0.3585	0.0208235	-5.58564
A2AI	NotFound	0.2995	0.0208675	-5.5826
Q9D952	Evpl	-0.263	0.0209233	-5.57875
Q80X71	Tmem106b	-0.556	0.0209614	-5.57612
Q6P5H2	Nes	1.278	0.0209696	-5.57556
Q6ZQ18	Efr3b	-0.22	0.0210698	-5.56868
Q3UI43	Babam1	0.6295	0.0211459	-5.56348
Q3UNN8	Pld5	-0.5065	0.0212487	-5.55648
Q9QYA2	Tomm40	-0.292	0.0213574	-5.54912
O08997	Atox1	0.2865	0.0213643	-5.54866
Q8CIF6-2	Sidt2	-0.4105	0.0214321	-5.54408
P09470	Ace	0.379	0.0215912	-5.53341
Q99LD8	Ddah2	0.2325	0.0216301	-5.53082
P35282	Rab21	-0.2425	0.0216479	-5.52963
Q5SXC4	Vezf1	0.2695	0.0216516	-5.52939
Q8BH15	Cnot10	-0.306	0.0216616	-5.52871
Q99J36	Thumpd1	0.3065	0.0216847	-5.52718
Q9QUM5	Hey1	-0.613	0.0217038	-5.52591
Q9JKL4	Ndufaf3	0.235	0.0217072	-5.52568
Q62086	Pon2	0.2445	0.0217098	-5.52551
Q3TPE9	Ankmy2	0.2215	0.0217151	-5.52515
Q9CY73	Mrpl44	0.728	0.0218573	-5.51574
P98192	Gnpat	-0.3355	0.0218674	-5.51507
Q80SW1	Ahcyl1	-0.4125	0.0219697	-5.50834
Q9CQI6	Cotl1	-0.311	0.021989	-5.50708
Q8CHP8	Pgp	0.3865	0.0219977	-5.5065
Q99L88	Sntb1	-0.2855	0.0220482	-5.50319
E9Q1G8	Sept7	-0.2535	0.0220966	-5.50003
Q3UMR0	Ankrd27	0.7515	0.0221955	-5.49359
G5E889	Mto1	0.306	0.022273	-5.48856
Q80SY4	Mib1	0.344	0.0223096	-5.48619
Q65Z40	Wapl	0.2315	0.0223238	-5.48528
Q8CBG9	Rnf170	0.4795	0.0224653	-5.47616
Q3UVK0	Ermp1	-0.2285	0.0225652	-5.46975
E9QAU9	Lrch3	0.545	0.0226326	-5.46546
Q91VM9	Ppa2	0.267	0.0227466	-5.45821
Q8BW86	Arhgef33	-0.326	0.0227893	-5.4555
P36552	Cpox	0.222	0.0227902	-5.45544
P28571-1	Slc6a9	-0.2715	0.022799	-5.45488
Q99L04	Dhrs1	-0.2135	0.0227993	-5.45487
Q9DAI2	Ift22	0.255	0.0228298	-5.45294
Q8BUV6	Lsm11	-0.285	0.0230156	-5.44124
E9PVQ3	Spats2l	-0.4375	0.023026	-5.44059
Q9D009	Lipt2	0.4035	0.0230376	-5.43987
P35347	Crhr1	-0.299	0.0230599	-5.43847
Q8JZQ2	Afg3l2	0.2225	0.0230601	-5.43846
E9Q236	Abcc4	0.258	0.0231286	-5.43418
E9PVG8	9530053A07Rik	1.6235	0.0232951	-5.42383
Q922R1	D230025D16Rik	-0.387	0.0233255	-5.42195
P81122	Irs2	-0.3305	0.0233695	-5.41923
P42227	Stat3	0.2015	0.023483	-5.41224
Q8C0L0	Tmx4	0.272	0.0237573	-5.39548
Q11136	Pepd	0.209	0.0238568	-5.38945
Q9R171	Cbln1	-0.323	0.023898	-5.38697
Q8BK75	Elp6	-0.5365	0.0239684	-5.38272
Q80TB8	Vat1l	0.294	0.0239877	-5.38156
P18572	Bsg	-0.3185	0.0240447	-5.37814
Q8QZX0	Sbk1	-0.4465	0.0240536	-5.37761
Q9R1Q9	Atp6ap1	0.222	0.0241738	-5.37041
Q922B2	Dars	-0.258	0.0244291	-5.35526
P55066	Ncan	0.215	0.024451	-5.35396
A2ASJ3	NotFound	0.3175	0.0245537	-5.34792
Q8CCN5	Bcas3	-0.2335	0.024566	-5.3472
Q9CQ45	Nenf	0.482	0.024599	-5.34526
E9Q7P2	Cacna1i	0.5885	0.0246572	-5.34185
Q9CX80	Cygb	0.3385	0.0247365	-5.33721
Q60930	Vdac2	-0.368	0.0247763	-5.33489
Q9JHG0	Cbln3	-0.302	0.0249065	-5.32734
Q3V1U8	Elmod1	-0.2025	0.0249408	-5.32535
Q0KK55	Kndc1	0.3355	0.0249466	-5.32502
Q3UVC0	Ksr2	-0.2245	0.024991	-5.32245
Q64442	Sord	-0.231	0.0251634	-5.31253
Q63ZW7	Patj	0.428	0.0251838	-5.31136
P18760	Cfl1	0.266	0.0252084	-5.30995
Q3U9G9	Lbr	-0.2595	0.0252094	-5.3099
Q9EP97	Senp3	-0.348	0.0252679	-5.30655
O35409	Folh1	-0.3475	0.0252864	-5.3055
Q9D1E8	Agpat5	-0.293	0.0253599	-5.30131
Q99MN9	Pccb	0.2715	0.0253623	-5.30117
Q3V0J1-3	Tmem237	-0.3215	0.0253885	-5.29968
D3YWM8	Sema6a	0.537	0.0254741	-5.29483
P62267	Rps23	0.2285	0.0255281	-5.29177
E9QB02	Mars	-0.206	0.0256603	-5.28432
Q64310	Surf4	-0.271	0.0257225	-5.28083
Q8C3Q5	Shisa7	-0.3545	0.0257419	-5.27974
D3YU22	NotFound	0.4425	0.0259053	-5.27061
P05201	Got1	0.2235	0.0259131	-5.27018
Q9CQZ5	Ndufa6	0.2625	0.0259212	-5.26973
Q8CFQ3	Aqr	-0.3	0.0259347	-5.26897
Q9Z0V2	Kcnd2	-0.2055	0.0259518	-5.26802
P28474	Adh5	-0.2655	0.0260001	-5.26534
Q6IQX8	Zfp219	0.3615	0.0261259	-5.25838
Q80TL0	Ppm1e	0.207	0.0261318	-5.25805
Q8K2C8	Gpat4	-0.24	0.0262647	-5.25073
O55143	Atp2a2	-0.277	0.0263327	-5.247
Q8CIE6	Copa	-0.251	0.0264211	-5.24217
Q9EPE9	Atp13a1	-0.207	0.026451	-5.24053
Q8R570	Snap47	-0.207	0.0264614	-5.23997
Q9CQC6	Bzw1	0.2645	0.0264865	-5.2386
Q8BGF3	Wdr92	0.281	0.0264935	-5.23822
P62908	Rps3	-0.2225	0.0265309	-5.23618
Q9WTL7	Lypla2	0.3675	0.0265799	-5.23352
Q60597-4	Ogdh	-0.209	0.0266612	-5.22912
P60191	Rims4	-0.1995	0.0266697	-5.22866
P11438	Lamp1	0.3045	0.0266949	-5.22729
A2AJW4	Ppp1r3d	0.29	0.0267488	-5.22438
Q3TW96	Uap1l1	0.2425	0.0268609	-5.21835
E9PVY0	Cdc42bpa	-0.275	0.0270433	-5.20858
F6RXI4	BC067074	0.485	0.0270683	-5.20725
Q5SQM0	Eml6	-0.3195	0.0270686	-5.20724
Q9CVD2	Atxn3	0.286	0.0272223	-5.19907
Q00PI9	Hnrnpul2	-0.2275	0.0272345	-5.19842
Q8BHZ4	Zfp592	0.196	0.0273355	-5.19308
P59672-2	Anks1	0.2355	0.0273644	-5.19156
P62869	Elob	0.2365	0.0274872	-5.18509
Q4VBD2	Tapt1	-0.229	0.027524	-5.18317
P62702	Rps4x	-0.257	0.0275711	-5.1807
Q9Z1X4-3	Ilf3	-0.24	0.0276182	-5.17823
Q9Z1B3	Plcb1	-0.2365	0.0276769	-5.17518
Q3V2H3	Snx12	0.216	0.0276911	-5.17443
O08989	Mras	0.2385	0.0276975	-5.1741
P62245	Rps15a	-0.216	0.0279457	-5.16123
P53798	Fdft1	-0.4505	0.0280088	-5.15798
Q9WVJ3	Cpq	0.2565	0.0280288	-5.15695
Q8C7K6	Pcyox1l	-0.274	0.0280779	-5.15442
Q9WVA3	Bub3	-0.2485	0.0281309	-5.1517
Q9CQ06	Mrpl24	0.2415	0.0281322	-5.15163
Q9ET30	Tm9sf3	-0.2475	0.0282389	-5.14617
Q91W90	Txndc5	0.285	0.0282496	-5.14563
Q99JH7	Clstn3	0.252	0.0283889	-5.13853
G3XA48	Idi1	0.3815	0.0285342	-5.13116
Q9DCF9	Ssr3	-0.2085	0.0286078	-5.12745
P70441	Slc9a3r1	0.51	0.0286426	-5.12569
Q5NBY9	NotFound	0.2525	0.0286538	-5.12513
Q6NZM9	Hdac4	0.4035	0.0286968	-5.12296
Q9DB25	Alg5	-0.2325	0.0287237	-5.12162
Q9D2R8	Mrps33	0.396	0.0287308	-5.12126
Q9CQ60	Pgls	0.392	0.0289142	-5.11208
P97760	Polr2c	0.249	0.0289148	-5.11205
E9QA45	NotFound	-0.402	0.0289421	-5.11069
Q9EPS3	Glce	-0.3345	0.0289747	-5.10906
Q8K0T4	Katnal1	0.2635	0.0290038	-5.10762
Q99KV1	Dnajb11	-0.286	0.0290244	-5.10659
Q3V117	Acly	-0.197	0.0291603	-5.09985
Q7TQD2	Tppp	0.337	0.0292376	-5.09603
Q62277	Syp	0.2885	0.0293572	-5.09014
Q6DID3	Scaf8	0.483	0.0294476	-5.08571
Q9D3B1	Hacd2	-0.352	0.0295012	-5.08308
Q6GQS1	Slc25a23	0.5345	0.0295077	-5.08277
Q6ZWX6	Eif2s1	-0.2365	0.0295324	-5.08156
Q61029	Tmpo	0.261	0.029544	-5.08099
Q9DCN2	Cyb5r3	-0.3065	0.0295445	-5.08097
P55088-3	Aqp4	-0.299	0.0296511	-5.07577
Q8K0U4	Hspa12a	-0.2015	0.0296989	-5.07345
Q9Z306	Slc22a4	-0.2775	0.029699	-5.07344
Q9D819	Ppa1	0.3125	0.029779	-5.06956
Q61548	Snap91	0.2695	0.0298404	-5.06659
P51910	Apod	-0.3065	0.029935	-5.06202
O70583	Mid1	1.2255	0.029953	-5.06116
O70274	Ptp4a2	-0.221	0.0300996	-5.05411
E9QNR6	AI837181	0.1995	0.0302975	-5.04466
Q68FE8	Zfp280d	0.2925	0.0303373	-5.04276
O08915	Aip	0.204	0.0304641	-5.03674
Q9D3P8	Plgrkt	0.219	0.0305284	-5.0337
Q9Z321	Top3b	-0.2635	0.0306096	-5.02987
Q99JI4	Psmd6	-0.227	0.0306289	-5.02896
Q8CG72	Adprhl2	0.2325	0.0306344	-5.02871
Q921J2	Rheb	-0.29	0.0306762	-5.02674
Q9CX30	Yif1b	-0.3005	0.030709	-5.0252
Q6NS52	Dgkb	-0.2365	0.0308288	-5.01958
P22437	Ptgs1	0.3935	0.0309615	-5.01338
Q8BJ71	Nup93	-0.1915	0.0310304	-5.01018
Q8CEC6	Ppwd1	-0.217	0.0310837	-5.0077
Q9WUU7	Ctsz	0.237	0.0312007	-5.00228
Q569Z6	Thrap3	0.231	0.0314242	-4.99198
Q60972	Rbbp4	0.2865	0.0314675	-4.98999
Q8VCM8	Ncln	-0.216	0.0315419	-4.98658
O70354	Car11	-0.2535	0.031543	-4.98654
Q6ZPQ6	Pitpnm2	0.324	0.0315834	-4.98469
Q80TM6	R3hdm2	0.2735	0.031585	-4.98462
P62281	Rps11	-0.2845	0.0316601	-4.98119
V9GXM1	Arfgap1	-0.2395	0.0316831	-4.98014
Q80TI0-4	Gramd1b	0.196	0.0319528	-4.96791
G3X9H7	Mtss1	-0.4365	0.0319709	-4.9671
Q69ZN7	Myof	0.3035	0.0319873	-4.96636
O08582	Gtpbp1	-0.206	0.0320138	-4.96516
O70546-2	Kdm6a	-0.2315	0.0320153	-4.9651
Q6ZPE2-2	Sbf1	-0.213	0.0321141	-4.96065
Q9CQE3	Mrps17	-0.1935	0.0321668	-4.95828
P50518	Atp6v1e1	0.244	0.0321835	-4.95754
P84091	Ap2m1	-0.2675	0.0321854	-4.95745
Q7TSQ8	Pdpr	-0.254	0.032244	-4.95483
D3YXM8	NotFound	0.63	0.0322909	-4.95273
Q3TWW8	Srsf6	0.292	0.0323029	-4.95219
Q8BWQ6	Vps35l	-0.274	0.0323307	-4.95095
Q7TNR6	Igsf21	-0.3395	0.0325141	-4.94279
P49135	Ercc3	-0.2675	0.0325237	-4.94236
E9QJY0	NotFound	-0.4345	0.0326119	-4.93846
Q7TQE6	Maco1	-0.3175	0.0326326	-4.93754
Q6SKR2	N6amt1	0.3455	0.03279	-4.9306
Q5DU09	Zfp652	0.3565	0.0328828	-4.92652
E9Q4Z6	NotFound	-0.254	0.0329261	-4.92462
Q9ES34	Ube3b	-0.2225	0.0329286	-4.92452
P29533	Vcam1	-0.42	0.0333061	-4.90807
Q9CY58	Serbp1	0.431	0.0333178	-4.90756
F6XJP7	Pcsk6	-0.3185	0.0333285	-4.9071
Q3UUG6	Tbc1d24	-0.2845	0.033356	-4.90591
P50172	Hsd11b1	-0.2685	0.0334546	-4.90165
H3BJW3	Cpsf6	0.195	0.0334833	-4.90041
P25911	Lyn	-0.202	0.033731	-4.88978
Q8C0Z1	Fam234a	-0.4175	0.0337541	-4.88879
Q8C7X2	Emc1	-0.23	0.0338805	-4.8834
Q8BYN3	Itpk1	0.1855	0.0340463	-4.87636
B1AR51	Dnah9	0.2885	0.0340778	-4.87502
Q3TDQ1	Stt3b	-0.24	0.0343491	-4.86358
P80314	Cct2	-0.28	0.0344219	-4.86053
G5E897	Kdelc2	-0.2265	0.0344881	-4.85776
Q922V4	Plrg1	-0.26	0.0345792	-4.85395
P28028	Braf	-0.258	0.0346492	-4.85103
O54774	Ap3d1	-0.2435	0.0346814	-4.84969
Q8BQU6	Gjc2	0.4125	0.0347394	-4.84728
Q99M28	Rnps1	0.4145	0.0348779	-4.84154
O08912	Galnt1	-0.2155	0.0350625	-4.83393
Q8BMK4	Ckap4	0.434	0.0350796	-4.83322
Q8BK	NotFound	-0.1925	0.0351267	-4.83129
Q91WU5	As3mt	0.292	0.0352652	-4.82561
O89096	Fgf14	-0.306	0.0353046	-4.824
Q9R1P3	Psmb2	0.223	0.0353326	-4.82286
Q9Z307	Kcnj16	0.405	0.0353762	-4.82108
E9QNQ2	Ankrd44	0.2975	0.0354235	-4.81915
Q8BRN9	Cc2d1b	0.293	0.0356136	-4.81143
Q61235	Sntb2	-0.327	0.0357946	-4.80411
Q62520	NotFound	0.245	0.0358346	-4.8025
P15208	Insr	-0.287	0.0359057	-4.79964
Q99J95	Cdk9	-0.2015	0.0359295	-4.79869
Q8K2L8	Trappc12	0.452	0.0359299	-4.79867
O55013	Trappc3	0.3955	0.0360169	-4.79518
Q9JKB1	Uchl3	0.3075	0.0360279	-4.79474
Q922P8	Tmem132a	-0.2425	0.0361087	-4.79151
P41233	Abca1	-0.245	0.0361176	-4.79115
Q8BWU8	Etnppl	0.325	0.0363653	-4.7813
Q3UHD6	Snx27	-0.283	0.0364405	-4.77831
Q9CZX0-2	Elp3	-0.2455	0.0365185	-4.77523
O54901	Cd200	-0.441	0.0365953	-4.7722
D3YZU1	Shank1	-0.206	0.0366039	-4.77186
Q8CI75-2	Dis3l2	-0.2375	0.0366821	-4.76878
Q80W54	Zmpste24	-0.3235	0.0368664	-4.76155
Q8CBY8-2	Dctn4	-0.212	0.0369118	-4.75977
E9QN14	Srgap3	-0.289	0.0369768	-4.75723
Q91V55	Rps5	0.23	0.0369882	-4.75679
Q9D051	Pdhb	-0.217	0.0371052	-4.75223
Q61271	Acvr1b	-0.2685	0.037165	-4.74991
Q8VIB3	St3gal6	0.4305	0.0371981	-4.74863
Q8C3X4	Guf1	-0.28	0.0372452	-4.7468
Q5GH67	Xkr4	-0.2145	0.0372609	-4.74619
P34884	Mif	0.3725	0.0372661	-4.74599
P57784	Snrpa1	0.242	0.0372677	-4.74593
Q60932-2	Vdac1	-0.31	0.0373311	-4.74348
E9QMR2	Dock9	-0.2295	0.0373347	-4.74334
Q9JHI7	Exosc9	-0.2205	0.0373385	-4.74319
Q8BFW4	Trim65	0.262	0.0373629	-4.74225
Q8K354	Cbr3	0.2985	0.03738	-4.74159
Q923A8	Map3k7	-0.5165	0.037524	-4.73604
Q9QY01	Ulk2	0.361	0.0376849	-4.72987
Q8VEK3	Hnrnpu	-0.2375	0.0376949	-4.72949
Q8R123-2	Flad1	0.5065	0.0377127	-4.7288
Q9R0P9	Uchl1	0.325	0.0377167	-4.72865
Q5U458	Dnajc11	-0.26	0.0377713	-4.72657
Q9CRC8	Lrrc40	0.206	0.0379973	-4.71796
D3Z2R5	Selenon	-0.273	0.0380235	-4.71697
Q3URD3	Slmap	0.3855	0.0380254	-4.71689
Q99JF5	Mvd	0.223	0.0380442	-4.71618
P59997	Kdm2a	-0.207	0.038052	-4.71588
Q07076	Anxa7	0.234	0.0382047	-4.71011
Q9Z0H8	Clip2	0.3855	0.0382442	-4.70862
Q9D906	Atg7	-0.253	0.0383611	-4.70421
Q0VEJ0	Cep76	-0.2665	0.0383656	-4.70404
Q9D7N9	Apmap	-0.215	0.0384648	-4.70032
Q91V41	Rab14	-0.22	0.0386322	-4.69405
Q8BL03	Slc25a29	-0.239	0.0386939	-4.69175
Q8JZQ9	Eif3b	-0.191	0.0388768	-4.68495
Q8C1A5	Thop1	0.3095	0.0389333	-4.68285
Q80TH2-2	Erbin	0.4475	0.0389734	-4.68137
Q6PIC6	Atp1a3	-0.2215	0.0389928	-4.68065
A2AG50	Map7d2	-0.332	0.039077	-4.67754
Q9WTR5	Cdh13	0.493	0.0390975	-4.67678
E9PUM4	Tln2	0.185	0.0391102	-4.67631
Q9JL04	Fmn2	1.0135	0.0392468	-4.67128
Q8CJ70	Il19	0.621	0.0392977	-4.66941
Q8K021	Scamp1	-0.2235	0.039398	-4.66573
O55091	Impact	0.2485	0.0394764	-4.66286
P61089	Ube2n	0.183	0.0397314	-4.65358
Q9Z1Q5	Clic1	0.2385	0.0399481	-4.64573
Q5U3K5	Rabl6	0.197	0.039975	-4.64476
Q9Z138	NotFound	-0.352	0.0400976	-4.64034
Q6WKZ8-2	Ubr2	0.251	0.0401116	-4.63984
P16015	Car3	0.4785	0.0403107	-4.63269
O35250	Exoc7	-0.58	0.040749	-4.61709
A0A0R4J0J1	Cpne9	-0.2355	0.0408143	-4.61478
Q9D881	Cox5b	0.2335	0.0408367	-4.61399
Q63959	NotFound	-0.2005	0.0408412	-4.61383
Q9Z1S5	Sept3	0.1935	0.0408806	-4.61244
Q60634-2	Flot2	-0.2045	0.0409215	-4.611
Q9R0Q7	Ptges3	0.277	0.0409407	-4.61032
Q9JKX6	Nudt5	0.257	0.0410269	-4.60729
Q8C0D5	Efl1	0.2175	0.0410778	-4.6055
Q9R0N3	Syt11	-0.292	0.0411841	-4.60177
Q99N96	Mrpl1	0.2725	0.041375	-4.5951
Q91YQ5	Rpn1	-0.186	0.0413832	-4.59481
Q6IR34	Gpsm1	0.2125	0.0413878	-4.59465
Q9EPL9	Acox3	-0.205	0.0415733	-4.5882
Q6NZN0	Rbm26	0.3865	0.0415792	-4.58799
E9QKG3	Trmt11	-0.3555	0.0416085	-4.58698
Q08024	Cbfb	0.37	0.0416392	-4.58591
Q9D8	NotFound	0.2485	0.0417725	-4.5813
Q99KP6	Prpf19	-0.234	0.0421287	-4.56905
O08530	S1pr1	-0.281	0.0421631	-4.56787
Q91YN5	Uap1	0.302	0.0421859	-4.5671
Q99LH2	Ptdss1	-0.535	0.042334	-4.56204
Q8BVE3	Atp6v1h	-0.225	0.0423698	-4.56082
Q8VDH1	Fbxo21	0.3165	0.04243	-4.55877
O35382	Exoc4	-0.222	0.042512	-4.55599
Q65CL1	Ctnna3	0.25	0.042553	-4.55459
O55229	Chkb	0.28	0.042583	-4.55358
P62743	Ap2s1	-0.227	0.0426699	-4.55064
Q6NV66	Zfp646	0.9105	0.0431726	-4.53374
Q8K0L3-2	Acsm2	-0.3535	0.0432099	-4.53249
Q9Z123	Sema4f	-0.229	0.0432469	-4.53126
A2CG28	Notch4	0.336	0.0433205	-4.52881
Q6PD19	Armh3	-0.1955	0.0433326	-4.5284
A2ACM0	Rptor	-0.198	0.0433494	-4.52785
Q8BG51-4	Rhot1	-0.2625	0.0433899	-4.5265
D3YZG8	Mthfd2l	0.397	0.0434676	-4.52391
O35857	Timm44	-0.1925	0.0434883	-4.52323
Q922U1	Prpf3	-0.1955	0.0435181	-4.52224
O35704	Sptlc1	0.357	0.0435256	-4.52199
Q04750	Top1	0.327	0.0436352	-4.51836
P07356	Anxa2	0.23	0.0436389	-4.51824
Q61210-5	Arhgef1	0.207	0.0437145	-4.51574
Q9Z0J4-5	Nos1	-0.2135	0.0437238	-4.51544
Q8CA95-3	Pde10a	-0.2115	0.0437688	-4.51395
Q8K1X4	Nckap1l	-0.2855	0.0438894	-4.50998
P70303	Ctps2	0.243	0.0438972	-4.50973
Q3UN02	Lclat1	-0.1895	0.0439567	-4.50777
Q9R078	Prkab1	-0.241	0.0440867	-4.50351
O70209	Pdlim3	-0.1775	0.0442133	-4.49937
P53994	Rab2a	-0.1765	0.0443355	-4.49539
G3X937	Slc41a3	-0.4465	0.0444078	-4.49304
Q8BQQ1	Zdhhc14	-0.31	0.0444304	-4.49231
P52795	Efnb1	-0.233	0.0444328	-4.49223
Q9DAM7	Tmem263	0.426	0.0444595	-4.49137
P22723	Gabrg2	-0.2885	0.0445214	-4.48936
P59016	Vps33b	-0.191	0.0445241	-4.48927
E9QN31	Nop2	-0.2205	0.0447772	-4.48109
Q91YD4	Trpm2	0.3575	0.0448018	-4.4803
Q9EQZ6	Rapgef4	-0.2445	0.0448042	-4.48022
Q9Z1R2	Bag6	0.455	0.0448575	-4.47851
Q99LI2	Clcc1	0.4315	0.0448661	-4.47823
P51150	Rab7	-0.214	0.04491	-4.47682
E0CX20	Bud31	0.303	0.0449324	-4.4761
P56959	Fus	-0.38	0.0449994	-4.47395
Q9D8S3	Arfgap3	-0.2225	0.0450167	-4.4734
A6PW47	Med24	0.437	0.045097	-4.47082
Q9Z103	Adnp	-0.2005	0.0452147	-4.46706
P42932	Cct8	-0.1915	0.0453284	-4.46344
P24668	M6pr	0.275	0.045364	-4.46231
Q921M7	Fam49b	-0.191	0.0453729	-4.46203
P35802	Gpm6a	0.362	0.0456518	-4.45319
Q922G0	Slc25a36	0.2895	0.0457162	-4.45115
Q8K3Z9	Pom121	-0.307	0.0457526	-4.45
E9PYT0	Arhgap5	-0.184	0.0457767	-4.44924
Q0VAV2	Exph5	0.3855	0.0457908	-4.4488
Q6PHQ8	Naa35	-0.311	0.0459037	-4.44525
P62849	Rps24	-0.257	0.0459944	-4.4424
Q8CCJ4	Amer2	0.8675	0.0461505	-4.43751
Q9QYB5-2	Add3	-0.2365	0.0461975	-4.43604
Q9D024	Ccdc47	0.2925	0.0462125	-4.43557
Q5SWK4	Ebf1	0.2195	0.0462686	-4.43382
Q8CBC8	Bcat1	0.8985	0.0462853	-4.4333
Q61982	Notch3	0.476	0.0463948	-4.42989
H3BK65	Eps15	0.5025	0.046542	-4.42532
A2A484	Zmynd8	0.395	0.0465555	-4.42491
Q8BGF0	AW551984	0.1895	0.0465894	-4.42385
Q80ZE5	Paqr8	-0.2075	0.0466399	-4.42229
Q9R0X4	Acot9	-0.223	0.0466692	-4.42139
Q9QXB9	Drg2	-0.1935	0.0466852	-4.42089
Q8R5L1	C1qbp	0.1985	0.0468042	-4.41722
Q61165	Slc9a1	-0.21	0.0468972	-4.41436
Q9Z2U1	Psma5	0.278	0.0472387	-4.40389
Q8BWM0	Ptges2	0.2715	0.0472418	-4.40379
P12787	Cox5a	0.2235	0.0474676	-4.39691
Q9Z1W9	Stk39	0.2565	0.0475284	-4.39507
Q9DBX2	Pdcl	0.546	0.0476856	-4.3903
Q9R0D8	Wdr54	-0.211	0.0477339	-4.38884
O09131	Gsto1	0.1895	0.0478427	-4.38556
Q80VP9	Asphd2	0.1865	0.0479309	-4.3829
Q3UM45	Ppp1r7	0.214	0.0479329	-4.38284
Q8R0P4	Aamdc	0.464	0.0480633	-4.37892
Q6PGE7	Slc6a7	0.2965	0.0480782	-4.37847
Q8BGW1	Fto	0.2065	0.0480879	-4.37818
E9PXQ7	Pcdh10	-0.215	0.0483597	-4.37005
Q8R464	Cadm4	-0.374	0.0483829	-4.36936
Q9QYC7	Ggcx	-0.2665	0.048387	-4.36924
Q99MR6	Srrt	0.293	0.048475	-4.36661
E9PUJ6	Mycbp2	-0.197	0.0485384	-4.36473
Q6ZQA6	Igsf3	0.2455	0.0485731	-4.3637
Q9D0R8	Lsm12	0.3205	0.0487256	-4.35918
Q9QYS9-7	Qk	0.3385	0.048733	-4.35896
P68372	Tubb4b	0.1705	0.0487868	-4.35737
Q9D3X9	Mfap3l	-0.2875	0.0489514	-4.35251
Q8C2Q7	Hnrnph1	0.2025	0.0489579	-4.35231
Q8BHJ5	Tbl1xr1	0.1885	0.0490055	-4.35091
Q9CR00	Psmd9	0.223	0.049025	-4.35034
Q8C2E7	Washc5	-0.1975	0.0490804	-4.34871
Q7TQA1	Igsf1	0.268	0.049179	-4.34581
Q9EQQ9-3	Mgea5	0.2185	0.0491946	-4.34536
Q4PZA2-4	Ece1	0.2555	0.0492804	-4.34284
Q9R1X5	Abcc5	0.582	0.049305	-4.34212
Q64516	Gk	-0.172	0.0497136	-4.33022
P40124	Cap1	-0.1765	0.0498751	-4.32554
Q8R554	Otud7a	0.3715	0.0499386	-4.3237
Q9ERR7	Selenof	-0.3875	0.0499809	-4.32248
P63242	Eif5a	0.3305	0.0499841	-4.32239
Q69ZP3-3	Pnkd	0.2705	0.0502673	-4.31423
F8VPZ3	Usp32	0.1815	0.0504296	-4.30959
Q9DB29	Iah1	0.319	0.0505056	-4.30741
B2KGF0	Rpe	0.306	0.050515	-4.30715
Q6ZQ82	Arhgap26	-0.176	0.0506859	-4.30227
Q8BP92	Rcn2	1.089	0.0507105	-4.30157
F8VQ29	Iqgap3	-0.307	0.0507861	-4.29942
P11688	Itga5	0.3275	0.0507914	-4.29927
Q3UXZ9	Kdm5a	-0.3535	0.0508463	-4.29771
D3Z566	Armh4	0.7335	0.0509231	-4.29554
Q8VCJ6	Mrgprf	0.3935	0.0511004	-4.29052
O35226	Psmd4	0.1965	0.0511976	-4.28778
Q3TML0	Pdia6	-0.179	0.0513471	-4.28357
Q8R0A7	6430548M08Rik	0.193	0.0513507	-4.28347
P63143	Kcnab1	-0.208	0.0513999	-4.28209
Q9D2P8	Mobp	0.407	0.0516468	-4.27518
Q80WV7	Srrm3	0.6385	0.05172	-4.27313
Q3B7Z2	Osbp	-0.2155	0.0518491	-4.26954
G3UWV4	NotFound	-0.1735	0.0518972	-4.2682
Q9JM14	Nt5c	0.2815	0.0519469	-4.26682
Q80TS5	Zfp423	0.3265	0.051956	-4.26657
Q3TXS7	Psmd1	-0.198	0.0522943	-4.2572
E9PY39	NotFound	0.174	0.0523407	-4.25592
Q61081	Cdc37	0.1785	0.0523963	-4.25439
Q9WTP5	Cdh22	-0.449	0.0524055	-4.25414
Q91YH5	Atl3	0.3475	0.0524633	-4.25255
Q8BXQ2	Pigt	-0.2565	0.052483	-4.25201
Q69ZX8	Ablim3	-0.2355	0.0525627	-4.24982
Q61545	Ewsr1	-0.17	0.0526353	-4.24783
P83940	Eloc	0.1855	0.0526633	-4.24706
O70421	Fzd1	-0.346	0.0526873	-4.2464
Q9D9V3	Echdc1	0.295	0.0527357	-4.24508
A2AS98	Nckap1	-0.217	0.0528817	-4.24109
P60710	Actb	0.21	0.0529354	-4.23962
Q6PE54	Dhx40	0.272	0.053012	-4.23754
Q3TTA7	Cblb	0.3015	0.0530219	-4.23727
Q99JY0	Hadhb	-0.202	0.0530867	-4.23551
Q6PFF0	Scaf4	0.431	0.053122	-4.23455
Q9R0N0	Galk1	0.2445	0.0531264	-4.23443
Q5XJF6	Rpl10a	-0.237	0.0532699	-4.23054
P14115	Rpl27a	-0.211	0.0533594	-4.22811
P49586	Pcyt1a	0.4445	0.0533774	-4.22763
Q91ZN5	Slc35b2	-0.213	0.0533915	-4.22725
Q9JIX8	Acin1	0.1795	0.0534809	-4.22483
G3X9J0	Sipa1l3	-0.4255	0.053522	-4.22373
Q6P4T2	Snrnp200	-0.175	0.0536678	-4.2198
Q8R1X6	Spg20	0.3445	0.053786	-4.21662
P99026	Psmb4	0.1665	0.0540959	-4.20834
Q6P9J9	Ano6	-0.331	0.0541284	-4.20747
P70232	Chl1	-0.423	0.0541911	-4.2058
F8VQ87	Xrn1	-0.195	0.0542494	-4.20425
O54950	Prkag1	-0.19	0.0542515	-4.20419
Q64213	NotFound	0.211	0.0543681	-4.2011
Q99N94	Mrpl9	0.3325	0.054749	-4.19102
Q9JIG4-2	Ppp1r3f	0.602	0.0548	-4.18968
Q9QY36	Naa10	0.2555	0.0548697	-4.18785
P47857	Pfkm	-0.253	0.0548757	-4.18769
Q8K1B8	Fermt3	0.2675	0.0550031	-4.18434
Q8R189	Mmd2	-0.35	0.0550325	-4.18357
B1AUN2	Eif2b3	-0.2555	0.0550392	-4.1834
Q9CQJ1	Higd2a	-0.193	0.0551195	-4.18129
Q8C015	Pak7	0.24	0.0551462	-4.1806
P48036	Anxa5	0.229	0.0552458	-4.17799
Q6NTA4	Rragb	-0.3695	0.0553369	-4.17562
Q9WUM5	Suclg1	-0.208	0.0555045	-4.17125
Q9ESX4	Zcchc17	0.595	0.0556091	-4.16854
Q80TQ2-2	Cyld	-0.2765	0.0556512	-4.16744
Q8CGK3	Lonp1	0.2155	0.0556535	-4.16738
Q3U3R4-2	Lmf1	-0.2215	0.0557946	-4.16373
Q91XH5	Spr	0.17	0.0559464	-4.15981
Q9WVL1	Ap4s1	-0.194	0.0560042	-4.15832
Q61220	Nell2	0.334	0.0560923	-4.15605
Q9CXV1	Sdhd	-0.313	0.0561192	-4.15536
Q80UY1	Carnmt1	-0.319	0.0561729	-4.15398
P34152	Ptk2	-0.185	0.0562262	-4.15261
E9QLE4	Nalcn	0.494	0.0562601	-4.15174
A2AAY5	Sh3pxd2b	-0.238	0.0562713	-4.15146
Q3UKJ7	Smu1	-0.184	0.0562912	-4.15095
Q8BMS1	Hadha	-0.168	0.0563147	-4.15035
D3YZI9	Pgbd5	-0.343	0.0563188	-4.15024
Q9JKK7	Tmod2	0.1855	0.0563208	-4.15019
P56379	Atp5mpl	-0.227	0.0563575	-4.14925
O55106	Strn	0.173	0.0565467	-4.14441
Q91WM3	Rrp9	-0.2435	0.0566002	-4.14305
Q9JHL1	Slc9a3r2	0.3785	0.0566818	-4.14097
O08532-5	Cacna2d1	-0.338	0.056867	-4.13626
Q9QZR0	Rnf25	-0.217	0.0569354	-4.13453
Q6PHS9	Cacna2d2	-0.3825	0.0569503	-4.13415
Q64433	Hspe1	0.2355	0.0571359	-4.12946
Q80VQ0	Aldh3b1	-0.24	0.0572186	-4.12737
D3YYQ8	Dnah10	0.6425	0.0572249	-4.12721
P00158	CYTB	-0.3435	0.0573694	-4.12358
Q9CY97	Ssu72	0.2555	0.0576109	-4.11751
F7AA26	NotFound	0.2605	0.0576825	-4.11572
Q9QWH1	Phc2	0.187	0.0577255	-4.11465
Q3ZK22	Vezt	0.5225	0.0580144	-4.10744
Q3UKN6	Nucb2	0.2925	0.0580248	-4.10719
P52431	Pold1	0.331	0.058037	-4.10688
E9QAQ5	Gsk3b	-0.1895	0.0580894	-4.10558
P35550	Fbl	-0.312	0.0581903	-4.10308
P61971	Nutf2	0.227	0.0582997	-4.10037
Q8BMI3	Gga3	0.2895	0.0583379	-4.09942
Q8CE50	Snx30	0.2535	0.058384	-4.09828
Q9EQQ2	Yipf5	-0.5425	0.0584423	-4.09684
Q6WQJ1	Dagla	-0.208	0.0585162	-4.09502
Q9QXK7	Cpsf3	-0.1825	0.0585452	-4.09431
P11352	Gpx1	0.2455	0.0588429	-4.08699
E9QAE3	Btaf1	0.242	0.0588733	-4.08624
Q69ZF3	Gba2	-0.182	0.0588873	-4.0859
P46414	Cdkn1b	0.48	0.0588933	-4.08575
Q922B1	Macrod1	0.181	0.0589545	-4.08425
Q8BFZ9	Erlin2	-0.2535	0.0589603	-4.08411
Q8K4Z5	Sf3a1	0.206	0.0592019	-4.07821
P14206	Rpsa	0.263	0.0592983	-4.07587
P51807	Dynlt1b	0.1745	0.0593358	-4.07495
Q9DBM2	Ehhadh	0.321	0.059382	-4.07383
Q8BIF0	Cd99l2	0.281	0.0595173	-4.07055
Q8VBY2	Camkk1	0.216	0.0596177	-4.06812
Q03146	Ddr1	-0.3715	0.0598192	-4.06325
Q8BWB6	Steap2	-0.1805	0.0599493	-4.06011
E9Q401	Ryr2	-0.1685	0.0600177	-4.05847
Q8BFU3	Rnf214	-0.4805	0.0601292	-4.05579
Q924X6	Lrp8	-0.2765	0.0602034	-4.05401
Q80UW2	Fbxo2	0.241	0.060291	-4.05191
E9PUL5	Prrt2	0.266	0.0604317	-4.04855
Q9CQM9	Glrx3	0.167	0.0607447	-4.0411
Q69ZT1	Fan1	0.6125	0.0607787	-4.04029
O70423	Aoc3	0.181	0.0608998	-4.03742
Q6RI63	Fam120b	0.169	0.0610008	-4.03503
Q8C8U0-3	Ppfibp1	0.493	0.0611302	-4.03197
Q93092	Taldo1	0.2215	0.061203	-4.03025
Q8BTZ7	Gmppb	-0.162	0.061205	-4.03021
Q8K245	Uvrag	0.38	0.0612733	-4.0286
Q8BFS6	Cpped1	0.278	0.0619145	-4.01358
Q80ZM5	H1fx	0.3335	0.0620006	-4.01157
Q6GQU6	Lingo3	-0.2065	0.0621063	-4.00912
Q6Y7W8	Gigyf2	0.343	0.0622561	-4.00564
E9QJU7	Sh3bp2	0.2685	0.0625306	-3.99929
A0A1B0GT29	Clcn4	-0.2755	0.0625711	-3.99836
P10107	Anxa1	0.2665	0.0629121	-3.99052
P03975	NotFound	0.521	0.0630942	-3.98635
Q8CCK0	H2afy2	-0.192	0.0631176	-3.98581
Q9QXS1	Plec	0.17	0.0632231	-3.9834
Q9CQV4	Retreg3	0.182	0.0634838	-3.97747
Q3U1J4	Ddb1	-0.172	0.0635127	-3.97681
Q8VEM8	Slc25a3	-0.2895	0.0636092	-3.97462
Q9JJV2	Pfn2	-0.1735	0.0638453	-3.96928
Q9Z2Z6	Slc25a20	-0.1955	0.0639116	-3.96778
Q8BR65	Suds3	-0.212	0.0639236	-3.96751
Q9DC29	Abcb6	0.2695	0.0639574	-3.96675
Q91YR1	Twf1	-0.1685	0.0639625	-3.96663
Q5XJY5	Arcn1	-0.1765	0.0641437	-3.96255
O35286	Dhx15	-0.209	0.0641951	-3.96139
Q9Z0N1	Eif2s3x	-0.1955	0.0644407	-3.95588
Q8BVG8	Nat14	-0.326	0.0644795	-3.95501
O55142	Rpl35a	-0.248	0.0646526	-3.95115
Q8K205	Pop1	-0.182	0.0649959	-3.94351
E9QJT5	NotFound	0.3295	0.0650519	-3.94226
O35633	Slc32a1	-0.296	0.0650624	-3.94203
Q5F2B4	NotFound	-0.2305	0.0653007	-3.93676
Q9WVK8	Cyp46a1	0.3625	0.0654937	-3.9325
P0CG14	Chtf8	0.403	0.0655079	-3.93219
E9Q0J2	Ralgapb	-0.1795	0.0655369	-3.93155
Q8BTT6	Diexf	-0.252	0.065671	-3.9286
Q3V1L4	Nt5c2	-0.2515	0.0657551	-3.92675
A2AEG6	Gpm6b	0.2105	0.065837	-3.92496
Q9R1C6	Dgke	-0.1945	0.0658939	-3.92371
H3BJZ7	Unc13a	-0.239	0.0660693	-3.91988
Q61282	Acan	0.2435	0.0661834	-3.91739
P04370-4	Mbp	0.276	0.0662332	-3.9163
Q8VDK1	Nit1	0.235	0.06643	-3.91202
Q9WTI7-2	Myo1c	-0.178	0.0664366	-3.91188
Q8BWG8	Arrb1	-0.282	0.0666691	-3.90684
P27612	Plaa	-0.196	0.066892	-3.90202
Q61666	Hira	-0.2565	0.0669349	-3.9011
Q8BTW9	Pak4	0.259	0.0672269	-3.89482
Q9EQR4	Clca3a2	-0.7675	0.0673641	-3.89188
Q9CXR1	Dhrs7	-0.1765	0.0674041	-3.89102
Q9DC48	Cdc40	-0.2185	0.0674063	-3.89097
D2DFA9	Gprc5b	-0.289	0.0675025	-3.88892
Q922H4	Gmppa	-0.169	0.0675648	-3.88758
Q8BKR5	Ppp1r37	0.24	0.0677764	-3.88307
Q8C3W1	2310022B05Rik	0.314	0.067802	-3.88253
Q7M6Y5	Deup1	0.186	0.0678968	-3.88051
Q9JKV1	Adrm1	0.285	0.0679339	-3.87972
A0A140LIZ7	Nhsl1	0.8	0.0682582	-3.87285
O35551-6	Rabep1	0.2475	0.0685122	-3.86749
Q9ER73	Elp4	0.173	0.068521	-3.86731
P70662	Ldb1	0.2645	0.0685452	-3.8668
Q505D1	Ankrd28	0.267	0.0685707	-3.86626
A8Y5T6	Pars2	0.254	0.0685733	-3.86621
Q61576	Fkbp10	0.329	0.0687119	-3.8633
P62046	Lrch1	0.2085	0.0687632	-3.86222
A0A286YCI8	Sorbs1	0.2325	0.0687798	-3.86187
Q9WUL7	Arl3	0.237	0.0688054	-3.86133
Q3UPH7	Arhgef40	0.328	0.0688111	-3.86122
P98203-3	Arvcf	1.157	0.0690309	-3.85661
Q9CR16	Ppid	0.194	0.0690583	-3.85604
P40336	Vps26a	-0.1675	0.0691226	-3.8547
Q8K212	Pacs1	-0.156	0.069229	-3.85248
P80316	Cct5	-0.2035	0.0692579	-3.85188
Q6ZPR5	Smpd4	0.1985	0.0693586	-3.84978
Q6PB66	Lrpprc	0.199	0.0694207	-3.84849
Q8CFI7	Polr2b	-0.186	0.0695032	-3.84678
C0HK80	Arxes1	0.261	0.0695772	-3.84524
Q9D868-2	Ppih	0.271	0.0697297	-3.84208
P10852	Slc3a2	-0.2875	0.069733	-3.84201
P53395	Dbt	0.187	0.0698051	-3.84052
A2AT37	Upf2	-0.219	0.0698526	-3.83954
Q8R0Y8	Slc25a42	-0.25	0.0700342	-3.8358
Q60605-2	Myl6	-0.203	0.0701151	-3.83413
P62322	Lsm5	0.3215	0.0702502	-3.83135
Q9WUK2	Eif4h	0.222	0.0702677	-3.83099
Q7TPM9	Mtmr10	0.183	0.0703035	-3.83026
E9Q5L4	C530008M17Rik	1.357	0.0703835	-3.82862
Q8R1K1	Ubac2	-0.2185	0.0704115	-3.82804
Q9DBG7	Srpr	-0.197	0.0705621	-3.82496
Q63810	Ppp3r1	0.301	0.0706553	-3.82306
P07724	Alb	0.4345	0.0706909	-3.82233
Q3TLI0	NotFound	-0.1695	0.0709335	-3.81739
F8WHB1	Atp2b2	-0.283	0.0710624	-3.81477
Q9D7X8	Ggct	-0.2725	0.0712279	-3.81141
Q3UMB5	Smcr8	-0.2035	0.0712425	-3.81112
P0C605	Prkg1	-0.243	0.0712738	-3.81049
Q3UH60	Dip2b	-0.176	0.0714709	-3.8065
Q05BC3-2	Eml1	-0.272	0.0715036	-3.80584
Q8BH44	Coro2b	-0.237	0.0716503	-3.80288
Q80VJ3	Dnph1	0.3515	0.0716867	-3.80215
P22933	Gabrd	0.5755	0.0716914	-3.80206
O55196	Enam	-0.321	0.0717269	-3.80134
E9QJV4	Prpf39	0.1645	0.0717385	-3.80111
P27659	Rpl3	-0.211	0.071782	-3.80023
E9Q8I9-2	Fry	-0.161	0.0721186	-3.79349
Q3UJD6	Usp19	-0.228	0.0722301	-3.79126
Q9WUM4	Coro1c	-0.2965	0.0723169	-3.78952
Q8C6E0	Cfap36	0.206	0.0724446	-3.78698
Q3TA38	Tmem120b	-0.1815	0.0725227	-3.78542
P60335	Pcbp1	0.1525	0.073001	-3.77594
Q8R373	Clmp	0.2345	0.0730208	-3.77555
Q91X97	Ncald	-0.2945	0.07304	-3.77517
D3Z6S9	Erich6	-0.2545	0.0730929	-3.77413
P70697	Urod	0.1765	0.073481	-3.76649
Q3ULD5	Mccc2	-0.1645	0.0735486	-3.76516
Q8R326	Pspc1	0.185	0.0736876	-3.76243
P80317	Cct6a	-0.1765	0.0737063	-3.76207
Q921X9	Pdia5	0.27	0.0737082	-3.76203
Q99NE5-6	Rims1	-0.1775	0.0737194	-3.76181
Q9JKD3	Scamp5	-0.2385	0.0738803	-3.75867
O70310	Nmt1	-0.2445	0.0739617	-3.75708
A2AHJ7	Dgkz	-0.2	0.0740029	-3.75628
P62482	Kcnab2	-0.1895	0.0740665	-3.75503
Q62348	Tsn	0.255	0.0740955	-3.75447
Q99P88	Nup155	-0.1735	0.0741931	-3.75257
Q8BK67	Rcc2	-0.203	0.074243	-3.7516
Q68FM7	Arhgef11	0.2	0.0743371	-3.74977
O88745	Scrg1	-0.2015	0.074349	-3.74954
Q61315	NotFound	1.3595	0.0745021	-3.74657
Q921G7	Etfdh	-0.1585	0.0745575	-3.7455
E9Q3L2	Pi4ka	-0.1615	0.0745818	-3.74503
D3YUP1	NotFound	-0.251	0.0746028	-3.74463
D3YWS8	Leng8	0.492	0.0747141	-3.74248
Q9CQE1	Nipsnap3b	-0.1925	0.0749521	-3.73789
Q9Z319-2	Corin	0.169	0.0749562	-3.73781
Q91VE0	Slc27a4	-0.179	0.0749641	-3.73766
Q8BJF9	Chmp2b	0.2345	0.0750491	-3.73602
Q80UW8	Polr2e	0.2625	0.0754047	-3.7292
E9PUA3	Iqsec1	-0.2125	0.0756062	-3.72535
A2AJA9	Ajm1	-0.2605	0.0759945	-3.71796
Q8R3Q0	Saraf	-0.282	0.07624	-3.71331
Q9D0F3	Lman1	0.184	0.0762481	-3.71316
Q64669	Nqo1	-0.2515	0.0762733	-3.71268
Q9Z0Z4	Heph	-0.341	0.0764157	-3.70999
Q8VEF1	Gramd1a	-0.295	0.0764185	-3.70993
Q80TZ3	Dnajc6	-0.207	0.0765332	-3.70777
Q9WTX2	Prkra	-0.1495	0.0766762	-3.70508
Q8CFX3	Pcdh1	0.399	0.0767263	-3.70414
Q9ER58	Spock2	0.309	0.0767354	-3.70396
Q9DBC3	Cmtr1	-0.1675	0.0767359	-3.70395
P06745	Gpi1	0.2195	0.0767563	-3.70357
Q9CQJ8	Ndufb9	-0.1535	0.0768181	-3.70241
P28652	Camk2b	-0.1685	0.0768834	-3.70118
Q9CQ85	Timm22	-0.2205	0.0769211	-3.70048
Q9JKF7	Mrpl39	0.193	0.076988	-3.69922
Q61171	Prdx2	0.167	0.077026	-3.69851
O35381	Anp32a	0.213	0.0771069	-3.697
Q9CZ52	Antxr1	0.2255	0.0776155	-3.68751
A2A4P4	NotFound	0.2735	0.0777851	-3.68436
Q7TPM6	Fsd1	0.18	0.0782192	-3.67633
Q5SWU9	Acaca	-0.17	0.078266	-3.67547
P70268	Pkn1	0.1735	0.078269	-3.67541
Q6NS46	Pdcd11	-0.2355	0.0784308	-3.67244
Q8R050	Gspt1	-0.1665	0.0785266	-3.67067
Q921N6	Ddx27	-0.173	0.078554	-3.67017
O08599	Stxbp1	-0.189	0.0790052	-3.66191
Q640M6	Gdpd5	0.1815	0.079031	-3.66144
P32067	Ssb	0.2125	0.0790693	-3.66074
Q9WV68	Decr2	-0.2175	0.079117	-3.65987
Q8BYH8	Chd9	-0.165	0.0792128	-3.65812
Q5SR	NotFound	0.1905	0.0792191	-3.65801
Q9EP69	Sacm1l	-0.21	0.0793584	-3.65547
Q9QXM1	Jmy	0.1555	0.0794353	-3.65408
Q924Z4	Cers2	-0.2265	0.0799893	-3.64405
Q9DCS9	Ndufb10	0.213	0.0800121	-3.64364
Q3TMH2	Scrn3	0.156	0.0800529	-3.6429
Q6ZPJ0	Tex2	0.183	0.0801513	-3.64113
Q9D6T0	Nosip	0.194	0.0801931	-3.64038
Q8K010	Oplah	0.164	0.0803231	-3.63804
P09925	Surf1	-0.21	0.0803486	-3.63758
Q8BU33	Ilvbl	-0.1825	0.0803507	-3.63754
Q06180	Ptpn2	-0.2275	0.0804049	-3.63657
Q9JHU9	Isyna1	0.19	0.080461	-3.63557
Q8BWY7	Slc39a11	-0.235	0.0805623	-3.63375
Q3TWI9	Tmem63b	0.2855	0.0806295	-3.63255
P67778	Phb	0.1585	0.0808036	-3.62944
G5E8R8	Ubxn7	0.2755	0.0811053	-3.62406
Q9QXT0	Cnpy2	0.245	0.0811349	-3.62353
Q9Z1N5	Ddx39b	-0.1525	0.0812113	-3.62218
Q8VCF0	Mavs	0.373	0.0814036	-3.61876
Q8BP47	Nars	-0.1705	0.0814589	-3.61778
E9QQ68	Tbc1d12	0.1885	0.0815314	-3.6165
Q924M7	Mpi	-0.2105	0.0817205	-3.61316
A6X919	Dpy19l1	-0.2085	0.081746	-3.61271
Q8BK03	Miga2	0.3255	0.0817963	-3.61182
Q9CZX9	Emc4	-0.1755	0.0818161	-3.61147
J3QNW4	NotFound	-0.227	0.0818738	-3.61045
A0A2C9F2C1	Syt7	-0.156	0.0820083	-3.60809
Q8R3Y8	Irf2bp1	0.336	0.0821336	-3.60588
Q9JLZ3	Auh	-0.1525	0.0821646	-3.60534
Q8K2P7	Slc38a1	0.581	0.0821863	-3.60496
E9Q3H6	Coq10a	0.25	0.0822227	-3.60432
Q8VDG5	Ppcs	-0.211	0.0822308	-3.60418
Q9JI90	Rnf14	0.2115	0.0822332	-3.60414
Q91Z67	Srgap2	-0.1905	0.0823781	-3.6016
Q9CWS0	Ddah1	0.179	0.0824057	-3.60111
Q8R480	Nup85	0.2155	0.0824158	-3.60093
Q9WU28	Pfdn5	0.195	0.0824376	-3.60055
Q9Z1G3	Atp6v1c1	0.19	0.0824494	-3.60035
Q8BH04	Pck2	0.173	0.0825109	-3.59927
Q01705	Notch1	-0.347	0.0825768	-3.59812
Q3U0M1	Trappc9	-0.197	0.0825846	-3.59798
Q5SXR6	NotFound	-0.16	0.083012	-3.59054
P62270	Rps18	0.18	0.0831677	-3.58783
Q9JLC8	Sacs	-0.1845	0.083185	-3.58753
E9Q4K0	Ablim2	-0.1425	0.0833727	-3.58428
A2AI21	Grin1	-0.1665	0.0836078	-3.58022
Q9DBP5	Cmpk1	0.17	0.0839398	-3.5745
Q61183	Papola	-0.251	0.0839652	-3.57406
P52800	Efnb2	-0.2995	0.0841956	-3.57011
Q9JIM1	Slc29a1	0.185	0.0842942	-3.56842
Q8BY87-2	Usp47	0.2135	0.0843548	-3.56739
Q6PAM0	Prkab2	-0.3695	0.0845454	-3.56413
Q91ZM2-4	Sh2b1	0.227	0.0846435	-3.56246
P51410	Rpl9	-0.237	0.0847941	-3.55989
P48725-3	Pcnt	0.6605	0.084797	-3.55984
Q80WQ4	Trmt9b	0.209	0.0848333	-3.55922
F7C846	Mtx1	0.1995	0.0848843	-3.55836
A1L3P4	Slc9a6	-0.1695	0.0851583	-3.55371
Q8C7H1	Mmaa	-0.2595	0.0852221	-3.55263
Q8K4L3	Svil	-0.1775	0.0852453	-3.55224
P70168	Kpnb1	0.2225	0.0853309	-3.55079
Q8R5J9	Arl6ip5	-0.221	0.0855685	-3.54678
Q8C0T5	Sipa1l1	-0.3455	0.085652	-3.54537
D3YXJ0	Dgkh	-0.203	0.0856528	-3.54536
Q8K296	Mtmr3	0.218	0.0856889	-3.54475
Q9Z2U0	Psma7	0.1725	0.0859124	-3.54099
D3Z720	Irgc1	0.796	0.0860022	-3.53948
P60469	Ppfia3	0.194	0.0861896	-3.53634
Q91VT4	Cbr4	-0.219	0.0861931	-3.53628
Q6PDY2	Ado	0.393	0.0863547	-3.53358
P51830	Adcy9	-0.1715	0.0865388	-3.53051
Q6KAR6	Exoc3	-0.2305	0.0866113	-3.5293
G5E8Q0	Lyst	-0.251	0.0868104	-3.52599
Q9WVG9-2	Msl3	-0.189	0.0868364	-3.52556
Q9CR09	Ufc1	0.1925	0.08714	-3.52052
Q9CQW0	Emc6	-0.1585	0.0872845	-3.51813
Q9D0M0	Exosc7	0.1515	0.087762	-3.51026
Q810U4-3	Nrcam	-0.3275	0.0878362	-3.50904
P61329	Fgf12	-0.2435	0.0880225	-3.50598
Q8CH77	Nav1	0.264	0.088161	-3.50371
Q91YM2	Arhgap35	-0.1585	0.0882729	-3.50189
O35495	Cdk14	-0.1755	0.0883507	-3.50062
D6RFQ2	NotFound	0.1825	0.0886494	-3.49575
Q91XZ9	Pcdhb20	0.301	0.0889001	-3.49167
E9PVD3	Dchs1	0.2455	0.0890133	-3.48983
E9Q9B7	Kidins220	0.204	0.0890277	-3.4896
B9EHT4	Clip3	0.283	0.089178	-3.48717
P28271	Aco1	-0.177	0.0900304	-3.47344
Q9D1D4	Tmed10	-0.167	0.0901331	-3.4718
Q6PB93	Galnt2	-0.185	0.0901822	-3.47101
P68369	Tuba1a	0.19	0.0902809	-3.46943
P47809	Map2k4	-0.205	0.0904215	-3.46719
Q61070	Ei24	-0.253	0.0910283	-3.45754
Q8BJY1	Psmd5	0.1975	0.0910672	-3.45692
P57780	Actn4	0.1745	0.09108	-3.45672
Q8CIN4	Pak2	0.177	0.091398	-3.45169
Q920Q8	Ivns1abp	0.192	0.0915136	-3.44987
Q8BNE1	Tcaf1	-0.1885	0.0915232	-3.44972
Q8CFV9	Rfk	-0.1735	0.091597	-3.44856
P42125	Eci1	-0.1525	0.0916829	-3.4472
P52432	Polr1c	0.1955	0.0917504	-3.44614
Q63961	Eng	0.1675	0.0918548	-3.4445
P50396	Gdi1	-0.1705	0.0919851	-3.44246
P17742	Ppia	0.147	0.0920261	-3.44181
P31650	Slc6a11	0.416	0.0920322	-3.44172
Q9QYE6	Golga5	0.237	0.0921572	-3.43976
Q60866	Pter	0.2315	0.0923002	-3.43752
J3QML2	Abcc3	0.702	0.0923095	-3.43738
Q3TMX5	Manf	0.307	0.0923716	-3.43641
Q6PFD5	Dlgap3	-0.2295	0.0923912	-3.4361
Q80XL7-2	Mppe1	0.201	0.0923928	-3.43608
Q9CPT4	Mydgf	-0.185	0.0924136	-3.43575
Q61753	Phgdh	0.167	0.0924513	-3.43516
Q8K0D0	Cdk17	-0.144	0.0925193	-3.4341
Q9QXY7	Xk	0.2465	0.0925409	-3.43377
P61514	Rpl37a	-0.257	0.0927058	-3.4312
Q9CQW1	Ykt6	-0.199	0.0929962	-3.42668
Q5Y5T1	Zdhhc20	-0.1485	0.0930745	-3.42547
Q60803	Traf3	-0.2855	0.0934239	-3.42007
E9PUH7	Nfix	-0.176	0.0935328	-3.41838
Q64343	Abcg1	0.4515	0.0935912	-3.41748
B1AWN6	Scn2a	-0.241	0.0936841	-3.41605
Q8C761	Wdr60	-0.202	0.0937024	-3.41577
Q9WTS2	Fut8	-0.173	0.0937337	-3.41529
O89016	Abcd4	0.179	0.0939743	-3.41159
Q5SW75-4	Ssh2	0.2195	0.094112	-3.40948
Q8BXJ8	Zfp385b	-0.175	0.0946343	-3.40149
Q9DBX6	Cyp2s1	0.244	0.0946492	-3.40127
A0A140LIJ1	NotFound	-0.2925	0.0948527	-3.39817
Q9CWY8	Rnaseh2a	0.408	0.0949103	-3.39729
Q8CJG0	Ago2	-0.2805	0.094931	-3.39698
Q8K2J0	Plcd3	-0.204	0.0951865	-3.3931
Q80Z60-2	NotFound	-0.4185	0.0951995	-3.3929
P47941	Crkl	0.3475	0.0952044	-3.39283
Q9D2G2	Dlst	0.145	0.0952666	-3.39189
Q6KCD5	Nipbl	-0.272	0.0953307	-3.39092
Q9QZI8	Serinc1	0.267	0.0954018	-3.38984
Q8BZB3	Tmem266	-0.163	0.0955106	-3.3882
B1AVZ0	Uprt	0.1985	0.095669	-3.38581
Q6P1G0	Heatr6	0.355	0.0956897	-3.38549
P40142	Tkt	-0.16	0.095933	-3.38183
E9QLG3	Mga	0.251	0.0960249	-3.38045
P97742	Cpt1a	-0.208	0.0960361	-3.38028
Q8K1N4	Spats2	0.3095	0.0961224	-3.37898
Q8BXA1	Golim4	0.6735	0.0962503	-3.37706
A2AVA0	Svep1	-0.304	0.0964609	-3.37391
Q8C1Y8	Ccz1	0.15	0.0964654	-3.37384
P24270	Cat	0.204	0.0965639	-3.37237
Q9JM96	Cdc42ep4	0.5155	0.0966542	-3.37102
P62317	Snrpd2	-0.1575	0.0966836	-3.37059
Q9Z1Q9	Vars	-0.1595	0.0968717	-3.36778
O35215	Ddt	0.301	0.0969982	-3.3659
Q9QYY8	Spast	0.2415	0.0970153	-3.36564
Q8C7R4	Uba6	0.143	0.0970161	-3.36563
Q8VE80	Thoc3	0.176	0.0970275	-3.36546
Q8C4J7	Tbl3	0.473	0.0970433	-3.36523
O08747-2	Unc5c	-0.1785	0.0971174	-3.36413
B2RQC6	Cad	-0.184	0.0972072	-3.36279
Q08879	Fbln1	0.245	0.0972797	-3.36172
Q8C1W1	Vash1	0.4015	0.0973719	-3.36035
P70202	Lxn	-0.1825	0.0975022	-3.35842
Q9WU40-2	Lemd3	0.293	0.0977428	-3.35487
Q8BM13	Olfm2	-0.16	0.0978505	-3.35328
Q8BLN6	Unc80	0.1615	0.0979025	-3.35251
Q8VHQ3	Ppp1r16b	-0.165	0.0979484	-3.35183
Q9DBR3	Armc8	-0.1415	0.0980782	-3.34992
E9Q7E2	Arid2	-0.187	0.0981634	-3.34867
Q9D0B0	Srsf9	0.855	0.0981734	-3.34852
Q69ZS8	Kazn	0.3985	0.0981977	-3.34817
P31324	Prkar2b	0.1825	0.0982546	-3.34733
Q91W43	Gldc	-0.1635	0.0982799	-3.34696
Q9JIG7	Ccdc22	0.463	0.0983263	-3.34628
Q8BXN7	Ppm1k	-0.167	0.0983737	-3.34558
Q3U4N2	Icmt	-0.2925	0.0985244	-3.34338
Q3TXX4	Slc17a7	-0.18	0.0988645	-3.3384
Q8K3F6	Kcnq3	-0.192	0.0990944	-3.33505
P08003	Pdia4	-0.1825	0.0992355	-3.333
Q9D0Q7	Mrpl45	-0.1865	0.0992786	-3.33237
Q8QZT1	Acat1	-0.1645	0.0993368	-3.33153
P97801	Smn1	0.2025	0.0994306	-3.33017
E9Q8V6	Dennd4a	-0.2185	0.0994423	-3.33
Q3UKC1	Tax1bp1	0.402	0.0994591	-3.32975
Q8BYL4	Yars2	0.16	0.0995661	-3.3282
P09103	P4hb	-0.1775	0.0995935	-3.3278
Q9ES52-4	Inpp5d	-0.2605	0.0996163	-3.32747
P70670	Naca	0.1985	0.0996657	-3.32676
Q9JJU8	Sh3bgrl	0.319	0.0997744	-3.32519
O88485	Dync1i1	-0.152	0.0998084	-3.3247
Q99JI6	Rap1b	-0.166	0.0999223	-3.32305
Q6ZWV3	Rpl10	-0.1465	0.100157	-3.31966
P97950	Rab33a	-0.161	0.100251	-3.31831
Q9WV91	Ptgfrn	-0.1825	0.100352	-3.31686
Q9JLV1	Bag3	0.4495	0.100458	-3.31534
Q3UES3	Tnks2	-0.397	0.100465	-3.31523
Q3UZR5	Atp2c1	-0.153	0.100557	-3.31391
P28738	Kif5c	0.1795	0.100726	-3.3115
Q61578	Fdxr	-0.142	0.10074	-3.31129
E9Q8T7	Dnah1	-0.2615	0.100763	-3.31096
P97490	Adcy8	-0.218	0.100834	-3.30995
E9QK53	Fgfr2	-0.16	0.100976	-3.30791
Q9EPU4	Cpsf1	-0.149	0.101134	-3.30566
Q9D853	Eef1akmt2	0.3465	0.101211	-3.30456
Q61701	Elavl4	-0.168	0.101364	-3.30238
Q8VCY8-2	Plppr2	-0.177	0.101427	-3.30149
Q8CEC5	Nkiras1	-0.137	0.101492	-3.30057
Q9CZ44-3	Nsfl1c	0.186	0.101615	-3.29881
Q8BXA0-2	Lrfn5	0.146	0.102449	-3.28702
Q8BTU1	Cfap20	-0.1795	0.102549	-3.28562
Q62318	Trim28	0.188	0.102683	-3.28373
Q8BX80	Engase	0.2295	0.102684	-3.28372
P10711	Tcea1	0.224	0.102917	-3.28045
Q8BKH7	Mapkap1	-0.19	0.10295	-3.27999
Q80V31	Cep104	0.183	0.102981	-3.27956
Q6DIC9	Spock1	-0.349	0.103326	-3.27472
P08121	Col3a1	-0.2555	0.103345	-3.27446
A2RSX9	Arfip1	0.2475	0.10361	-3.27077
G5E8I8	Cherp	0.1555	0.103733	-3.26905
Q8BFQ8	Gatd1	0.1865	0.103754	-3.26876
Q8BGT5	Gpt2	0.1575	0.10376	-3.26868
Q80YE4-3	Aatk	0.1695	0.103935	-3.26624
P16045	Lgals1	0.234	0.103976	-3.26568
Q99MP8	Brap	0.258	0.104087	-3.26414
P62858	Rps28	0.1575	0.1042	-3.26258
Q91ZV0	Mia2	0.234	0.104284	-3.2614
Q9DCV4	Rmdn1	-0.1825	0.104313	-3.26101
Q9EP72	Emc7	-0.2135	0.104483	-3.25866
Q8VDD9	NotFound	0.397	0.10472	-3.25539
Q0V8T8	Cntnap5b	0.2005	0.104922	-3.2526
Q8BMQ2	Gtf3c4	-0.195	0.104953	-3.25218
Q9WU22	Ptpn4	-0.244	0.10506	-3.25072
Q61937	Npm1	0.1385	0.105225	-3.24845
Q8VDM4	Psmd2	-0.151	0.105253	-3.24807
E9Q912	Rap1gds1	0.1675	0.105732	-3.24151
O54972	Cbfa2t3	0.3505	0.105794	-3.24067
P54923	Adprh	0.2295	0.105898	-3.23925
P59644	Inpp5j	-0.203	0.105965	-3.23833
B1AT59	Amz2	-0.1595	0.106191	-3.23527
Q0VB45	Kcnj6	0.1655	0.106267	-3.23423
Q61771	Kif3b	-0.178	0.106319	-3.23352
G3X9Y5	Ube4a	0.161	0.106404	-3.23237
E9PWW9	Rsf1	0.229	0.106625	-3.22938
E9PVV8	Musk	0.296	0.106807	-3.22692
P20108	Prdx3	0.1705	0.106824	-3.2267
Q8VCR2	Hsd17b13	-0.2075	0.107009	-3.2242
Q9WTL2	Rab25	-0.3085	0.107074	-3.22332
P59281	Arhgap39	0.1395	0.107369	-3.21936
Q8BPE4	Tmem177	0.245	0.107648	-3.21561
Q8VE88	Fam114a2	0.2755	0.107869	-3.21265
Q3U8K7	Kmt5b	0.1445	0.108316	-3.20669
Q66GT5	Ptpmt1	-0.21	0.108358	-3.20612
Q8BNU0	Armc6	0.2515	0.108435	-3.2051
P49615	Cdk5	-0.163	0.108441	-3.20502
Q61881	Mcm7	0.2075	0.109009	-3.19748
Q99N50-2	Sytl2	0.4325	0.109132	-3.19585
Q99ME2	Wdr6	0.3475	0.109258	-3.1942
E9PUW7	NotFound	-0.1615	0.10935	-3.19298
P04925	Prnp	-0.3175	0.109491	-3.19111
Q8BGT6	Micall1	0.188	0.109502	-3.19097
P70271	Pdlim4	0.2765	0.109529	-3.19061
P08249	Mdh2	-0.1325	0.109695	-3.18843
Q60841	Reln	-0.2535	0.109734	-3.18792
O55222	Ilk	0.1565	0.109739	-3.18785
E9Q226	Ccnyl1	0.236	0.109875	-3.18607
Q3UUJ4	Strada	-0.1345	0.110041	-3.18388
Q9CXS4	Cenpv	-0.132	0.110086	-3.1833
O88783	F5	0.176	0.110613	-3.1764
Q80TM9	Nisch	0.136	0.110736	-3.1748
E9Q2V5	BC037034	-0.3305	0.110826	-3.17363
Q3UE92	Xpnpep1	-0.1495	0.110914	-3.17249
P51855	Gss	0.1515	0.110915	-3.17247
P60122	Ruvbl1	0.1635	0.110998	-3.1714
Q78JE5	Fbxo22	-0.195	0.111199	-3.16878
E9PZ91	Fhit	0.406	0.111209	-3.16865
O88531	Ppt1	0.151	0.111305	-3.16741
P35123	Usp4	0.179	0.111354	-3.16678
Q3UHG7	E330009J07Rik	-0.221	0.111361	-3.16669
Q5U4C3	Scaf1	0.4045	0.111386	-3.16636
O08529	Capn2	0.157	0.111543	-3.16433
Q9CRB8	Mtfp1	-0.1865	0.111645	-3.16301
Q8BL63	Pigk	-0.2035	0.11174	-3.16178
Q8CB44	Gramd4	-0.2145	0.111771	-3.16138
E9Q7S0	Synj1	-0.2035	0.111823	-3.16071
A2AEE7	Celsr2	0.1925	0.111875	-3.16004
E9QPU1	Vwf	0.575	0.112362	-3.15378
Q8CGC4	Lsm14b	0.1565	0.112534	-3.15156
Q9D1P4	Chordc1	-0.1785	0.112566	-3.15116
F8WHY8	Mta1	-0.17	0.112594	-3.1508
A2AM05	Cntln	0.29	0.112769	-3.14855
E9Q166	Atad2b	0.2	0.113131	-3.14394
Q9WVB4	Slit3	0.215	0.11335	-3.14115
Q8C3X8	Lmf2	0.198	0.113766	-3.13586
Q9Z0J0	Npc2	0.3165	0.114051	-3.13225
P62814	Atp6v1b2	-0.143	0.114518	-3.12636
Q9D0S9	Hint2	0.142	0.114677	-3.12435
Q3ULJ0	Gpd1l	0.1785	0.114682	-3.12429
P10126	Eef1a1	-0.177	0.114881	-3.12179
Q3UHD9	Agap2	-0.185	0.115063	-3.11951
Q9DCW4	Etfb	0.1435	0.115116	-3.11884
Q61120	Shc3	0.127	0.115233	-3.11738
Q9WTX5	Skp1a	0.2785	0.115426	-3.11496
F6SEU4	Syngap1	-0.1495	0.115428	-3.11494
Q641K1-2	Agtpbp1	-0.255	0.11546	-3.11453
O70252	Hmox2	0.4345	0.115615	-3.1126
Q9CU65	Zmym2	0.1395	0.115654	-3.11211
P53986	Slc16a1	-0.164	0.115673	-3.11187
Q9QY23-2	Pkp3	0.222	0.115702	-3.11152
P97819	Pla2g6	-0.202	0.115751	-3.11091
E9Q7G0	Numa1	0.1625	0.115859	-3.10955
Q8BML9	Qars	-0.1715	0.116059	-3.10707
Q7TQI3	Otub1	0.14	0.116067	-3.10698
A0A0A0MQE5	Camsap1	0.168	0.116103	-3.10652
P63073	Eif4e	0.1685	0.116144	-3.10602
Q9CPQ1	Cox6c	-0.205	0.116147	-3.10597
Q8R4C2	Rufy2	0.1575	0.116284	-3.10427
Q62172	Ralbp1	0.3825	0.116315	-3.10389
Q99LC5	Etfa	0.149	0.116437	-3.10238
Q91UZ5	Impa2	0.4215	0.116473	-3.10194
Q60989	Xiap	-0.249	0.116726	-3.0988
Q61136	Prpf4b	0.594	0.116777	-3.09817
Q9WV02	Rbmx	0.4195	0.116819	-3.09765
Q91YP2	Nln	0.1865	0.11728	-3.09197
Q5DTW7	Resf1	0.522	0.117319	-3.09149
Q61102	Abcb7	-0.146	0.117421	-3.09024
Q61809	Lrrn1	-0.3175	0.117507	-3.08918
Q8K1S6	Spire2	0.352	0.11752	-3.08902
Q9QZD4	Ercc4	-0.197	0.118114	-3.08175
P28661	Sept4	0.1325	0.118173	-3.08103
Q9R1R2	Trim3	-0.14	0.118221	-3.08044
Q8K2C9	Hacd3	-0.136	0.118336	-3.07903
Q61214	Dyrk1a	-0.2735	0.118509	-3.07693
Q8BHE3	Atcay	-0.153	0.11901	-3.07084
Q8VE47	Uba5	0.1305	0.119065	-3.07018
Q9D2N4-2	Dtna	0.2805	0.119086	-3.06992
Q6PDJ1	Cachd1	-0.2065	0.119112	-3.06961
Q9EST4	Psmg2	-0.17	0.119256	-3.06787
P62320	Snrpd3	0.168	0.119467	-3.06532
Q80U78	Pum1	0.133	0.119966	-3.0593
E9PZP8	Herc1	-0.2055	0.120144	-3.05716
Q8CEE7	Rdh13	-0.136	0.120252	-3.05587
P62331	Arf6	-0.1695	0.120289	-3.05542
Q9Z2N8	Actl6a	0.1755	0.120301	-3.05528
P97291	Cdh8	0.2645	0.120774	-3.04962
Q3TCN2	Plbd2	0.2835	0.1209	-3.04811
Q62240	Kdm5d	0.2945	0.121173	-3.04486
E9QMF5	Nav3	0.202	0.121392	-3.04226
Q8BHC9	Fut11	0.1615	0.121455	-3.04151
Q3KNM2	March5	-0.15	0.121747	-3.03804
A2AFF6	Stag2	0.1785	0.121938	-3.03578
G3X9V4	Grin2b	0.2505	0.121978	-3.0353
H9KV00	Son	0.3615	0.121995	-3.03511
Q99JB2	Stoml2	0.2185	0.122073	-3.03418
P56480	Atp5b	0.212	0.122138	-3.03342
O55028	Bckdk	-0.3955	0.122443	-3.02982
B1AUF1	Ski	0.1945	0.122883	-3.02464
Q8VHG2	Amot	0.3825	0.12292	-3.02421
P10649	Gstm1	0.2035	0.123145	-3.02158
Q5RJH3	Cdh12	0.199	0.123233	-3.02054
Q8BG39	Sv2b	-0.19	0.123414	-3.01842
Q2EMV9	Parp14	0.3385	0.123474	-3.01772
P47708	Rph3a	-0.146	0.12352	-3.01718
P70280	Vamp7	-0.149	0.123587	-3.0164
Q9JLV5	Cul3	-0.141	0.123672	-3.01541
Q6P4T1	Snx19	0.259	0.123747	-3.01453
Q8R3L2	Tcf25	0.348	0.123862	-3.01319
Q8CCJ3	Ufl1	0.151	0.124201	-3.00925
Q3TRM4	Pnpla6	0.2385	0.124294	-3.00817
Q9CYU6	Dph7	0.137	0.12468	-3.00369
Q8CJ67	Stau2	0.2345	0.124747	-3.00292
P46664	Adss	0.131	0.124995	-3.00005
Q9QZH6	Ecsit	0.1805	0.124999	-3.00001
Q8K2F8	Lsm14a	0.331	0.125297	-2.99658
Q9ESM3	Hapln2	0.197	0.12544	-2.99493
Q8BGA9	Oxa1l	-0.2665	0.125531	-2.99389
Q9CQH3	Ndufb5	-0.126	0.125532	-2.99387
Q9DB50	Ap1s2	-0.1565	0.125678	-2.99219
Q8VCN9	Tbcc	0.15	0.12582	-2.99056
O09114	Ptgds	0.221	0.12593	-2.9893
H3BKH6	Esd	-0.2005	0.126086	-2.98753
Q9QZX7	Srr	0.156	0.126179	-2.98645
Q91ZW3	Smarca5	-0.157	0.126351	-2.98449
Q8BHS3	Rbm22	-0.1785	0.126398	-2.98396
P62334	Psmc6	0.188	0.126447	-2.9834
P15116	Cdh2	-0.327	0.126606	-2.98158
Q80ZW2	Them6	-0.1455	0.126968	-2.97747
D3YZZ5	Tmed7	-0.158	0.127133	-2.97559
Q64373	Bcl2l1	0.1525	0.127215	-2.97466
Q8K3W0	Babam2	-0.1225	0.127477	-2.9717
Q80XL6	Acad11	-0.152	0.127751	-2.96859
Q8K2C6	Sirt5	-0.3355	0.127794	-2.96811
Q3UI33	NotFound	0.161	0.128059	-2.96512
Q9D6J6	Ndufv2	0.165	0.128319	-2.9622
Q9QYB1	Clic4	0.135	0.128528	-2.95985
E9QL80	Lpgat1	-0.2355	0.128733	-2.95755
Q9D5S7	Lrguk	0.2135	0.128944	-2.95518
P58390	Kcnn2	0.165	0.129213	-2.95218
D3YZP9	Ccdc6	0.3025	0.129287	-2.95135
Q9ES28	Arhgef7	0.137	0.129397	-2.95012
Q8CA03	Slc46a2	-0.2445	0.129475	-2.94925
E9QKE4	Rab3gap2	-0.1255	0.129652	-2.94729
Q08642	Padi2	-0.2145	0.129652	-2.94728
Q8K004	Spata2	-0.254	0.129899	-2.94454
Q9D517	Agpat3	-0.168	0.130072	-2.94261
P62962	Pfn1	-0.1435	0.130133	-2.94194
P97364	Sephs2	0.1605	0.130187	-2.94135
P28867	Prkcd	-0.1295	0.130234	-2.94082
Q924D1	Cyp2j9	0.787	0.130253	-2.94061
Q91WM2	Hdhd5	0.233	0.13026	-2.94053
Q5SSZ5-2	Tns3	0.345	0.130299	-2.9401
P63034	Cyth2	0.1485	0.130358	-2.93945
Q8R5M8-4	Cadm1	-0.332	0.130431	-2.93865
Q9WTU0	Phf2	-0.1395	0.130442	-2.93852
Q9Z129	Recql	-0.2555	0.130563	-2.93718
P61957	Sumo2	0.191	0.130651	-2.93621
Q8BTH6	Scrt2	0.2305	0.130681	-2.93588
Q3UVG3	Fam91a1	-0.1395	0.130685	-2.93583
E9PZF0	NotFound	0.177	0.130727	-2.93537
Q5DTU0-2	Afap1l2	0.1355	0.130795	-2.93462
Q5SWD9	Tsr1	0.3865	0.131225	-2.92989
B2RQX9	Slc6a5	0.218	0.131312	-2.92893
Q8K394	Plcl2	-0.1705	0.131379	-2.9282
Q9QYM5	Rnd2	-0.124	0.131548	-2.92633
P70349	Hint1	0.1865	0.131689	-2.92479
Q91V14-2	Slc12a5	-0.181	0.131743	-2.9242
P28740-2	Kif2a	-0.123	0.131833	-2.92322
Q9Z1Q2	Abhd16a	-0.164	0.132022	-2.92115
Q9CQQ8	Lsm7	0.165	0.132053	-2.92081
Q99L48	Nmd3	-0.325	0.132179	-2.91944
P63037	Dnaja1	0.1525	0.132327	-2.91782
Q99J77	Nans	0.1995	0.132396	-2.91707
P60867	Rps20	0.1655	0.132401	-2.91701
Q640R3	Hepacam	-0.2825	0.132475	-2.91621
Q791T5	Mtch1	-0.1785	0.132532	-2.91559
Q9JKY5	Hip1r	0.146	0.1327	-2.91376
P61315	Gal3st3	0.2315	0.132805	-2.91262
Q8K114	Ints9	-0.2065	0.132913	-2.91145
Q3U2I3-2	Fam160a2	-0.1685	0.132983	-2.91069
Q91VB8	Hba-a1	0.5095	0.133015	-2.91033
G3X9	NotFound	-0.2135	0.133118	-2.90922
P57716	Ncstn	0.2025	0.133135	-2.90904
Q3UHB1	Nt5dc3	-0.178	0.133589	-2.90413
Q9EQH2	Erap1	0.147	0.134362	-2.89581
Q8VCB1	Ndc1	-0.1505	0.134419	-2.89519
A0A0A0MQ92	Tenm2	0.212	0.134774	-2.89139
Q8K2T1	Nmral1	0.1805	0.134921	-2.88981
Q505D7	Opa3	0.149	0.13494	-2.88961
Q9QWY8	Asap1	-0.205	0.135044	-2.8885
Q00422	Gabpa	0.1705	0.1351	-2.8879
Q99KK2	Cmas	-0.1465	0.135192	-2.88692
Q9R1J0	Nsdhl	-0.196	0.135505	-2.88358
Q9DCR2	Ap3s1	-0.1475	0.135604	-2.88253
Q9DCT5	Sdf2	0.157	0.135776	-2.8807
Q0PD20	Rab34	-0.191	0.135996	-2.87836
B9EJ86	Osbpl8	-0.1245	0.135996	-2.87836
A2ABV5	Med14	0.1535	0.136407	-2.87401
Q6P8G8	Orai3	-0.3595	0.136548	-2.87252
Q3UGR5	Hdhd2	0.135	0.136827	-2.86958
Q8CB77	Eloa	0.473	0.136843	-2.86941
Q6NV49	Pld2	-0.15	0.13692	-2.86859
Q9JKY0	Cnot9	0.2395	0.137231	-2.86532
Q3URQ4	Fam8a1	-0.1245	0.137241	-2.86522
O35657	Neu1	0.2025	0.137713	-2.86027
A0A0A6YWR8	Map4k4	-0.1555	0.137814	-2.85921
Q6GQV2	Depdc5	-0.138	0.137907	-2.85823
P38647	Hspa9	0.1595	0.137914	-2.85816
P97927	Lama4	0.2045	0.138255	-2.8546
O70325	Gpx4	-0.178	0.138323	-2.85389
Q61743	Kcnj11	-0.1275	0.138735	-2.8496
Q921K2	Parp1	-0.1745	0.138855	-2.84835
Q9D1Q4	Dpm3	-0.1605	0.138921	-2.84766
Q9CQ26	Stambp	0.138	0.138962	-2.84723
A0A087WP01	NotFound	0.2915	0.139245	-2.8443
H3BLH0	Smarca2	-0.138	0.139331	-2.84341
P27641	Xrcc5	0.1435	0.139359	-2.84313
Q01405	Sec23a	-0.1455	0.139879	-2.83775
P00493	Hprt	0.1735	0.140144	-2.83501
E9PY46	Ift140	0.3035	0.140148	-2.83497
Q6NZC7	NotFound	0.13	0.140635	-2.82997
Q8BW94	NotFound	0.6795	0.140901	-2.82725
Q9Z0E8	Slc22a5	-0.1805	0.141348	-2.82267
Q8QZY1	Eif3l	-0.1515	0.141416	-2.82199
Q8K0G5	Eipr1	-0.135	0.141547	-2.82065
Q05816	Fabp5	0.267	0.141762	-2.81846
[truncated: 2,753 more rows]

## Sheet: (J) All TMT Ratios
126:127C	126:127N	126:128C	126:128N	126:129C	126:129N	126:130N	127N:126	127N:127C	127N:128C	127N:128N	127N:129C	127N:129N	127N:130N	127C:126	127C:127N	127C:128C	127C:128N	127C:129C	127C:129N	127C:130N	128N:126	128N:127C	128N:127N	128N:128C	128N:129C	128N:129N	128N:130N	128C:126	128C:127C	128C:127N	128C:128N	128C:129C	128C:129N	128C:130N	129N:126	129N:127C	129N:127N	129N:128C	129N:128N	129N:129C	129N:130N	129C:126	129C:127C	129C:127N	129C:128C	129C:128N	129C:129N	129C:130N	130N:126
-0.0945	-0.048	0.053	-0.003	0.089	0.077	0.0105	0.048	-0.027	0.0565	0.066	0.091	0.077	0.0115	0.0945	0.027	0.106	0.096	0.125	0.1065	0.044	0.003	-0.096	-0.066	0.033	0.075	0.055	-0.02	-0.053	-0.106	-0.0565	-0.033	0.022	0.0385	-0.016	-0.077	-0.1065	-0.077	-0.0385	-0.055	-0.004	-0.052	-0.089	-0.125	-0.091	-0.022	-0.075	0.004	-0.048	-0.0105
0.0195	0.167	-2.008	-0.135	-2.125	-1.541	-1.6505	-0.167	-0.131	-2.3345	-0.326	-2.416	-1.769	-1.9375	-0.0195	0.131	-2.165	-0.236	-2.273	-1.6475	-1.799	0.135	0.236	0.326	-1.689	-1.76	-1.25	-1.373	2.008	2.165	2.3345	1.689	-0.104	0.5385	0.398	1.541	1.6475	1.769	-0.5385	1.25	-0.61	-0.135	2.125	2.273	2.416	0.104	1.76	0.61	0.471	1.6505
0.6735	0.662	0.553	0.15	0.543	-0.309	-0.3735	-0.662	0.024	-0.0755	-0.493	-0.075	-0.987	-1.0185	-0.6735	-0.024	-0.074	-0.498	-0.108	-0.9675	-0.992	-0.15	0.498	0.493	0.387	0.385	-0.457	-0.511	-0.553	0.074	0.0755	-0.387	-0.007	-0.9155	-0.987	0.309	0.9675	0.987	0.9155	0.457	0.941	-0.049	-0.543	0.108	0.075	0.007	-0.385	-0.941	-0.998	0.3735
0.1695	0.261	0.267	0.072	0.318	0.014	0.0665	-0.261	-0.076	0.0045	-0.213	0.063	-0.188	-0.1435	-0.1695	0.076	0.119	-0.096	0.162	-0.1055	-0.062	-0.072	0.096	0.213	0.231	0.268	-0.06	-0.002	-0.267	-0.119	-0.0045	-0.231	0.052	-0.1805	-0.133	-0.014	0.1055	0.188	0.1805	0.06	0.234	0.045	-0.318	-0.162	-0.063	-0.052	-0.268	-0.234	-0.183	-0.0665
0.2045	0.242	-1.388	-0.095	-1.532	-1.325	-1.4125	-0.242	-0.034	-1.6855	-0.289	-1.823	-1.559	-1.6915	-0.2045	0.034	-1.609	-0.253	-1.763	-1.5205	-1.634	0.095	0.253	0.289	-1.266	-1.385	-1.248	-1.355	1.388	1.609	1.6855	1.266	-0.149	0.1625	0.038	1.325	1.5205	1.559	-0.1625	1.248	-0.304	-0.104	1.532	1.763	1.823	0.149	1.385	0.304	0.183	1.4125
0.2255	0.313	0.117	0.019	0.084	-0.387	-0.3045	-0.313	-0.099	-0.2195	-0.287	-0.265	-0.663	-0.6005	-0.2255	0.099	-0.134	-0.202	-0.184	-0.5675	-0.505	-0.019	0.202	0.287	0.098	0.04	-0.432	-0.345	-0.117	0.134	0.2195	-0.098	-0.052	-0.4765	-0.379	0.387	0.5675	0.663	0.4765	0.432	0.446	0.087	-0.084	0.184	0.265	0.052	-0.04	-0.446	-0.342	0.3045
-0.0625	0.01	-0.112	-0.085	-0.189	-0.704	-0.7305	-0.01	-0.089	-0.1815	-0.087	-0.255	-0.793	-0.8695	0.0625	0.089	-0.127	-0.018	-0.19	-0.6995	-0.769	0.085	0.018	0.087	-0.058	-0.108	-0.689	-0.715	0.112	0.127	0.1815	0.058	-0.062	-0.5585	-0.647	0.704	0.6995	0.793	0.5585	0.689	0.497	-0.044	0.189	0.19	0.255	0.062	0.108	-0.497	-0.581	0.7305
0.9105	0.986	1.066	0.229	1.051	0.109	0.0575	-0.986	-0.06	0.0235	-0.708	0.025	-0.856	-0.8975	-0.9105	0.06	0.084	-0.622	0.087	-0.7575	-0.791	-0.229	0.622	0.708	0.768	0.79	-0.125	-0.187	-1.066	-0.084	-0.0235	-0.768	-0.003	-0.8725	-0.937	-0.109	0.7575	0.856	0.8725	0.125	0.87	-0.036	-1.051	-0.087	-0.025	0.003	-0.79	-0.87	-0.933	-0.0575
0.5025	0.544	0.635	-0.029	0.619	-0.041	-0.0925	-0.544	-0.032	0.0935	-0.559	0.069	-0.553	-0.6535	-0.5025	0.032	0.127	-0.515	0.104	-0.5145	-0.591	0.029	0.515	0.559	0.63	0.631	-0.02	-0.109	-0.635	-0.127	-0.0935	-0.63	-0.019	-0.6425	-0.77	0.041	0.5145	0.553	0.6425	0.02	0.641	-0.08	-0.619	-0.104	-0.069	0.019	-0.631	-0.641	-0.747	0.0925
0.6785	0.809	0.55	0.113	0.41	-0.31	-0.2485	-0.809	-0.098	-0.2985	-0.693	-0.42	-1.078	-1.0585	-0.6785	0.098	-0.2	-0.565	-0.333	-0.9995	-0.95	-0.113	0.565	0.693	0.392	0.291	-0.416	-0.343	-0.55	0.2	0.2985	-0.392	-0.117	-0.7785	-0.733	0.31	0.9995	1.078	0.7785	0.416	0.684	0.051	-0.41	0.333	0.42	0.117	-0.291	-0.684	-0.634	0.2485
0.0995	0.205	0.27	0.096	0.29	0.272	0.2745	-0.205	-0.085	-0.0055	-0.092	0.009	0.05	0.0245	-0.0995	0.085	0.106	-0.03	0.122	0.1375	0.115	-0.096	0.03	0.092	0.172	0.181	0.199	0.206	-0.27	-0.106	0.0055	-0.172	0.011	0.0605	0.03	-0.272	-0.1375	-0.05	-0.0605	-0.199	-0.027	0.01	-0.29	-0.122	-0.009	-0.011	-0.181	0.027	0.016	-0.2745
1.5435	1.463	2.116	0.382	2.252	1.859	1.9035	-1.463	0.077	0.5845	-1.012	0.716	0.235	0.2855	-1.5435	-0.077	0.506	-1.094	0.627	0.1465	0.223	-0.382	1.094	1.012	1.654	1.829	1.417	1.44	-2.116	-0.506	-0.5845	-1.654	0.091	-0.2175	-0.174	-1.859	-0.1465	-0.235	0.2175	-1.417	0.33	0.019	-2.252	-0.627	-0.716	-0.091	-1.829	-0.33	-0.302	-1.9035
-0.3925	-0.501	-0.213	-0.067	-0.204	0.078	0.0375	0.501	0.097	0.1915	0.417	0.229	0.515	0.4435	0.3925	-0.097	0.126	0.317	0.155	0.4465	0.391	0.067	-0.317	-0.417	-0.165	-0.122	0.136	0.082	0.213	-0.126	-0.1915	0.165	0.025	0.3365	0.263	-0.078	-0.4465	-0.515	-0.3365	-0.136	-0.286	-0.051	0.204	-0.155	-0.229	-0.025	0.122	0.286	0.235	-0.0375
-0.1675	-0.069	-1.028	-0.161	-1.216	-1.723	-1.6745	0.069	-0.103	-1.1055	-0.141	-1.279	-1.747	-1.7665	0.1675	0.103	-0.99	-0.046	-1.166	-1.6945	-1.668	0.161	0.046	0.141	-0.924	-1.103	-1.71	-1.653	1.028	0.99	1.1055	0.924	-0.19	-0.6835	-0.642	1.723	1.6945	1.747	0.6835	1.71	0.482	0.012	1.216	1.166	1.279	0.19	1.103	-0.482	-0.478	1.6745
1.3035	1.354	1.559	0.268	1.56	0.087	0.0325	-1.354	-0.047	0.1445	-1.067	0.182	-1.27	-1.3305	-1.3035	0.047	0.208	-1.003	0.224	-1.2245	-1.256	-0.268	1.003	1.067	1.241	1.285	-0.205	-0.267	-1.559	-0.208	-0.1445	-1.241	0.029	-1.3955	-1.479	-0.087	1.2245	1.27	1.3955	0.205	1.413	-0.045	-1.56	-0.224	-0.182	-0.029	-1.285	-1.413	-1.491	-0.0325
1.0435	1.106	1.104	0.259	1.081	-0.183	-0.2365	-1.106	-0.068	-0.0415	-0.825	-0.065	-1.231	-1.2745	-1.0435	0.068	0.041	-0.746	0	-1.1445	-1.206	-0.259	0.746	0.825	0.81	0.793	-0.424	-0.501	-1.104	-0.041	0.0415	-0.81	-0.039	-1.2175	-1.295	0.183	1.1445	1.231	1.2175	0.424	1.173	-0.056	-1.081	0	0.065	0.039	-0.793	-1.173	-1.255	0.2365
0.3165	0.356	0.5	-0.035	0.466	0.035	0.0315	-0.356	-0.034	0.0645	-0.366	0.021	-0.332	-0.3505	-0.3165	0.034	0.104	-0.317	0.064	-0.2975	-0.318	0.035	0.317	0.366	0.501	0.49	0.036	0.015	-0.5	-0.104	-0.0645	-0.501	-0.041	-0.3835	-0.402	-0.035	0.2975	0.332	0.3835	-0.036	0.354	-0.019	-0.466	-0.064	-0.021	0.041	-0.49	-0.354	-0.385	-0.0315
0.7215	0.838	0.774	0.105	0.698	-0.245	-0.2545	-0.838	-0.073	-0.0805	-0.701	-0.154	-1.045	-1.0685	-0.7215	0.073	-0.004	-0.601	-0.085	-0.9385	-0.961	-0.105	0.601	0.701	0.643	0.576	-0.356	-0.398	-0.774	0.004	0.0805	-0.643	-0.083	-0.9365	-0.997	0.245	0.9385	1.045	0.9365	0.356	0.895	-0.022	-0.698	0.085	0.154	0.083	-0.576	-0.895	-0.934	0.2545
0.2545	0.322	-0.649	-0.163	-0.822	-2.126	-2.2095	-0.322	-0.055	-0.9905	-0.448	-1.165	-2.62	-2.7305	-0.2545	0.055	-0.92	-0.389	-1.114	-2.5225	-2.588	0.163	0.389	0.448	-0.51	-0.684	-2.066	-2.134	0.649	0.92	0.9905	0.51	-0.182	-1.5075	-1.642	2.126	2.5225	2.62	1.5075	2.066	1.319	-0.1	0.822	1.114	1.165	0.182	0.684	-1.319	-1.439	2.2095
0.1825	0.287	-0.555	-0.226	-0.755	-2.137	-2.2245	-0.287	-0.076	-0.9625	-0.53	-1.187	-2.628	-2.7795	-0.1825	0.076	-0.837	-0.434	-1.068	-2.5545	-2.692	0.226	0.434	0.53	-0.372	-0.569	-2.027	-2.153	0.555	0.837	0.9625	0.372	-0.215	-1.5845	-1.75	2.137	2.5545	2.628	1.5845	2.027	1.372	-0.126	0.755	1.068	1.187	0.215	0.569	-1.372	-1.557	2.2245
0.1365	0.22	-0.992	-0.174	-1.206	-2.013	-2.0905	-0.22	-0.113	-1.3055	-0.388	-1.524	-2.411	-2.4705	-0.1365	0.113	-1.131	-0.305	-1.357	-2.2425	-2.302	0.174	0.305	0.388	-0.806	-1.034	-1.941	-2.003	0.992	1.131	1.3055	0.806	-0.202	-1.0475	-1.143	2.013	2.2425	2.411	1.0475	1.941	0.813	-0.092	1.206	1.357	1.524	0.202	1.034	-0.813	-0.948	2.0905
-1.2835	-1.21	-1.319	-0.252	-1.277	-0.097	-0.0855	1.21	-0.048	-0.1785	0.987	-0.141	1.168	1.1875	1.2835	0.048	-0.113	1.044	-0.077	1.2345	1.265	0.252	-1.044	-0.987	-1.103	-1.043	0.164	0.187	1.319	0.113	0.1785	1.103	0.034	1.3425	1.369	0.097	-1.2345	-1.168	-1.3425	-0.164	-1.278	0.007	1.277	0.077	0.141	-0.034	1.043	1.278	1.309	0.0855
-0.1385	-0.157	0.004	0.096	0.113	-0.176	-0.1975	0.157	0.019	0.1245	0.212	0.221	-0.017	-0.0285	0.1385	-0.019	0.095	0.235	0.215	-0.0185	-0.05	-0.096	-0.235	-0.212	-0.038	0.05	-0.197	-0.219	-0.004	-0.095	-0.1245	0.038	0.091	-0.1685	-0.194	0.176	0.0185	0.017	0.1685	0.197	0.288	0.004	-0.113	-0.215	-0.221	-0.091	-0.05	-0.288	-0.307	0.1975
2.5455	2.522	3.458	0.593	3.676	2.185	2.1865	-2.522	0.041	0.8325	-1.886	1.053	-0.346	-0.3665	-2.5455	-0.041	0.821	-1.878	1.03	-0.3455	-0.365	-0.593	1.878	1.886	2.796	3.039	1.493	1.498	-3.458	-0.821	-0.8325	-2.796	0.19	-1.1775	-1.21	-2.185	0.3455	0.346	1.1775	-1.493	1.396	-0.009	-3.676	-1.03	-1.053	-0.19	-3.039	-1.396	-1.425	-2.1865
0.1155	0.13	0.041	0.099	0.054	-0.099	-0.1225	-0.13	-0.006	-0.0985	0.003	-0.058	-0.216	-0.3035	-0.1155	0.006	-0.069	0.03	-0.044	-0.2035	-0.235	-0.099	-0.03	-0.003	-0.077	-0.03	-0.208	-0.279	-0.041	0.069	0.0985	0.077	0.039	-0.1005	-0.18	0.099	0.2035	0.216	0.1005	0.208	0.146	-0.062	-0.054	0.044	0.058	-0.039	0.03	-0.146	-0.229	0.1225
0.3075	0.392	0.203	0.111	0.121	-0.438	-0.3915	-0.392	-0.116	-0.2975	-0.356	-0.348	-0.811	-0.7895	-0.3075	0.116	-0.169	-0.295	-0.257	-0.6845	-0.667	-0.111	0.295	0.356	0.071	0.013	-0.53	-0.513	-0.203	0.169	0.2975	-0.071	-0.079	-0.4875	-0.471	0.438	0.6845	0.811	0.4875	0.53	0.482	0.055	-0.121	0.257	0.348	0.079	-0.013	-0.482	-0.455	0.3915
-0.6455	-0.614	-0.618	-0.027	-0.534	0.145	0.1345	0.614	-0.017	-0.1045	0.595	-0.022	0.675	0.6605	0.6455	0.017	-0.061	0.626	-0.004	0.7145	0.728	0.027	-0.626	-0.595	-0.63	-0.498	0.157	0.136	0.618	0.061	0.1045	0.63	0.078	0.8265	0.821	-0.145	-0.7145	-0.675	-0.8265	-0.157	-0.71	-0.026	0.534	0.004	0.022	-0.078	0.498	0.71	0.704	-0.1345
-0.2135	-0.119	-0.081	-0.045	-0.044	-0.035	-0.0475	0.119	-0.074	-0.0015	0.106	0.014	0.091	0.0345	0.2135	0.074	0.097	0.217	0.107	0.1665	0.129	0.045	-0.217	-0.106	-0.076	-0.032	-0.01	-0.045	0.081	-0.097	0.0015	0.076	0.025	0.0915	0.052	0.035	-0.1665	-0.091	-0.0915	0.01	-0.059	-0.028	0.044	-0.107	-0.014	-0.025	0.032	0.059	0.02	0.0475
-0.0185	0.044	-1.667	-0.352	-1.859	-2.422	-2.5655	-0.044	-0.06	-1.8175	-0.391	-2.028	-2.547	-2.7325	0.0185	0.06	-1.746	-0.327	-1.98	-2.4885	-2.679	0.352	0.327	0.391	-1.331	-1.525	-2.111	-2.278	1.667	1.746	1.8175	1.331	-0.189	-0.6225	-0.84	2.422	2.4885	2.547	0.6225	2.111	0.424	-0.152	1.859	1.98	2.028	0.189	1.525	-0.424	-0.645	2.5655
-0.6575	-0.745	-0.571	-0.109	-0.514	-0.014	-0.0795	0.745	0.092	0.0925	0.648	0.137	0.685	0.6175	0.6575	-0.092	0.012	0.579	0.045	0.5895	0.522	0.109	-0.579	-0.648	-0.484	-0.397	0.116	0.026	0.571	-0.012	-0.0925	0.484	0.045	0.6155	0.549	0.014	-0.5895	-0.685	-0.6155	-0.116	-0.544	-0.072	0.514	-0.045	-0.137	-0.045	0.397	0.544	0.469	0.0795
-1.0475	-0.977	-0.838	0.053	-0.707	0.284	0.3255	0.977	-0.065	0.0635	0.919	0.191	1.284	1.2995	1.0475	0.065	0.126	1.01	0.262	1.3485	1.357	-0.053	-1.01	-0.919	-0.829	-0.689	0.272	0.312	0.838	-0.126	-0.0635	0.829	0.141	1.2015	1.237	-0.284	-1.3485	-1.284	-1.2015	-0.272	-1.038	0.035	0.707	-0.262	-0.191	-0.141	0.689	1.038	1.081	-0.3255
0.6855	0.794	0.94	0.101	0.931	0.114	0.1475	-0.794	-0.087	0.1195	-0.669	0.109	-0.782	-0.7555	-0.6855	0.087	0.207	-0.564	0.207	-0.6615	-0.611	-0.101	0.564	0.669	0.813	0.822	-0.046	-0.044	-0.94	-0.207	-0.1195	-0.813	-0.013	-0.8595	-0.856	-0.114	0.6615	0.782	0.8595	0.046	0.877	0.005	-0.931	-0.207	-0.109	0.013	-0.822	-0.877	-0.883	-0.1475
-0.1185	-0.193	-0.091	-0.04	-0.069	-0.111	-0.1725	0.193	0.079	0.0645	0.155	0.093	0.052	0.0015	0.1185	-0.079	0.026	0.103	0.055	0.0035	-0.041	0.04	-0.103	-0.155	-0.096	-0.058	-0.119	-0.189	0.091	-0.026	-0.0645	0.096	0.021	0.0125	-0.043	0.111	-0.0035	-0.052	-0.0125	0.119	0.01	-0.059	0.069	-0.055	-0.093	-0.021	0.058	-0.01	-0.071	0.1725
1.2215	1.365	1.287	0.288	1.283	-0.082	-0.0885	-1.365	-0.121	-0.0915	-1.032	-0.068	-1.358	-1.3215	-1.2215	0.121	0.039	-0.884	0.056	-1.1795	-1.177	-0.288	0.884	1.032	0.947	0.965	-0.36	-0.368	-1.287	-0.039	0.0915	-0.947	0.012	-1.2885	-1.276	0.082	1.1795	1.358	1.2885	0.36	1.318	-0.002	-1.283	-0.056	0.068	-0.012	-0.965	-1.318	-1.301	0.0885
-0.9755	-0.804	-0.977	-0.043	-0.915	0.004	-0.0125	0.804	-0.132	-0.2245	0.722	-0.139	0.832	0.7995	0.9755	0.132	-0.069	0.841	-0.008	0.9575	0.95	0.043	-0.841	-0.722	-0.913	-0.83	0.038	0.028	0.977	0.069	0.2245	0.913	0.059	1.0475	1.058	-0.004	-0.9575	-0.832	-1.0475	-0.038	-0.955	-0.007	0.915	0.008	0.139	-0.059	0.83	0.955	0.968	0.0125
0.5655	0.596	0.769	0.073	0.747	0.069	-0.0135	-0.596	0.001	0.0825	-0.546	0.058	-0.539	-0.6105	-0.5655	-0.001	0.107	-0.578	0.081	-0.4695	-0.57	-0.073	0.578	0.546	0.701	0.671	-0.023	-0.126	-0.769	-0.107	-0.0825	-0.701	-0.015	-0.6575	-0.734	-0.069	0.4695	0.539	0.6575	0.023	0.687	-0.057	-0.747	-0.081	-0.058	0.015	-0.671	-0.687	-0.701	0.0135
1.2065	1.381	1.255	0.198	1.253	-0.071	0.0175	-1.381	-0.174	-0.1395	-1.172	-0.142	-1.407	-1.3165	-1.2065	0.174	0.03	-0.971	0.022	-1.1955	-1.13	-0.198	0.971	1.172	1.041	1.036	-0.242	-0.155	-1.255	-0.03	0.1395	-1.041	-0.002	-1.2905	-1.225	0.071	1.1955	1.407	1.2905	0.242	1.283	0.083	-1.253	-0.022	0.142	0.002	-1.036	-1.283	-1.223	-0.0175
0.1235	0.131	0.263	0.101	0.349	0.077	0.0825	-0.131	0.004	0.1095	-0.06	0.188	-0.112	-0.0925	-0.1235	-0.004	0.116	-0.036	0.182	-0.0515	-0.037	-0.101	0.036	0.06	0.142	0.231	0.042	0.032	-0.263	-0.116	-0.1095	-0.142	0.064	-0.1585	-0.18	-0.077	0.0515	0.112	0.1585	-0.042	0.237	-0.001	-0.349	-0.182	-0.188	-0.064	-0.231	-0.237	-0.265	-0.0825
-0.4195	-0.415	-0.334	0.222	-0.177	0.247	0.3075	0.415	0.024	0.0095	0.567	0.164	0.62	0.6435	0.4195	-0.024	0.012	0.574	0.155	0.5745	0.615	-0.222	-0.574	-0.567	-0.484	-0.335	0.023	0.072	0.334	-0.012	-0.0095	0.484	0.132	0.6135	0.662	-0.247	-0.5745	-0.62	-0.6135	-0.023	-0.456	0.052	0.177	-0.155	-0.164	-0.132	0.335	0.456	0.507	-0.3075
-0.9125	-0.956	-0.783	-0.094	-0.694	0.08	0.0255	0.956	0.08	0.0825	0.88	0.176	1.081	1.0205	0.9125	-0.08	0.045	0.844	0.101	0.9845	0.95	0.094	-0.844	-0.88	-0.646	-0.553	0.18	0.125	0.783	-0.045	-0.0825	0.646	0.092	0.9545	0.898	-0.08	-0.9845	-1.081	-0.9545	-0.18	-0.821	-0.03	0.694	-0.101	-0.176	-0.092	0.553	0.821	0.785	-0.0255
0.4335	0.431	0.545	0.131	0.542	-0.17	-0.2405	-0.431	0	0.0535	-0.287	0.054	-0.525	-0.6625	-0.4335	0	0.085	-0.279	0.078	-0.5095	-0.631	-0.131	0.279	0.287	0.378	0.404	-0.308	-0.424	-0.545	-0.085	-0.0535	-0.378	-0.004	-0.6115	-0.705	0.17	0.5095	0.525	0.6115	0.308	0.616	-0.079	-0.542	-0.078	-0.054	0.004	-0.404	-0.616	-0.74	0.2405
-0.0865	-0.118	0.032	0.069	0.116	0.028	-0.1035	0.118	0.044	0.1595	0.144	0.251	0.079	0.0085	0.0865	-0.044	0.135	0.171	0.185	0.0915	0.004	-0.069	-0.171	-0.144	-0.006	0.087	0.005	-0.147	-0.032	-0.135	-0.1595	0.006	0.074	-0.0465	-0.158	-0.028	-0.0915	-0.079	0.0465	-0.005	0.135	-0.103	-0.116	-0.185	-0.251	-0.074	-0.087	-0.135	-0.248	0.1035
0.4375	0.47	-0.39	-0.197	-0.554	-1.961	-1.9565	-0.47	-0.055	-0.7865	-0.66	-0.961	-2.452	-2.5015	-0.4375	0.055	-0.718	-0.607	-0.895	-2.4115	-2.409	0.197	0.607	0.66	-0.193	-0.357	-1.791	-1.853	0.39	0.718	0.7865	0.193	-0.184	-1.5705	-1.649	1.961	2.4115	2.452	1.5705	1.791	1.384	-0.023	0.554	0.895	0.961	0.184	0.357	-1.384	-1.439	1.9565
0.2645	0.26	0.471	0.007	0.534	-0.049	-0.0905	-0.26	0.042	0.1425	-0.204	0.178	-0.357	-0.3775	-0.2645	-0.042	0.137	-0.226	0.155	-0.3725	-0.401	-0.007	0.226	0.204	0.419	0.454	-0.118	-0.133	-0.471	-0.137	-0.1425	-0.419	0.013	-0.4665	-0.51	0.049	0.3725	0.357	0.4665	0.118	0.494	-0.034	-0.534	-0.155	-0.178	-0.013	-0.454	-0.494	-0.524	0.0905
-0.3525	-0.266	-0.168	-0.134	-0.18	-0.022	0.0765	0.266	-0.052	0.0815	0.176	0.043	0.19	0.2925	0.3525	0.052	0.141	0.237	0.099	0.2915	0.384	0.134	-0.237	-0.176	-0.067	-0.073	0.073	0.174	0.168	-0.141	-0.0815	0.067	-0.019	0.1455	0.225	0.022	-0.2915	-0.19	-0.1455	-0.073	-0.158	0.08	0.18	-0.099	-0.043	0.019	0.073	0.158	0.239	-0.0765
0.9135	0.94	1.11	0.169	1.099	0.046	-0.0675	-0.94	-0.011	0.1385	-0.728	0.129	-0.84	-0.9365	-0.9135	0.011	0.17	-0.716	0.147	-0.7685	-0.872	-0.169	0.716	0.728	0.897	0.915	-0.129	-0.25	-1.11	-0.17	-0.1385	-0.897	-0.015	-0.9525	-1.121	-0.046	0.7685	0.84	0.9525	0.129	0.922	-0.121	-1.099	-0.147	-0.129	0.015	-0.915	-0.922	-1.094	0.0675
-0.2215	-0.248	-1.063	-0.295	-1.234	-1.944	-1.9945	0.248	0.029	-0.9655	-0.023	-1.152	-1.875	-1.9595	0.2215	-0.029	-0.966	-0.063	-1.165	-1.8675	-1.921	0.295	0.063	0.023	-0.837	-1.03	-1.808	-1.901	1.063	0.966	0.9655	0.837	-0.184	-0.7895	-0.889	1.944	1.8675	1.875	0.7895	1.808	0.617	-0.082	1.234	1.165	1.152	0.184	1.03	-0.617	-0.706	1.9945
0.3965	0.38	0.558	0.152	0.526	0.347	0.2635	-0.38	0.022	0.1775	-0.223	0.176	-0.06	-0.1095	-0.3965	-0.022	0.183	-0.23	0.167	-0.0195	-0.056	-0.152	0.23	0.223	0.379	0.375	0.195	0.101	-0.558	-0.183	-0.1775	-0.379	-0.017	-0.1925	-0.31	-0.347	0.0195	0.06	0.1925	-0.195	0.208	-0.088	-0.526	-0.167	-0.176	0.017	-0.375	-0.208	-0.333	-0.2635
0.7615	0.707	0.742	0.085	0.703	-0.24	-0.2895	-0.707	0.063	0.0445	-0.569	0.059	-0.919	-0.9895	-0.7615	-0.063	0.001	-0.603	-0.007	-0.9695	-1.042	-0.085	0.603	0.569	0.586	0.624	-0.36	-0.442	-0.742	-0.001	-0.0445	-0.586	-0.018	-0.9445	-1.035	0.24	0.9695	0.919	0.9445	0.36	0.935	-0.064	-0.703	0.007	-0.059	0.018	-0.624	-0.935	-1.024	0.2895
-0.2455	-0.274	-0.024	0.02	0.09	-0.05	-0.0865	0.274	0.055	0.1455	0.289	0.298	0.177	0.1105	0.2455	-0.055	0.103	0.27	0.247	0.1545	0.091	-0.02	-0.27	-0.289	-0.049	0.051	-0.1	-0.136	0.024	-0.103	-0.1455	0.049	0.118	0.0775	-0.012	0.05	-0.1545	-0.177	-0.0775	0.1	0.068	-0.049	-0.09	-0.247	-0.298	-0.118	-0.051	-0.068	-0.15	0.0865
0.1825	0.124	0.154	-0.055	0.127	-0.501	-0.5095	-0.124	0.057	-0.0575	-0.16	-0.083	-0.705	-0.7355	-0.1825	-0.057	-0.092	-0.209	-0.118	-0.7405	-0.738	0.055	0.209	0.16	0.171	0.158	-0.512	-0.537	-0.154	0.092	0.0575	-0.171	-0.023	-0.6455	-0.679	0.501	0.7405	0.705	0.6455	0.512	0.612	-0.018	-0.127	0.118	0.083	0.023	-0.158	-0.612	-0.631	0.5095
1.3725	1.323	2.228	0.477	2.404	2.066	2.0145	-1.323	0.049	0.8015	-0.872	0.973	0.608	0.5535	-1.3725	-0.049	0.766	-0.899	0.941	0.5995	0.547	-0.477	0.899	0.872	1.687	1.883	1.566	1.48	-2.228	-0.766	-0.8015	-1.687	0.173	-0.1585	-0.216	-2.066	-0.5995	-0.608	0.1585	-1.566	0.294	-0.061	-2.404	-0.941	-0.973	-0.173	-1.883	-0.294	-0.368	-2.0145
-1.1715	-1.065	-1.083	-0.152	-1.053	0.042	-0.0415	1.065	-0.079	-0.1445	0.91	-0.1	1.087	0.9835	1.1715	0.079	-0.039	1.008	-0.008	1.1985	1.087	0.152	-1.008	-0.91	-0.979	-0.918	0.168	0.066	1.083	0.039	0.1445	0.979	0.029	1.2425	1.171	-0.042	-1.1985	-1.087	-1.2425	-0.168	-1.186	-0.093	1.053	0.008	0.1	-0.029	0.918	1.186	1.1	0.0415
0.4585	0.537	-0.023	-0.087	-0.145	-1.49	-1.6645	-0.537	-0.064	-0.5005	-0.59	-0.624	-2.149	-2.3745	-0.4585	0.064	-0.435	-0.537	-0.597	-2.0775	-2.27	0.087	0.537	0.59	0.055	-0.038	-1.444	-1.599	0.023	0.435	0.5005	-0.055	-0.133	-1.5855	-1.82	1.49	2.0775	2.149	1.5855	1.444	1.458	-0.193	0.145	0.597	0.624	0.133	0.038	-1.458	-1.7	1.6645
-0.2395	-0.242	-0.196	0.019	-0.155	0.201	0.2125	0.242	-0.012	-0.0445	0.248	-0.034	0.416	0.4225	0.2395	0.012	-0.011	0.309	0.01	0.4945	0.471	-0.019	-0.309	-0.248	-0.14	-0.135	0.168	0.134	0.196	0.011	0.0445	0.14	0.019	0.4195	0.461	-0.201	-0.4945	-0.416	-0.4195	-0.168	-0.4	0	0.155	-0.01	0.034	-0.019	0.135	0.4	0.392	-0.2125
0.1035	-0.013	0.237	-0.022	0.277	-0.049	-0.1145	0.013	0.131	0.2605	0.02	0.308	-0.067	-0.0665	-0.1035	-0.131	0.134	-0.083	0.183	-0.1335	-0.146	0.022	0.083	-0.02	0.208	0.281	-0.02	-0.051	-0.237	-0.134	-0.2605	-0.208	0.04	-0.2395	-0.32	0.049	0.1335	0.067	0.2395	0.02	0.29	-0.041	-0.277	-0.183	-0.308	-0.04	-0.281	-0.29	-0.337	0.1145
-0.0995	-0.01	-1.758	-0.258	-2.108	-2.345	-2.4685	0.01	-0.11	-2.0055	-0.335	-2.347	-2.51	-2.6785	0.0995	0.11	-1.849	-0.228	-2.229	-2.4095	-2.552	0.258	0.228	0.335	-1.421	-1.739	-2.052	-2.164	1.758	1.849	2.0055	1.421	-0.335	-0.4005	-0.631	2.345	2.4095	2.51	0.4005	2.052	0.076	-0.157	2.108	2.229	2.347	0.335	1.739	-0.076	-0.282	2.4685
-0.0465	0.039	0.142	0.002	0.135	0.189	0.0765	-0.039	-0.053	0.1105	-0.018	0.08	0.116	0.0385	0.0465	0.053	0.167	0.059	0.141	0.2425	0.14	-0.002	-0.059	0.018	0.152	0.132	0.186	0.094	-0.142	-0.167	-0.1105	-0.152	-0.029	-0.0355	-0.102	-0.189	-0.2425	-0.116	0.0355	-0.186	0.014	-0.063	-0.135	-0.141	-0.08	0.029	-0.132	-0.014	-0.079	-0.0765
0.1405	0.112	0.283	0.149	0.322	0.054	0.0705	-0.112	0.068	0.1625	0.058	0.227	-0.052	-0.0355	-0.1405	-0.068	0.091	0.059	0.132	-0.0515	-0.057	-0.149	-0.059	-0.058	0.138	0.196	-0.127	-0.124	-0.283	-0.091	-0.1625	-0.138	0.051	-0.2055	-0.195	-0.054	0.0515	0.052	0.2055	0.127	0.283	0.016	-0.322	-0.132	-0.227	-0.051	-0.196	-0.283	-0.254	-0.0705
0.0545	0.015	0.176	-0.014	0.212	-0.133	-0.1545	-0.015	0.042	0.0975	-0.014	0.141	-0.156	-0.1775	-0.0545	-0.042	0.089	-0.047	0.121	-0.1745	-0.193	0.014	0.047	0.014	0.156	0.202	-0.114	-0.128	-0.176	-0.089	-0.0975	-0.156	0.028	-0.2645	-0.29	0.133	0.1745	0.156	0.2645	0.114	0.327	-0.012	-0.212	-0.121	-0.141	-0.028	-0.202	-0.327	-0.341	0.1545
0.6095	0.65	0.695	0.16	0.71	-0.109	-0.1575	-0.65	-0.043	-0.0225	-0.453	-0.028	-0.702	-0.7705	-0.6095	0.043	0.048	-0.392	0.038	-0.6335	-0.717	-0.16	0.392	0.453	0.46	0.475	-0.26	-0.336	-0.695	-0.048	0.0225	-0.46	0	-0.7075	-0.757	0.109	0.6335	0.702	0.7075	0.26	0.716	-0.052	-0.71	-0.038	0.028	0	-0.475	-0.716	-0.781	0.1575
-0.0145	-0.025	-0.024	-0.005	0.002	0.063	0.0905	0.025	-0.019	0.0435	0.025	0.088	0.092	0.0805	0.0145	0.019	0.037	0.025	0.083	0.1275	0.118	0.005	-0.025	-0.025	-0.01	0.027	0.088	0.05	0.024	-0.037	-0.0435	0.01	0.027	0.0535	0.025	-0.063	-0.1275	-0.092	-0.0535	-0.088	-0.028	-0.025	-0.002	-0.083	-0.088	-0.027	-0.027	0.028	-0.022	-0.0905
0.3555	0.422	-0.383	-0.174	-0.553	-2.063	-2.2255	-0.422	-0.048	-0.8845	-0.56	-1.011	-2.619	-2.8225	-0.3555	0.048	-0.769	-0.511	-0.925	-2.5225	-2.698	0.174	0.511	0.56	-0.229	-0.383	-2.015	-2.13	0.383	0.769	0.8845	0.229	-0.148	-1.6665	-1.843	2.063	2.5225	2.619	1.6665	2.015	1.499	-0.125	0.553	0.925	1.011	0.148	0.383	-1.499	-1.678	2.2255
-0.4785	-0.486	-0.372	0.041	-0.345	0.108	0.0575	0.486	0.032	0.0545	0.572	0.127	0.633	0.5445	0.4785	-0.032	0.045	0.549	0.128	0.6185	0.548	-0.041	-0.549	-0.572	-0.466	-0.38	0.037	-0.039	0.372	-0.045	-0.0545	0.466	0.059	0.5795	0.502	-0.108	-0.6185	-0.633	-0.5795	-0.037	-0.482	-0.06	0.345	-0.128	-0.127	-0.059	0.38	0.482	0.412	-0.0575
1.0245	1	1.065	0.088	1.03	-0.041	-0.2755	-1	0	0.0705	-0.88	0.047	-1.022	-1.2185	-1.0245	0	0.082	-0.886	0.057	-0.9785	-1.199	-0.088	0.886	0.88	0.939	0.952	-0.115	-0.351	-1.065	-0.082	-0.0705	-0.939	-0.024	-1.1125	-1.348	0.041	0.9785	1.022	1.1125	0.115	1.075	-0.213	-1.03	-0.057	-0.047	0.024	-0.952	-1.075	-1.321	0.2755
0.6885	0.837	0.697	0.249	0.635	-0.003	0.0595	-0.837	-0.071	-0.1195	-0.56	-0.192	-0.788	-0.6915	-0.6885	0.071	-0.065	-0.439	-0.133	-0.6755	-0.589	-0.249	0.439	0.56	0.476	0.419	-0.215	-0.139	-0.697	0.065	0.1195	-0.476	-0.076	-0.6375	-0.599	0.003	0.6755	0.788	0.6375	0.215	0.558	0.089	-0.635	0.133	0.192	0.076	-0.419	-0.558	-0.524	-0.0595
0.1505	0.116	0.278	-0.045	0.225	0.161	0.1345	-0.116	-0.006	0.1205	-0.218	0.081	-0.156	-0.1625	-0.1505	0.006	0.125	-0.236	0.097	-0.1155	-0.072	0.045	0.236	0.218	0.347	0.311	0.232	0.201	-0.278	-0.125	-0.1205	-0.347	-0.042	-0.2105	-0.283	-0.161	0.1155	0.156	0.2105	-0.232	0.154	-0.032	-0.225	-0.097	-0.081	0.042	-0.311	-0.154	-0.249	-0.1345
0.7095	0.657	0.77	0.01	0.761	-0.515	-0.6125	-0.657	0.071	0.0685	-0.624	0.048	-1.189	-1.3055	-0.7095	-0.071	0.026	-0.682	-0.007	-1.2715	-1.37	-0.01	0.682	0.624	0.72	0.724	-0.558	-0.629	-0.77	-0.026	-0.0685	-0.72	-0.031	-1.2515	-1.391	0.515	1.2715	1.189	1.2515	0.558	1.219	-0.091	-0.761	0.007	-0.048	0.031	-0.724	-1.219	-1.361	0.6125
-0.0435	0.083	-0.294	-0.12	-0.316	-0.329	-0.3745	-0.083	-0.144	-0.4275	-0.138	-0.426	-0.468	-0.4815	0.0435	0.144	-0.268	0.004	-0.309	-0.3085	-0.292	0.12	-0.004	0.138	-0.235	-0.245	-0.308	-0.278	0.294	0.268	0.4275	0.235	-0.018	-0.0495	-0.059	0.329	0.3085	0.468	0.0495	0.308	0.024	-0.005	0.316	0.309	0.426	0.018	0.245	-0.024	-0.02	0.3745
-0.2765	-0.383	0.012	-0.042	0.029	0.109	0.1195	0.383	0.084	0.3495	0.39	0.387	0.526	0.4785	0.2765	-0.084	0.285	0.296	0.305	0.4345	0.384	0.042	-0.296	-0.39	0.033	0.097	0.152	0.153	-0.012	-0.285	-0.3495	-0.033	0.026	0.1935	0.154	-0.109	-0.4345	-0.526	-0.1935	-0.152	-0.146	-0.032	-0.029	-0.305	-0.387	-0.026	-0.097	0.146	0.108	-0.1195
0.1445	0.124	-0.071	-0.07	-0.133	-0.652	-0.7465	-0.124	0.041	-0.1845	-0.151	-0.224	-0.829	-0.9295	-0.1445	-0.041	-0.219	-0.197	-0.279	-0.8445	-0.886	0.07	0.197	0.151	0.03	-0.043	-0.592	-0.707	0.071	0.219	0.1845	-0.03	-0.048	-0.6365	-0.751	0.652	0.8445	0.829	0.6365	0.592	0.608	-0.081	0.133	0.279	0.224	0.048	0.043	-0.608	-0.713	0.7465
-0.0645	-0.129	0.025	-0.065	0.032	-0.074	-0.1055	0.129	0.06	0.1145	0.102	0.124	-0.053	-0.0695	0.0645	-0.06	0.07	0.03	0.068	-0.0955	-0.104	0.065	-0.03	-0.102	0.072	0.092	-0.086	-0.097	-0.025	-0.07	-0.1145	-0.072	0.024	-0.1295	-0.169	0.074	0.0955	0.053	0.1295	0.086	0.155	-0.04	-0.032	-0.068	-0.124	-0.024	-0.092	-0.155	-0.176	0.1055
0.2115	0.242	-0.569	-0.065	-0.691	-1.455	-1.6965	-0.242	-0.025	-0.8145	-0.298	-0.959	-1.64	-1.9575	-0.2115	0.025	-0.776	-0.285	-0.936	-1.5895	-1.904	0.065	0.285	0.298	-0.475	-0.598	-1.383	-1.613	0.569	0.776	0.8145	0.475	-0.119	-0.8005	-1.061	1.455	1.5895	1.64	0.8005	1.383	0.67	-0.222	0.691	0.936	0.959	0.119	0.598	-0.67	-0.903	1.6965
-0.4175	-0.42	-0.392	0.013	-0.373	0	-0.0195	0.42	0.004	-0.0425	0.419	0.001	0.396	0.3465	0.4175	-0.004	-0.015	0.443	0.019	0.3965	0.359	-0.013	-0.443	-0.419	-0.41	-0.367	-0.028	-0.062	0.392	0.015	0.0425	0.41	0.027	0.4535	0.406	0	-0.3965	-0.396	-0.4535	0.028	-0.419	-0.032	0.373	-0.019	-0.001	-0.027	0.367	0.419	0.359	0.0195
-0.0415	-0.061	0.107	-0.042	0.069	0.039	-0.0015	0.061	0.061	0.1805	0.086	0.186	0.092	0.0645	0.0415	-0.061	0.146	0.035	0.146	0.0675	0.039	0.042	-0.035	-0.086	0.126	0.125	0.06	0.004	-0.107	-0.146	-0.1805	-0.126	0.003	-0.1295	-0.136	-0.039	-0.0675	-0.092	0.1295	-0.06	0.147	-0.014	-0.069	-0.146	-0.186	-0.003	-0.125	-0.147	-0.162	0.0015
-0.0065	0.031	0.036	0.058	0.086	-0.083	-0.1325	-0.031	-0.015	0.0005	0.086	0.09	-0.208	-0.2535	0.0065	0.015	0.052	0.113	0.141	-0.1755	-0.222	-0.058	-0.113	-0.086	-0.047	0.031	-0.164	-0.197	-0.036	-0.052	-0.0005	0.047	0.034	-0.1545	-0.255	0.083	0.1755	0.208	0.1545	0.164	0.187	-0.092	-0.086	-0.141	-0.09	-0.034	-0.031	-0.187	-0.284	0.1325
-1.1365	-1.163	-0.971	-0.23	-0.867	-0.028	0.0085	1.163	0.092	0.1415	0.936	0.239	1.148	1.1465	1.1365	-0.092	0.067	0.864	0.156	1.0575	1.097	0.23	-0.864	-0.936	-0.712	-0.593	0.211	0.231	0.971	-0.067	-0.1415	0.712	0.101	0.9765	0.969	0.028	-1.0575	-1.148	-0.9765	-0.211	-0.843	0.006	0.867	-0.156	-0.239	-0.101	0.593	0.843	0.873	-0.0085
0.3315	0.377	0.403	0.11	0.377	0.073	0.0335	-0.377	-0.026	-0.0235	-0.237	-0.044	-0.225	-0.3025	-0.3315	0.026	0.014	-0.188	-0.011	-0.2025	-0.272	-0.11	0.188	0.237	0.258	0.234	-0.025	-0.086	-0.403	-0.014	0.0235	-0.258	-0.034	-0.2165	-0.296	-0.073	0.2025	0.225	0.2165	0.025	0.219	-0.045	-0.377	0.011	0.044	0.034	-0.234	-0.219	-0.265	-0.0335
-0.6105	-0.472	-0.458	-0.092	-0.492	0.018	0.0365	0.472	-0.12	-0.0545	0.366	-0.037	0.494	0.5085	0.6105	0.12	0.087	0.495	0.097	0.6345	0.657	0.092	-0.495	-0.366	-0.363	-0.378	0.1	0.116	0.458	-0.087	0.0545	0.363	0.003	0.5265	0.564	-0.018	-0.6345	-0.494	-0.5265	-0.1	-0.529	0.017	0.492	-0.097	0.037	-0.003	0.378	0.529	0.543	-0.0365
-0.0455	-0.025	-0.885	-0.065	-1.047	-1.135	-1.2635	0.025	-0.001	-0.9855	-0.046	-1.171	-1.233	-1.3935	0.0455	0.001	-0.928	-0.024	-1.13	-1.2035	-1.311	0.065	0.024	0.046	-0.899	-1.046	-1.105	-1.242	0.885	0.928	0.9855	0.899	-0.177	-0.1315	-0.322	1.135	1.2035	1.233	0.1315	1.105	-0.026	-0.141	1.047	1.13	1.171	0.177	1.046	0.026	-0.137	1.2635
0.0945	0.123	0.113	0.072	0.174	-0.13	-0.1685	-0.123	-0.007	0.0085	-0.02	0.026	-0.242	-0.2635	-0.0945	0.007	0.011	0	0.039	-0.1775	-0.236	-0.072	0	0.02	0.017	0.084	-0.215	-0.254	-0.113	-0.011	-0.0085	-0.017	0.036	-0.2255	-0.309	0.13	0.1775	0.242	0.2255	0.215	0.292	-0.039	-0.174	-0.039	-0.026	-0.036	-0.084	-0.292	-0.351	0.1685
0.2085	0.308	-0.849	-0.222	-1.084	-2.213	-2.2125	-0.308	-0.075	-1.2175	-0.513	-1.433	-2.502	-2.5905	-0.2085	0.075	-1.129	-0.401	-1.389	-2.4525	-2.502	0.222	0.401	0.513	-0.629	-0.825	-2.042	-2.099	0.849	1.129	1.2175	0.629	-0.211	-1.2045	-1.291	2.213	2.4525	2.502	1.2045	2.042	0.98	-0.057	1.084	1.389	1.433	0.211	0.825	-0.98	-1.065	2.2125
-0.1205	0.099	0.128	0.075	0.178	0.097	0.2215	-0.099	-0.189	-0.0835	-0.034	-0.033	0.081	0.1155	0.1205	0.189	0.082	0.184	0.146	0.2545	0.324	-0.075	-0.184	0.034	0.002	0.086	0.061	0.166	-0.128	-0.082	0.0835	-0.002	0.054	0.1015	0.192	-0.097	-0.2545	-0.081	-0.1015	-0.061	0.001	0.112	-0.178	-0.146	0.033	-0.054	-0.086	-0.001	0.131	-0.2215
0.2245	0.248	0.307	0.075	0.3	0.083	0.1805	-0.248	-0.017	0.0395	-0.135	0.041	-0.202	-0.1135	-0.2245	0.017	0.068	-0.116	0.059	-0.1575	-0.077	-0.075	0.116	0.135	0.198	0.2	-0.032	0.06	-0.307	-0.068	-0.0395	-0.198	0	-0.1885	-0.144	-0.083	0.1575	0.202	0.1885	0.032	0.195	0.049	-0.3	-0.059	-0.041	0	-0.2	-0.195	-0.158	-0.1805
-0.1285	-0.113	0.026	0.119	0.137	0.125	0.0775	0.113	-0.007	0.1025	0.227	0.194	0.161	0.0865	0.1285	0.007	0.133	0.255	0.21	0.1955	0.104	-0.119	-0.255	-0.227	-0.077	0.044	0.038	0.029	-0.026	-0.133	-0.1025	0.077	0.09	0.0635	0.007	-0.125	-0.1955	-0.161	-0.0635	-0.038	0.06	-0.028	-0.137	-0.21	-0.194	-0.09	-0.044	-0.06	-0.107	-0.0775
0.7765	0.851	1.03	0.161	1.081	0.187	0.2485	-0.851	-0.042	0.1675	-0.65	0.197	-0.797	-0.6895	-0.7765	0.042	0.242	-0.594	0.248	-0.7015	-0.551	-0.161	0.594	0.65	0.799	0.863	0.05	0.094	-1.03	-0.242	-0.1675	-0.799	0.031	-0.8545	-0.829	-0.187	0.7015	0.797	0.8545	-0.05	0.898	0.085	-1.081	-0.248	-0.197	-0.031	-0.863	-0.898	-0.873	-0.2485
-0.8335	-0.659	-0.58	-0.038	-0.591	0.119	0.1425	0.659	-0.115	-0.0245	0.608	0.004	0.808	0.8635	0.8335	0.115	0.088	0.796	0.106	0.9435	0.996	0.038	-0.796	-0.608	-0.571	-0.492	0.194	0.205	0.58	-0.088	0.0245	0.571	0.033	0.8325	0.862	-0.119	-0.9435	-0.808	-0.8325	-0.194	-0.752	0.024	0.591	-0.106	-0.004	-0.033	0.492	0.752	0.801	-0.1425
0.0055	0.038	0.19	-0.004	0.214	0.164	0.0875	-0.038	-0.054	0.1125	-0.085	0.155	0.107	0.0445	-0.0055	0.054	0.18	-0.008	0.213	0.1975	0.159	0.004	0.008	0.085	0.192	0.224	0.18	0.033	-0.19	-0.18	-0.1125	-0.192	0.03	0.0095	-0.109	-0.164	-0.1975	-0.107	-0.0095	-0.18	-0.007	-0.072	-0.214	-0.213	-0.155	-0.03	-0.224	0.007	-0.14	-0.0875
0.5035	0.575	0.201	-0.045	0.107	-0.888	-0.9405	-0.575	-0.06	-0.3205	-0.611	-0.444	-1.581	-1.6595	-0.5035	0.06	-0.305	-0.552	-0.41	-1.4715	-1.505	0.045	0.552	0.611	0.22	0.131	-0.858	-0.928	-0.201	0.305	0.3205	-0.22	-0.082	-1.1735	-1.272	0.888	1.4715	1.581	1.1735	0.858	1.089	-0.062	-0.107	0.41	0.444	0.082	-0.131	-1.089	-1.205	0.9405
-0.0435	0.024	-1.499	-0.325	-1.808	-2.239	-2.3575	-0.024	-0.039	-1.6405	-0.336	-1.896	-2.361	-2.5275	0.0435	0.039	-1.604	-0.291	-1.858	-2.3305	-2.476	0.325	0.291	0.336	-1.182	-1.421	-2.004	-2.143	1.499	1.604	1.6405	1.182	-0.251	-0.6495	-0.808	2.239	2.3305	2.361	0.6495	2.004	0.39	-0.114	1.808	1.858	1.896	0.251	1.421	-0.39	-0.537	2.3575
-0.9105	-0.739	-0.67	-0.019	-0.543	0.058	0.0875	0.739	-0.125	-0.0185	0.689	0.075	0.752	0.7385	0.9105	0.125	0.094	0.851	0.183	0.9095	0.913	0.019	-0.851	-0.689	-0.674	-0.555	0.036	0.056	0.67	-0.094	0.0185	0.674	0.089	0.7825	0.795	-0.058	-0.9095	-0.752	-0.7825	-0.036	-0.658	0.018	0.543	-0.183	-0.075	-0.089	0.555	0.658	0.676	-0.0875
0.8805	0.981	0.507	0.042	0.423	-1.175	-1.2815	-0.981	-0.089	-0.4595	-0.931	-0.56	-2.269	-2.3545	-0.8805	0.089	-0.334	-0.809	-0.466	-2.1345	-2.222	-0.042	0.809	0.931	0.414	0.37	-1.213	-1.292	-0.507	0.334	0.4595	-0.414	-0.096	-1.7605	-1.887	1.175	2.1345	2.269	1.7605	1.213	1.657	-0.085	-0.423	0.466	0.56	0.096	-0.37	-1.657	-1.801	1.2815
-0.0215	0.102	-1.386	-0.279	-1.682	-2.212	-2.3015	-0.102	-0.105	-1.7445	-0.455	-2.02	-2.567	-2.7115	0.0215	0.105	-1.6	-0.348	-1.905	-2.4755	-2.596	0.279	0.348	0.455	-1.13	-1.421	-1.951	-2.082	1.386	1.6	1.7445	1.13	-0.288	-0.7275	-0.895	2.212	2.4755	2.567	0.7275	1.951	0.429	-0.11	1.682	1.905	2.02	0.288	1.421	-0.429	-0.59	2.3015
-1.2285	-1.183	-1.007	-0.146	-0.962	-0.023	0.0105	1.183	-0.007	0.0525	1.013	0.125	1.213	1.2555	1.2285	0.007	0.047	1.078	0.119	1.2415	1.281	0.146	-1.078	-1.013	-0.813	-0.722	0.151	0.184	1.007	-0.047	-0.0525	0.813	0.081	1.1245	1.175	0.023	-1.2415	-1.213	-1.1245	-0.151	-1.003	0.034	0.962	-0.119	-0.125	-0.081	0.722	1.003	1.066	-0.0105
-0.4565	-0.31	-0.526	-0.001	-0.511	-0.035	0.0645	0.31	-0.124	-0.2495	0.271	-0.211	0.281	0.3745	0.4565	0.124	-0.114	0.412	-0.079	0.4475	0.545	0.001	-0.412	-0.271	-0.508	-0.459	0	0.077	0.526	0.114	0.2495	0.508	0.042	0.5575	0.644	0.035	-0.4475	-0.281	-0.5575	0	-0.51	0.107	0.511	0.079	0.211	-0.042	0.459	0.51	0.616	-0.0645
-0.1245	-0.129	-0.622	-0.225	-0.772	-1.575	-1.6845	0.129	-0.009	-0.6125	-0.124	-0.73	-1.675	-1.7395	0.1245	0.009	-0.599	-0.081	-0.751	-1.7005	-1.733	0.225	0.081	0.124	-0.437	-0.565	-1.449	-1.505	0.622	0.599	0.6125	0.437	-0.148	-1.0685	-1.156	1.575	1.7005	1.675	1.0685	1.449	0.901	-0.078	0.772	0.751	0.73	0.148	0.565	-0.901	-0.967	1.6845
0.9915	1.002	1.079	0.278	1.108	0.122	0.0825	-1.002	-0.034	0.0675	-0.709	0.067	-0.853	-0.8745	-0.9915	0.034	0.096	-0.669	0.095	-0.8185	-0.859	-0.278	0.669	0.709	0.775	0.825	-0.203	-0.228	-1.079	-0.096	-0.0675	-0.775	0.024	-0.8985	-0.907	-0.122	0.8185	0.853	0.8985	0.203	0.899	-0.018	-1.108	-0.095	-0.067	-0.024	-0.825	-0.899	-0.93	-0.0825
0.0545	0.104	0.276	0.092	0.319	0.314	0.3145	-0.104	-0.053	0.0845	-0.001	0.099	0.145	0.2855	-0.0545	0.053	0.115	0.005	0.156	0.2265	0.346	-0.092	-0.005	0.001	0.112	0.161	0.251	0.216	-0.276	-0.115	-0.0845	-0.112	0.013	0.0625	0.096	-0.314	-0.2265	-0.145	-0.0625	-0.251	-0.073	0.045	-0.319	-0.156	-0.099	-0.013	-0.161	0.073	0.08	-0.3145
-0.6715	-0.719	-0.607	-0.08	-0.525	-0.075	-0.0485	0.719	0.041	0.0795	0.586	0.153	0.62	0.6415	0.6715	-0.041	0.064	0.513	0.129	0.6045	0.646	0.08	-0.513	-0.586	-0.408	-0.375	0.082	0.085	0.607	-0.064	-0.0795	0.408	0.05	0.5225	0.563	0.075	-0.6045	-0.62	-0.5225	-0.082	-0.466	0.059	0.525	-0.129	-0.153	-0.05	0.375	0.466	0.529	0.0485
0.5205	0.556	0.063	0.052	-0.013	-1.148	-1.2575	-0.556	-0.03	-0.4365	-0.446	-0.489	-1.697	-1.8145	-0.5205	0.03	-0.419	-0.454	-0.487	-1.6335	-1.699	-0.052	0.454	0.446	0.001	-0.054	-1.193	-1.328	-0.063	0.419	0.4365	-0.001	-0.069	-1.1955	-1.321	1.148	1.6335	1.697	1.1955	1.193	1.158	-0.089	0.013	0.487	0.489	0.069	0.054	-1.158	-1.273	1.2575
0.8505	0.855	0.955	0.095	0.919	-0.16	-0.1865	-0.855	0.006	0.0245	-0.713	0.017	-0.947	-0.9685	-0.8505	-0.006	0.037	-0.739	0.036	-0.9725	-0.989	-0.095	0.739	0.713	0.852	0.814	-0.255	-0.279	-0.955	-0.037	-0.0245	-0.852	-0.021	-1.0325	-1.034	0.16	0.9725	0.947	1.0325	0.255	0.996	-0.001	-0.919	-0.036	-0.017	0.021	-0.814	-0.996	-1.014	0.1865
-0.6205	-0.517	-0.622	-0.057	-0.59	-0.018	-0.0615	0.517	-0.075	-0.1265	0.468	-0.101	0.439	0.4415	0.6205	0.075	-0.094	0.58	-0.042	0.5405	0.541	0.057	-0.58	-0.468	-0.558	-0.525	0.028	-0.008	0.622	0.094	0.1265	0.558	0.027	0.5485	0.552	0.018	-0.5405	-0.439	-0.5485	-0.028	-0.504	-0.019	0.59	0.042	0.101	-0.027	0.525	0.504	0.503	0.0615
0.8105	0.946	1.15	0.242	1.121	0.286	0.1705	-0.946	-0.138	0.1925	-0.694	0.139	-0.736	-0.8395	-0.8105	0.138	0.338	-0.561	0.283	-0.5645	-0.689	-0.242	0.561	0.694	0.879	0.875	0.017	-0.131	-1.15	-0.338	-0.1925	-0.879	-0.052	-0.8525	-1.033	-0.286	0.5645	0.736	0.8525	-0.017	0.805	-0.129	-1.121	-0.283	-0.139	0.052	-0.875	-0.805	-0.982	-0.1705
-0.3795	-0.312	-0.258	-0.066	-0.226	0.086	0.0785	0.312	-0.089	0.0305	0.295	0.041	0.394	0.3305	0.3795	0.089	0.124	0.367	0.145	0.4765	0.446	0.066	-0.367	-0.295	-0.204	-0.169	0.139	0.093	0.258	-0.124	-0.0305	0.204	0.017	0.3615	0.321	-0.086	-0.4765	-0.394	-0.3615	-0.139	-0.314	-0.034	0.226	-0.145	-0.041	-0.017	0.169	0.314	0.294	-0.0785
-1.1105	-1.04	-0.93	0.08	-0.781	0.527	0.5775	1.04	-0.014	0.0105	1.106	0.158	1.569	1.6155	1.1105	0.014	0.021	1.126	0.19	1.6145	1.655	-0.08	-1.126	-1.106	-0.979	-0.814	0.423	0.503	0.93	-0.021	-0.0105	0.979	0.156	1.4975	1.584	-0.527	-1.6145	-1.569	-1.4975	-0.423	-1.341	0.062	0.781	-0.19	-0.158	-0.156	0.814	1.341	1.405	-0.5775
0.5595	0.593	-0.133	-0.038	-0.16	-1.255	-1.3615	-0.593	-0.001	-0.6655	-0.56	-0.683	-1.825	-2.0085	-0.5595	0.001	-0.609	-0.537	-0.684	-1.7945	-2.025	0.038	0.537	0.56	-0.119	-0.15	-1.272	-1.382	0.133	0.609	0.6655	0.119	-0.029	-1.0955	-1.275	1.255	1.7945	1.825	1.0955	1.272	1.071	-0.148	0.16	0.684	0.683	0.029	0.15	-1.071	-1.265	1.3615
-0.0145	-0.095	0.127	0.016	0.184	-0.044	-0.1185	0.095	0.076	0.1185	0.134	0.209	0.002	-0.1015	0.0145	-0.076	0.082	0.065	0.155	-0.0825	-0.169	-0.016	-0.065	-0.134	0.067	0.124	-0.138	-0.201	-0.127	-0.082	-0.1185	-0.067	0.053	-0.1365	-0.224	0.044	0.0825	-0.002	0.1365	0.138	0.187	-0.065	-0.184	-0.155	-0.209	-0.053	-0.124	-0.187	-0.284	0.1185
0.3235	0.272	0.324	-0.03	0.279	-0.11	-0.1015	-0.272	0.048	0.0685	-0.315	0.031	-0.383	-0.3925	-0.3235	-0.048	0.03	-0.368	-0.007	-0.4005	-0.405	0.03	0.368	0.315	0.377	0.343	-0.072	-0.081	-0.324	-0.03	-0.0685	-0.377	-0.043	-0.4355	-0.459	0.11	0.4005	0.383	0.4355	0.072	0.414	0.009	-0.279	0.007	-0.031	0.043	-0.343	-0.414	-0.439	0.1015
-0.1765	-0.035	0.064	0.259	0.093	0.322	0.3135	0.035	-0.15	0.0375	0.254	0.101	0.388	0.4305	0.1765	0.15	0.191	0.42	0.253	0.5525	0.56	-0.259	-0.42	-0.254	-0.18	-0.092	0.06	0.072	-0.064	-0.191	-0.0375	0.18	0.065	0.2635	0.335	-0.322	-0.5525	-0.388	-0.2635	-0.06	-0.176	0.062	-0.093	-0.253	-0.101	-0.065	0.092	0.176	0.257	-0.3135
0.3755	0.436	0.488	0.158	0.574	-0.129	-0.0815	-0.436	-0.05	0.0235	-0.287	0.056	-0.602	-0.5335	-0.3755	0.05	0.09	-0.215	0.125	-0.5275	-0.422	-0.158	0.215	0.287	0.319	0.366	-0.283	-0.193	-0.488	-0.09	-0.0235	-0.319	0.043	-0.6065	-0.559	0.129	0.5275	0.602	0.6065	0.283	0.663	0.073	-0.574	-0.125	-0.056	-0.043	-0.366	-0.663	-0.59	0.0815
0.7015	0.76	0.829	0.218	0.863	0.207	0.2095	-0.76	-0.067	0.0625	-0.541	0.09	-0.558	-0.5425	-0.7015	0.067	0.145	-0.477	0.162	-0.4655	-0.486	-0.218	0.477	0.541	0.623	0.662	-0.03	-0.05	-0.829	-0.145	-0.0625	-0.623	0.014	-0.6185	-0.645	-0.207	0.4655	0.558	0.6185	0.03	0.67	-0.016	-0.863	-0.162	-0.09	-0.014	-0.662	-0.67	-0.689	-0.2095
-0.1515	-0.1	-0.129	0.121	-0.079	0.063	0.1625	0.1	-0.035	-0.0705	0.134	-0.024	0.152	0.2205	0.1515	0.035	-0.058	0.225	0.016	0.1965	0.332	-0.121	-0.225	-0.134	-0.155	-0.155	-0.029	0.029	0.129	0.058	0.0705	0.155	0.052	0.2395	0.294	-0.063	-0.1965	-0.152	-0.2395	0.029	-0.188	0.09	0.079	-0.016	0.024	-0.052	0.155	0.188	0.276	-0.1625
-0.4925	-0.373	-0.461	-0.041	-0.387	-0.171	-0.1335	0.373	-0.104	-0.1135	0.308	-0.083	0.217	0.2225	0.4925	0.104	-0.005	0.45	0.027	0.3235	0.358	0.041	-0.45	-0.308	-0.395	-0.357	-0.096	-0.081	0.461	0.005	0.1135	0.395	0.051	0.3555	0.363	0.171	-0.3235	-0.217	-0.3555	0.096	-0.283	0.025	0.387	-0.027	0.083	-0.051	0.357	0.283	0.306	0.1335
-0.5215	-0.511	-0.544	-0.099	-0.519	-0.024	-0.0755	0.511	0.006	-0.0565	0.367	-0.06	0.476	0.4635	0.5215	-0.006	-0.069	0.396	-0.071	0.4975	0.447	0.099	-0.396	-0.367	-0.376	-0.368	0.074	0.021	0.544	0.069	0.0565	0.376	0.012	0.4985	0.49	0.024	-0.4975	-0.476	-0.4985	-0.074	-0.483	0.001	0.519	0.071	0.06	-0.012	0.368	0.483	0.47	0.0755
-0.1415	-0.198	-0.396	-0.112	-0.353	-0.965	-0.9055	0.198	0.061	-0.2435	0.091	-0.212	-0.781	-0.7435	0.1415	-0.061	-0.287	0.028	-0.272	-0.8205	-0.786	0.112	-0.028	-0.091	-0.283	-0.233	-0.863	-0.809	0.396	0.287	0.2435	0.283	0.024	-0.5125	-0.468	0.965	0.8205	0.781	0.5125	0.863	0.536	0.058	0.353	0.272	0.212	-0.024	0.233	-0.536	-0.521	0.9055
-0.5475	-0.533	-0.648	-0.085	-0.662	0.004	-0.0245	0.533	-0.015	-0.1695	0.486	-0.194	0.565	0.5395	0.5475	0.015	-0.118	0.529	-0.143	0.6185	0.599	0.085	-0.529	-0.486	-0.571	-0.582	0.059	0.012	0.648	0.118	0.1695	0.571	-0.021	0.7385	0.718	-0.004	-0.6185	-0.565	-0.7385	-0.059	-0.726	-0.028	0.662	0.143	0.194	0.021	0.582	0.726	0.703	0.0245
0.2275	0.343	0.21	0.15	0.265	-0.14	-0.0865	-0.343	-0.117	-0.1465	-0.155	-0.201	-0.526	-0.4375	-0.2275	0.117	-0.099	-0.123	-0.124	-0.4205	-0.363	-0.15	0.123	0.155	0.111	0.108	-0.319	-0.216	-0.21	0.099	0.1465	-0.111	-0.032	-0.3505	-0.271	0.14	0.4205	0.526	0.3505	0.319	0.404	0.076	-0.265	0.124	0.201	0.032	-0.108	-0.404	-0.284	0.0865
0.2225	0.139	0.341	0.089	0.361	0	-0.0335	-0.139	0.097	0.1995	-0.026	0.213	-0.108	-0.1355	-0.2225	-0.097	0.118	-0.097	0.135	-0.1995	-0.176	-0.089	0.097	0.026	0.216	0.237	-0.053	-0.07	-0.341	-0.118	-0.1995	-0.216	0.031	-0.2825	-0.294	0	0.1995	0.108	0.2825	0.053	0.274	-0.017	-0.361	-0.135	-0.213	-0.031	-0.237	-0.274	-0.292	0.0335
0.5085	0.539	0.748	0.116	0.825	0.034	0.0895	-0.539	-0.016	0.1705	-0.417	0.229	-0.544	-0.5195	-0.5085	0.016	0.202	-0.426	0.253	-0.5255	-0.495	-0.116	0.426	0.417	0.634	0.72	-0.087	-0.038	-0.748	-0.202	-0.1705	-0.634	0.029	-0.6955	-0.674	-0.034	0.5255	0.544	0.6955	0.087	0.756	0.037	-0.825	-0.253	-0.229	-0.029	-0.72	-0.756	-0.716	-0.0895
1.0705	1.02	1.171	0.247	1.058	0.197	0.1265	-1.02	0.012	0.1345	-0.684	0.077	-0.718	-0.8615	-1.0705	-0.012	0.107	-0.698	0.053	-0.7075	-0.856	-0.247	0.698	0.684	0.867	0.803	-0.065	-0.182	-1.171	-0.107	-0.1345	-0.867	-0.063	-0.8975	-1.043	-0.197	0.7075	0.718	0.8975	0.065	0.82	-0.132	-1.058	-0.053	-0.077	0.063	-0.803	-0.82	-0.96	-0.1265
-0.7155	-0.762	-0.641	-0.107	-0.611	-0.031	-0.0845	0.762	0.079	0.0855	0.666	0.139	0.771	0.7165	0.7155	-0.079	0.018	0.584	0.067	0.7065	0.647	0.107	-0.584	-0.666	-0.524	-0.471	0.068	0.041	0.641	-0.018	-0.0855	0.524	0.045	0.6335	0.623	0.031	-0.7065	-0.771	-0.6335	-0.068	-0.609	-0.02	0.611	-0.067	-0.139	-0.045	0.471	0.609	0.563	0.0845
-0.0925	-0.059	-1.426	-0.369	-1.693	-2.169	-2.2465	0.059	-0.049	-1.5745	-0.288	-1.853	-2.342	-2.4145	0.0925	0.049	-1.564	-0.252	-1.798	-2.2505	-2.306	0.369	0.252	0.288	-1.16	-1.381	-1.912	-1.967	1.426	1.564	1.5745	1.16	-0.266	-0.6385	-0.708	2.169	2.2505	2.342	0.6385	1.912	0.391	-0.051	1.693	1.798	1.853	0.266	1.381	-0.391	-0.463	2.2465
-1.0435	-0.956	-0.827	-0.052	-0.765	0.177	0.1865	0.956	-0.081	0.0285	0.879	0.083	1.148	1.2215	1.0435	0.081	0.088	0.996	0.144	1.2895	1.355	0.052	-0.996	-0.879	-0.769	-0.68	0.215	0.248	0.827	-0.088	-0.0285	0.769	0.065	1.0905	1.149	-0.177	-1.2895	-1.148	-1.0905	-0.215	-1.021	0.041	0.765	-0.144	-0.083	-0.065	0.68	1.021	1.082	-0.1865
0.7725	0.811	0.771	0.13	0.749	-0.044	-0.0225	-0.811	-0.068	-0.0665	-0.711	-0.086	-0.962	-0.8985	-0.7725	0.068	0	-0.612	-0.029	-0.7845	-0.741	-0.13	0.612	0.711	0.665	0.66	-0.214	-0.178	-0.771	0	0.0665	-0.665	-0.025	-0.8095	-0.817	0.044	0.7845	0.962	0.8095	0.214	0.791	0.026	-0.749	0.029	0.086	0.025	-0.66	-0.791	-0.78	0.0225
0.8535	0.875	0.834	0.139	0.753	-0.174	-0.2615	-0.875	-0.027	-0.1105	-0.742	-0.162	-1.131	-1.1915	-0.8535	0.027	-0.078	-0.681	-0.137	-1.0165	-1.084	-0.139	0.681	0.742	0.644	0.573	-0.301	-0.384	-0.834	0.078	0.1105	-0.644	-0.07	-0.9095	-1.057	0.174	1.0165	1.131	0.9095	0.301	0.839	-0.055	-0.753	0.137	0.162	0.07	-0.573	-0.839	-0.98	0.2615
0.5705	0.636	0.664	0.178	0.661	0.118	0.0385	-0.636	-0.056	0.0385	-0.427	0.066	-0.492	-0.4485	-0.5705	0.056	0.098	-0.347	0.096	-0.3785	-0.372	-0.178	0.347	0.427	0.463	0.473	-0.025	-0.113	-0.664	-0.098	-0.0385	-0.463	0.007	-0.5235	-0.558	-0.118	0.3785	0.492	0.5235	0.025	0.525	-0.024	-0.661	-0.096	-0.066	-0.007	-0.473	-0.525	-0.593	-0.0385
0.4805	0.464	0.585	0.072	0.57	-0.054	-0.0945	-0.464	0.018	0.0995	-0.321	0.109	-0.524	-0.5585	-0.4805	-0.018	0.056	-0.371	0.063	-0.5275	-0.548	-0.072	0.371	0.321	0.474	0.462	-0.168	-0.167	-0.585	-0.056	-0.0995	-0.474	0.008	-0.6055	-0.651	0.054	0.5275	0.524	0.6055	0.168	0.626	-0.04	-0.57	-0.063	-0.109	-0.008	-0.462	-0.626	-0.661	0.0945
-0.2185	-0.227	-0.102	0.041	-0.046	-0.049	-0.1095	0.227	0.023	0.0885	0.311	0.143	0.177	0.1025	0.2185	-0.023	0.087	0.285	0.139	0.1575	0.099	-0.041	-0.285	-0.311	-0.175	-0.107	-0.115	-0.201	0.102	-0.087	-0.0885	0.175	0.057	0.0855	0.022	0.049	-0.1575	-0.177	-0.0855	0.115	-0.021	-0.062	0.046	-0.139	-0.143	-0.057	0.107	0.021	-0.047	0.1095
0.0945	0.074	-0.713	-0.235	-0.863	-1.918	-1.9955	-0.074	-0.035	-0.8645	-0.358	-1.141	-2.128	-2.3265	-0.0945	0.035	-0.837	-0.323	-1.089	-2.1305	-2.269	0.235	0.323	0.358	-0.44	-0.655	-1.769	-1.902	0.713	0.837	0.8645	0.44	-0.197	-1.2315	-1.367	1.918	2.1305	2.128	1.2315	1.769	1.038	-0.069	0.863	1.089	1.141	0.197	0.655	-1.038	-1.162	1.9955
-0.5915	-0.378	-0.313	0	-0.257	0.165	0.1725	0.378	-0.148	-0.0055	0.389	0.075	0.608	0.5875	0.5915	0.148	0.138	0.532	0.221	0.7555	0.756	0	-0.532	-0.389	-0.299	-0.227	0.187	0.185	0.313	-0.138	0.0055	0.299	0.06	0.5775	0.601	-0.165	-0.7555	-0.608	-0.5775	-0.187	-0.501	0.011	0.257	-0.221	-0.075	-0.06	0.227	0.501	0.551	-0.1725
-0.4155	-0.324	-0.496	0.014	-0.496	0.101	0.0645	0.324	-0.118	-0.1545	0.364	-0.16	0.315	0.2855	0.4155	0.118	-0.012	0.501	-0.006	0.5115	0.472	-0.014	-0.501	-0.364	-0.487	-0.491	0.031	0.006	0.496	0.012	0.1545	0.487	0.007	0.4915	0.441	-0.101	-0.5115	-0.315	-0.4915	-0.031	-0.435	-0.029	0.496	0.006	0.16	-0.007	0.491	0.435	0.391	-0.0645
-0.7675	-0.715	-0.622	-0.084	-0.573	0.031	0.0155	0.715	-0.013	0.0245	0.596	0.074	0.734	0.7385	0.7675	0.013	0.048	0.639	0.101	0.7645	0.778	0.084	-0.639	-0.596	-0.509	-0.42	0.093	0.082	0.622	-0.048	-0.0245	0.509	0.06	0.6985	0.679	-0.031	-0.7645	-0.734	-0.6985	-0.093	-0.603	-0.014	0.573	-0.101	-0.074	-0.06	0.42	0.603	0.624	-0.0155
0.2025	0.26	0.397	0.417	0.415	0.495	0.5805	-0.26	-0.019	0.1055	0.141	0.148	0.196	0.2775	-0.2025	0.019	0.175	0.223	0.181	0.2855	0.339	-0.417	-0.223	-0.141	0.022	0.057	0.044	0.144	-0.397	-0.175	-0.1055	-0.022	0.027	0.1035	0.178	-0.495	-0.2855	-0.196	-0.1035	-0.044	-0.074	0.062	-0.415	-0.181	-0.148	-0.027	-0.057	0.074	0.141	-0.5805
0.3675	0.399	0.275	-0.028	0.183	-0.361	-0.5015	-0.399	-0.023	-0.1195	-0.395	-0.157	-0.699	-0.8955	-0.3675	0.023	-0.095	-0.373	-0.152	-0.6835	-0.867	0.028	0.373	0.395	0.274	0.195	-0.347	-0.546	-0.275	0.095	0.1195	-0.274	-0.064	-0.6245	-0.78	0.361	0.6835	0.699	0.6245	0.347	0.578	-0.151	-0.183	0.152	0.157	0.064	-0.195	-0.578	-0.725	0.5015
-1.0295	-0.964	-1.11	-0.146	-1.076	0.042	-0.0625	0.964	-0.036	-0.1805	0.861	-0.167	1.087	0.9595	1.0295	0.036	-0.147	0.947	-0.135	1.1625	1.05	0.146	-0.947	-0.861	-1.016	-0.95	0.164	0.056	1.11	0.147	0.1805	1.016	0.025	1.2875	1.16	-0.042	-1.1625	-1.087	-1.2875	-0.164	-1.19	-0.094	1.076	0.135	0.167	-0.025	0.95	1.19	1.058	0.0625
0.4585	0.436	0.499	0.117	0.519	-0.044	-0.0385	-0.436	0.028	0.0395	-0.292	0.036	-0.412	-0.4545	-0.4585	-0.028	0.009	-0.315	0.006	-0.4475	-0.418	-0.117	0.315	0.292	0.359	0.37	-0.179	-0.189	-0.499	-0.009	-0.0395	-0.359	-0.002	-0.4765	-0.526	0.044	0.4475	0.412	0.4765	0.179	0.502	-0.009	-0.519	-0.006	-0.036	0.002	-0.37	-0.502	-0.498	0.0385
-0.9335	-0.892	-0.958	-0.202	-0.932	-0.395	-0.3025	0.892	-0.01	-0.1055	0.707	-0.063	0.536	0.5975	0.9335	0.01	-0.101	0.745	-0.038	0.5505	0.599	0.202	-0.745	-0.707	-0.748	-0.685	-0.174	-0.116	0.958	0.101	0.1055	0.748	0.04	0.5965	0.682	0.395	-0.5505	-0.536	-0.5965	0.174	-0.549	0.076	0.932	0.038	0.063	-0.04	0.685	0.549	0.625	0.3025
-0.8775	-0.794	-0.528	0.019	-0.39	0.344	0.4525	0.794	-0.038	0.1565	0.787	0.262	1.192	1.2585	0.8775	0.038	0.211	0.856	0.343	1.2455	1.331	-0.019	-0.856	-0.787	-0.509	-0.418	0.386	0.479	0.528	-0.211	-0.1565	0.509	0.1	0.9265	1.014	-0.344	-1.2455	-1.192	-0.9265	-0.386	-0.815	0.063	0.39	-0.343	-0.262	-0.1	0.418	0.815	0.908	-0.4525
-0.4375	-0.257	-0.443	0.024	-0.451	0.07	0.0615	0.257	-0.174	-0.2305	0.277	-0.239	0.333	0.3025	0.4375	0.174	-0.059	0.463	-0.071	0.5355	0.503	-0.024	-0.463	-0.277	-0.457	-0.451	0.016	-0.01	0.443	0.059	0.2305	0.457	-0.023	0.5845	0.577	-0.07	-0.5355	-0.333	-0.5845	-0.016	-0.559	-0.012	0.451	0.071	0.239	0.023	0.451	0.559	0.541	-0.0615
0.5055	0.542	-0.013	-0.104	-0.124	-1.294	-1.3725	-0.542	-0.015	-0.4435	-0.593	-0.562	-1.834	-1.9945	-0.5055	0.015	-0.414	-0.586	-0.525	-1.8095	-1.925	0.104	0.586	0.593	0.1	-0.008	-1.261	-1.415	0.013	0.414	0.4435	-0.1	-0.14	-1.3565	-1.489	1.294	1.8095	1.834	1.3565	1.261	1.248	-0.051	0.124	0.525	0.562	0.14	0.008	-1.248	-1.373	1.3725
-0.1445	-0.233	-0.058	-0.061	-0.046	-0.029	-0.1165	0.233	0.083	0.1335	0.164	0.175	0.199	0.1045	0.1445	-0.083	0.067	0.093	0.136	0.1105	0.011	0.061	-0.093	-0.164	0.01	-0.013	0.015	-0.108	0.058	-0.067	-0.1335	-0.01	0.024	0.0555	-0.052	0.029	-0.1105	-0.199	-0.0555	-0.015	-0.026	-0.084	0.046	-0.136	-0.175	-0.024	0.013	0.026	-0.073	0.1165
-0.3015	-0.159	-0.177	-0.069	-0.218	0.055	0.0175	0.159	-0.094	-0.0415	0.13	-0.072	0.251	0.2125	0.3015	0.094	0.031	0.253	0.004	0.3475	0.319	0.069	-0.253	-0.13	-0.096	-0.114	0.135	0.077	0.177	-0.031	0.0415	0.096	-0.03	0.2755	0.258	-0.055	-0.3475	-0.251	-0.2755	-0.135	-0.267	-0.027	0.218	-0.004	0.072	0.03	0.114	0.267	0.252	-0.0175
-0.0195	0.082	0.002	0.146	0.055	0.182	0.2355	-0.082	-0.05	-0.0765	0.033	0	0.168	0.2005	0.0195	0.05	-0.04	0.136	0.03	0.2365	0.244	-0.146	-0.136	-0.033	-0.154	-0.075	0.073	0.083	-0.002	0.04	0.0765	0.154	0.067	0.2915	0.319	-0.182	-0.2365	-0.168	-0.2915	-0.073	-0.176	0.02	-0.055	-0.03	0	-0.067	0.075	0.176	0.23	-0.2355
-0.3725	-0.497	-0.306	0.017	-0.211	-0.029	-0.1365	0.497	0.12	0.0965	0.479	0.187	0.35	0.2155	0.3725	-0.12	-0.035	0.312	0.066	0.1735	0.088	-0.017	-0.312	-0.479	-0.247	-0.189	-0.014	-0.122	0.306	0.035	-0.0965	0.247	0.096	0.3055	0.183	0.029	-0.1735	-0.35	-0.3055	0.014	-0.302	-0.088	0.211	-0.066	-0.187	-0.096	0.189	0.302	0.157	0.1365
0.8385	1.009	0.616	0.124	0.52	-0.307	-0.2725	-1.009	-0.183	-0.4225	-0.899	-0.52	-1.287	-1.2525	-0.8385	0.183	-0.257	-0.701	-0.38	-1.0945	-1.039	-0.124	0.701	0.899	0.511	0.427	-0.423	-0.361	-0.616	0.257	0.4225	-0.511	-0.104	-0.8965	-0.854	0.307	1.0945	1.287	0.8965	0.423	0.809	0.061	-0.52	0.38	0.52	0.104	-0.427	-0.809	-0.776	0.2725
1.2755	1.215	1.395	0.17	1.272	-0.173	-0.2085	-1.215	0.094	0.0915	-1.007	-0.026	-1.243	-1.2625	-1.2755	-0.094	0.003	-1.075	-0.137	-1.3155	-1.357	-0.17	1.075	1.007	1.148	1.043	-0.304	-0.389	-1.395	-0.003	-0.0915	-1.148	-0.119	-1.3885	-1.478	0.173	1.3155	1.243	1.3885	0.304	1.306	-0.063	-1.272	0.137	0.026	0.119	-1.043	-1.306	-1.375	0.2085
-0.0765	0.012	-0.003	0.035	-0.008	-0.128	-0.1405	-0.012	-0.092	-0.0655	0.043	-0.018	-0.131	-0.1835	0.0765	0.092	0.053	0.146	0.07	-0.0005	-0.043	-0.035	-0.146	-0.043	-0.069	-0.048	-0.176	-0.228	0.003	-0.053	0.0655	0.069	0.011	-0.0485	-0.099	0.128	0.0005	0.131	0.0485	0.176	0.077	-0.016	0.008	-0.07	0.018	-0.011	0.048	-0.077	-0.107	0.1405
0.1555	0.173	-1.948	-0.17	-1.939	-2.101	-1.8385	-0.173	-0.051	-2.2725	-0.387	-2.216	-2.354	-2.1385	-0.1555	0.051	-2.206	-0.36	-2.187	-2.3345	-2.087	0.17	0.36	0.387	-1.627	-1.563	-1.825	-1.492	1.948	2.206	2.2725	1.627	0.022	0.0135	0.225	2.101	2.3345	2.354	-0.0135	1.825	0.049	0.239	1.939	2.187	2.216	-0.022	1.563	-0.049	0.183	1.8385
0.5205	0.511	0.822	0.017	0.805	0.201	0.0635	-0.511	0.019	0.1965	-0.485	0.205	-0.289	-0.4525	-0.5205	-0.019	0.215	-0.49	0.2	-0.2775	-0.438	-0.017	0.49	0.485	0.717	0.764	0.156	0.012	-0.822	-0.215	-0.1965	-0.717	-0.003	-0.4605	-0.636	-0.201	0.2775	0.289	0.4605	-0.156	0.486	-0.161	-0.805	-0.2	-0.205	0.003	-0.764	-0.486	-0.695	-0.0635
-0.3675	-0.324	-1.351	-0.148	-1.32	-1.016	-1.0245	0.324	-0.062	-1.1325	0.105	-1.13	-0.811	-0.7995	0.3675	0.062	-1.068	0.206	-1.057	-0.7175	-0.757	0.148	-0.206	-0.105	-1.184	-1.175	-0.917	-0.896	1.351	1.068	1.1325	1.184	0.003	0.3845	0.401	1.016	0.7175	0.811	-0.3845	0.917	-0.377	0.005	1.32	1.057	1.13	-0.003	1.175	0.377	0.393	1.0245
0.0465	0.014	-0.027	0.056	-0.026	0.097	-0.0105	-0.014	0.032	0.0355	0.055	0.012	-0.092	-0.1275	-0.0465	-0.032	0.013	0.051	-0.008	-0.0375	-0.082	-0.056	-0.051	-0.055	-0.089	-0.063	-0.071	-0.126	0.027	-0.013	-0.0355	0.089	0.002	-0.0615	-0.178	-0.097	0.0375	0.092	0.0615	0.071	0.087	-0.084	0.026	0.008	-0.012	-0.002	0.063	-0.087	-0.182	0.0105
-0.1375	-0.176	0.055	-0.065	0.126	0.011	-0.0035	0.176	0.051	0.2005	0.107	0.258	0.143	0.1145	0.1375	-0.051	0.156	0.055	0.215	0.1095	0.104	0.065	-0.055	-0.107	0.097	0.163	0.085	0.046	-0.055	-0.156	-0.2005	-0.097	0.054	0.0055	-0.003	-0.011	-0.1095	-0.143	-0.0055	-0.085	0.045	-0.029	-0.126	-0.215	-0.258	-0.054	-0.163	-0.045	-0.084	0.0035
-1.0185	-0.816	-1.006	-0.237	-0.981	-0.051	0.0005	0.816	-0.186	-0.2625	0.626	-0.241	0.782	0.8175	1.0185	0.186	-0.058	0.812	-0.052	0.9905	1.024	0.237	-0.812	-0.626	-0.848	-0.81	0.153	0.183	1.006	0.058	0.2625	0.848	0.019	1.0525	1.092	0.051	-0.9905	-0.782	-1.0525	-0.153	-1.04	0.03	0.981	0.052	0.241	-0.019	0.81	1.04	1.064	-0.0005
0.1075	0.062	-0.437	-0.091	-0.555	-1.21	-1.4145	-0.062	0.033	-0.5355	-0.168	-0.656	-1.414	-1.6815	-0.1075	-0.033	-0.503	-0.193	-0.654	-1.4315	-1.629	0.091	0.193	0.168	-0.343	-0.411	-1.188	-1.407	0.437	0.503	0.5355	0.343	-0.123	-0.7555	-0.999	1.21	1.4315	1.414	0.7555	1.188	0.578	-0.201	0.555	0.654	0.656	0.123	0.411	-0.578	-0.863	1.4145
0.1635	0.165	0.187	0.038	0.193	0.039	-0.0435	-0.165	-0.007	-0.0015	-0.154	-0.006	-0.119	-0.2365	-0.1635	0.007	0.022	-0.136	0.029	-0.0895	-0.233	-0.038	0.136	0.154	0.162	0.179	0.035	-0.068	-0.187	-0.022	0.0015	-0.162	0.015	-0.1545	-0.27	-0.039	0.0895	0.119	0.1545	-0.035	0.167	-0.065	-0.193	-0.029	0.006	-0.015	-0.179	-0.167	-0.291	0.0435
0.2395	0.246	0.45	0.088	0.468	0.283	0.2495	-0.246	-0.011	0.1545	-0.171	0.188	0.05	-0.0275	-0.2395	0.011	0.175	-0.11	0.203	0.1045	0.037	-0.088	0.11	0.171	0.361	0.419	0.206	0.145	-0.45	-0.175	-0.1545	-0.361	0.037	-0.0985	-0.158	-0.283	-0.1045	-0.05	0.0985	-0.206	0.146	-0.039	-0.468	-0.203	-0.188	-0.037	-0.419	-0.146	-0.197	-0.2495
1.0625	1.208	1.151	0.183	1.118	0.021	0.0565	-1.208	-0.132	-0.0585	-1.028	-0.109	-1.13	-1.1195	-1.0625	0.132	0.011	-0.907	-0.004	-0.9915	-0.962	-0.183	0.907	1.028	0.931	0.935	-0.147	-0.09	-1.151	-0.011	0.0585	-0.931	-0.033	-1.0485	-1.004	-0.021	0.9915	1.13	1.0485	0.147	1.021	0.046	-1.118	0.004	0.109	0.033	-0.935	-1.021	-1.007	-0.0565
0.0315	0.064	0.194	0.159	0.287	0.289	0.3355	-0.064	0.009	0.1275	0.058	0.154	0.209	0.2645	-0.0315	-0.009	0.114	0.049	0.148	0.2135	0.28	-0.159	-0.049	-0.058	0.04	0.094	0.13	0.17	-0.194	-0.114	-0.1275	-0.04	0.028	0.0495	0.109	-0.289	-0.2135	-0.209	-0.0495	-0.13	-0.051	0.047	-0.287	-0.148	-0.154	-0.028	-0.094	0.051	0.107	-0.3355
0.4405	0.443	0.523	0.047	0.49	-0.095	-0.1255	-0.443	-0.005	0.0375	-0.386	0.024	-0.504	-0.5415	-0.4405	0.005	0.025	-0.39	0.031	-0.4915	-0.55	-0.047	0.39	0.386	0.42	0.467	-0.174	-0.179	-0.523	-0.025	-0.0375	-0.42	-0.007	-0.5405	-0.59	0.095	0.4915	0.504	0.5405	0.174	0.57	-0.046	-0.49	-0.031	-0.024	0.007	-0.467	-0.57	-0.595	0.1255
0.9925	1.092	1.154	0.731	1.171	0.56	0.7345	-1.092	-0.114	-0.0095	-0.444	0.006	-0.55	-0.4065	-0.9925	0.114	0.089	-0.302	0.091	-0.4065	-0.268	-0.731	0.302	0.444	0.405	0.413	-0.167	-0.058	-1.154	-0.089	0.0095	-0.405	-0.001	-0.5205	-0.441	-0.56	0.4065	0.55	0.5205	0.167	0.527	0.111	-1.171	-0.091	-0.006	0.001	-0.413	-0.527	-0.451	-0.7345
0.9515	0.99	1.007	0.133	1.035	-0.285	-0.2635	-0.99	-0.037	-0.0095	-0.805	-0.034	-1.3	-1.2815	-0.9515	0.037	0.022	-0.802	0.002	-1.2305	-1.231	-0.133	0.802	0.805	0.835	0.843	-0.408	-0.347	-1.007	-0.022	0.0095	-0.835	-0.01	-1.1985	-1.236	0.285	1.2305	1.3	1.1985	0.408	1.167	0	-1.035	-0.002	0.034	0.01	-0.843	-1.167	-1.214	0.2635
-1.1615	-0.997	-1.073	-0.153	-1.096	-0.257	-0.2535	0.997	-0.097	-0.1475	0.855	-0.203	0.69	0.7325	1.1615	0.097	-0.063	1.037	-0.136	0.8025	0.825	0.153	-1.037	-0.855	-0.935	-0.926	-0.152	-0.102	1.073	0.063	0.1475	0.935	-0.023	0.8745	0.895	0.257	-0.8025	-0.69	-0.8745	0.152	-0.911	0.01	1.096	0.136	0.203	0.023	0.926	0.911	0.934	0.2535
-0.4895	-0.512	-0.379	-0.044	-0.314	-0.001	-0.0175	0.512	0.047	0.1065	0.512	0.173	0.513	0.4635	0.4895	-0.047	0.074	0.478	0.113	0.4685	0.427	0.044	-0.478	-0.512	-0.354	-0.29	0.024	-0.015	0.379	-0.074	-0.1065	0.354	0.048	0.4305	0.384	0.001	-0.4685	-0.513	-0.4305	-0.024	-0.372	-0.017	0.314	-0.113	-0.173	-0.048	0.29	0.372	0.323	0.0175
-0.6875	-0.645	-0.566	-0.06	-0.432	0.156	0.1865	0.645	-0.084	-0.0035	0.536	0.066	0.784	0.7945	0.6875	0.084	0.088	0.648	0.158	0.8285	0.805	0.06	-0.648	-0.536	-0.42	-0.339	0.178	0.231	0.566	-0.088	0.0035	0.42	0.073	0.7985	0.872	-0.156	-0.8285	-0.784	-0.7985	-0.178	-0.654	0.033	0.432	-0.158	-0.066	-0.073	0.339	0.654	0.735	-0.1865
-0.2315	-0.269	-0.266	-0.008	-0.241	-0.581	-0.5295	0.269	0.048	-0.0145	0.281	0.041	-0.312	-0.3345	0.2315	-0.048	-0.03	0.236	0.002	-0.3275	-0.323	0.008	-0.236	-0.281	-0.257	-0.228	-0.569	-0.524	0.266	0.03	0.0145	0.257	0.013	-0.2625	-0.263	0.581	0.3275	0.312	0.2625	0.569	0.319	0.015	0.241	-0.002	-0.041	-0.013	0.228	-0.319	-0.29	0.5295
0.0625	0.181	-2.147	-0.317	-2.433	-3.054	-3.0935	-0.181	-0.11	-2.4915	-0.543	-2.8	-3.357	-3.4995	-0.0625	0.11	-2.375	-0.467	-2.688	-3.3075	-3.412	0.317	0.467	0.543	-1.678	-1.977	-2.638	-2.68	2.147	2.375	2.4915	1.678	-0.297	-0.7785	-0.898	3.054	3.3075	3.357	0.7785	2.638	0.493	-0.105	2.433	2.688	2.8	0.297	1.977	-0.493	-0.62	3.0935
-0.1675	-0.144	-0.113	0.108	-0.046	-0.108	-0.0925	0.144	-0.01	-0.0335	0.259	0.043	0.012	0.0035	0.1675	0.01	-0.005	0.279	0.06	0.0235	0.017	-0.108	-0.279	-0.259	-0.204	-0.11	-0.214	-0.188	0.113	0.005	0.0335	0.204	0.061	0.0595	0.063	0.108	-0.0235	-0.012	-0.0595	0.214	0.02	0.004	0.046	-0.06	-0.043	-0.061	0.11	-0.02	-0.049	0.0925
-0.6295	-0.557	-0.75	-0.121	-0.682	-0.547	-0.4715	0.557	-0.059	-0.3025	0.433	-0.23	-0.052	0.0055	0.6295	0.059	-0.273	0.474	-0.193	0.0105	0.058	0.121	-0.474	-0.433	-0.577	-0.493	-0.433	-0.357	0.75	0.273	0.3025	0.577	0.111	0.2745	0.357	0.547	-0.0105	0.052	-0.2745	0.433	-0.166	0.073	0.682	0.193	0.23	-0.111	0.493	0.166	0.249	0.4715
0.0035	-0.034	-0.03	0.013	0.021	-0.22	-0.1975	0.034	0.039	0.0205	0.054	0.056	-0.184	-0.1775	-0.0035	-0.039	-0.012	0.029	0.032	-0.1645	-0.152	-0.013	-0.029	-0.054	-0.059	0.004	-0.231	-0.248	0.03	0.012	-0.0205	0.059	0.034	-0.1715	-0.179	0.22	0.1645	0.184	0.1715	0.231	0.226	-0.004	-0.021	-0.032	-0.056	-0.034	-0.004	-0.226	-0.246	0.1975
0.5715	0.615	0.673	0.088	0.664	-0.134	-0.1185	-0.615	-0.022	0.0415	-0.495	0.027	-0.803	-0.7505	-0.5715	0.022	0.063	-0.525	0.044	-0.7635	-0.732	-0.088	0.525	0.495	0.573	0.58	-0.299	-0.274	-0.673	-0.063	-0.0415	-0.573	-0.009	-0.8315	-0.791	0.134	0.7635	0.803	0.8315	0.299	0.803	0.034	-0.664	-0.044	-0.027	0.009	-0.58	-0.803	-0.783	0.1185
0.9465	1.005	1.147	0.174	1.158	-0.021	-0.0545	-1.005	-0.031	0.1025	-0.784	0.094	-1.02	-1.0425	-0.9465	0.031	0.144	-0.745	0.119	-0.9425	-0.898	-0.174	0.745	0.784	0.95	0.95	-0.213	-0.194	-1.147	-0.144	-0.1025	-0.95	-0.014	-1.1005	-1.099	0.021	0.9425	1.02	1.1005	0.213	1.096	0.019	-1.158	-0.119	-0.094	0.014	-0.95	-1.096	-1.088	0.0545
0.8715	0.882	0.96	0.141	0.94	-0.035	-0.0585	-0.882	-0.005	0.0725	-0.662	0.093	-0.92	-0.9375	-0.8715	0.005	0.082	-0.633	0.111	-0.8855	-0.901	-0.141	0.633	0.662	0.706	0.757	-0.243	-0.233	-0.96	-0.082	-0.0725	-0.706	0.001	-0.9985	-1.043	0.035	0.8855	0.92	0.9985	0.243	0.995	-0.028	-0.94	-0.111	-0.093	-0.001	-0.757	-0.995	-1.024	0.0585
0.4175	0.399	0.453	0.068	0.43	-0.201	-0.1605	-0.399	-0.006	-0.0325	-0.332	-0.012	-0.556	-0.5885	-0.4175	0.006	-0.031	-0.328	-0.047	-0.5745	-0.568	-0.068	0.328	0.332	0.315	0.341	-0.305	-0.272	-0.453	0.031	0.0325	-0.315	0.008	-0.4955	-0.532	0.201	0.5745	0.556	0.4955	0.305	0.546	-0.001	-0.43	0.047	0.012	-0.008	-0.341	-0.546	-0.567	0.1605
-1.3735	-1.3	-1.192	-0.16	-1.079	-0.002	0.0445	1.3	-0.057	0.0295	1.13	0.155	1.312	1.3075	1.3735	0.057	0.11	1.187	0.232	1.3845	1.39	0.16	-1.187	-1.13	-1.057	-0.892	0.099	0.15	1.192	-0.11	-0.0295	1.057	0.112	1.2525	1.269	0.002	-1.3845	-1.312	-1.2525	-0.099	-1.132	0.029	1.079	-0.232	-0.155	-0.112	0.892	1.132	1.155	-0.0445
-0.7755	-0.819	-0.718	-0.119	-0.634	-0.122	-0.1605	0.819	0.038	0.0045	0.6	0.144	0.72	0.6355	0.7755	-0.038	0.009	0.578	0.116	0.6925	0.629	0.119	-0.578	-0.6	-0.591	-0.468	0.065	-0.012	0.718	-0.009	-0.0045	0.591	0.091	0.6965	0.656	0.122	-0.6925	-0.72	-0.6965	-0.065	-0.561	-0.043	0.634	-0.116	-0.144	-0.091	0.468	0.561	0.51	0.1605
-0.0115	-0.055	-0.021	0.057	0	-0.089	-0.1245	0.055	0.061	0.0805	0.104	0.112	-0.046	-0.0375	0.0115	-0.061	0.032	0.082	0.048	-0.0725	-0.067	-0.057	-0.082	-0.104	-0.047	-0.021	-0.105	-0.193	0.021	-0.032	-0.0805	0.047	0.032	-0.0765	-0.117	0.089	0.0725	0.046	0.0765	0.105	0.069	-0.041	0	-0.048	-0.112	-0.032	0.021	-0.069	-0.133	0.1245
-0.1855	-0.103	-0.112	0.009	-0.098	-0.239	-0.2925	0.103	-0.114	-0.1155	0.07	-0.069	-0.128	-0.1905	0.1855	0.114	0.037	0.169	0.069	-0.0115	-0.048	-0.009	-0.169	-0.07	-0.096	-0.095	-0.232	-0.277	0.112	-0.037	0.1155	0.096	0.027	0.0085	-0.054	0.239	0.0115	0.128	-0.0085	0.232	0.03	0.01	0.098	-0.069	0.069	-0.027	0.095	-0.03	-0.091	0.2925
0.4065	0.432	0.496	0.051	0.444	-0.065	-0.0895	-0.432	-0.012	0.0935	-0.317	0.033	-0.53	-0.4805	-0.4065	0.012	0.119	-0.295	0.046	-0.4445	-0.419	-0.051	0.295	0.317	0.416	0.344	-0.191	-0.161	-0.496	-0.119	-0.0935	-0.416	-0.045	-0.5815	-0.618	0.065	0.4445	0.53	0.5815	0.191	0.546	0.005	-0.444	-0.046	-0.033	0.045	-0.344	-0.546	-0.565	0.0895
-0.1045	-0.082	-0.009	-0.156	-0.053	0.052	0.0105	0.082	-0.011	0.0245	-0.051	-0.015	0.024	0.0005	0.1045	0.011	0.096	-0.003	0.028	0.0895	0.035	0.156	0.003	0.051	0.131	0.073	0.152	0.094	0.009	-0.096	-0.0245	-0.131	-0.051	0.0785	0.033	-0.052	-0.0895	-0.024	-0.0785	-0.152	-0.139	-0.066	0.053	-0.028	0.015	0.051	-0.073	0.139	0.088	-0.0105
-0.9695	-0.96	-0.94	-0.127	-0.916	-0.142	-0.1245	0.96	-0.031	-0.0965	0.81	-0.045	0.744	0.7525	0.9695	0.031	-0.056	0.858	-0.001	0.7975	0.789	0.127	-0.858	-0.81	-0.825	-0.755	-0.05	-0.053	0.94	0.056	0.0965	0.825	0.045	0.8615	0.868	0.142	-0.7975	-0.744	-0.8615	0.05	-0.783	0.006	0.916	0.001	0.045	-0.045	0.755	0.783	0.806	0.1245
1.1165	1.179	1.338	0.247	1.312	-0.127	-0.1935	-1.179	-0.073	0.0485	-0.903	0.069	-1.376	-1.4545	-1.1165	0.073	0.159	-0.831	0.194	-1.3095	-1.34	-0.247	0.831	0.903	1.003	1.049	-0.46	-0.519	-1.338	-0.159	-0.0485	-1.003	-0.008	-1.3425	-1.447	0.127	1.3095	1.376	1.3425	0.46	1.318	-0.095	-1.312	-0.194	-0.069	0.008	-1.049	-1.318	-1.405	0.1935
-0.8925	-0.773	-0.765	-0.123	-0.779	0.012	0.0055	0.773	-0.093	-0.0855	0.68	-0.098	0.811	0.7845	0.8925	0.093	0.009	0.835	0.002	0.9555	0.895	0.123	-0.835	-0.68	-0.743	-0.743	0.123	0.096	0.765	-0.009	0.0855	0.743	0.016	0.8755	0.886	-0.012	-0.9555	-0.811	-0.8755	-0.123	-0.895	-0.025	0.779	-0.002	0.098	-0.016	0.743	0.895	0.871	-0.0055
1.0165	1.056	1.138	0.131	1.133	-0.178	-0.1145	-1.056	-0.062	-0.0475	-0.918	-0.042	-1.187	-1.1845	-1.0165	0.062	0.02	-0.877	0.039	-1.1865	-1.088	-0.131	0.877	0.918	0.902	0.945	-0.323	-0.256	-1.138	-0.02	0.0475	-0.902	0.015	-1.0935	-1.038	0.178	1.1865	1.187	1.0935	0.323	1.143	0.075	-1.133	-0.039	0.042	-0.015	-0.945	-1.143	-1.062	0.1145
-0.4635	-0.338	-0.922	-0.155	-0.918	-1.086	-0.9075	0.338	-0.122	-0.5655	0.169	-0.55	-0.772	-0.6095	0.4635	0.122	-0.521	0.333	-0.483	-0.6525	-0.506	0.155	-0.333	-0.169	-0.752	-0.687	-0.94	-0.749	0.922	0.521	0.5655	0.752	0.051	-0.1445	0.013	1.086	0.6525	0.772	0.1445	0.94	0.229	0.155	0.918	0.483	0.55	-0.051	0.687	-0.229	-0.071	0.9075
-0.0605	0.06	0.189	0.077	0.173	0.211	0.2335	-0.06	-0.079	0.0025	-0.006	0.017	0.076	0.1245	0.0605	0.079	0.096	0.052	0.089	0.1895	0.26	-0.077	-0.052	0.006	0.078	0.123	0.102	0.115	-0.189	-0.096	-0.0025	-0.078	0.027	0.0865	0.118	-0.211	-0.1895	-0.076	-0.0865	-0.102	-0.081	0.051	-0.173	-0.089	-0.017	-0.027	-0.123	0.081	0.103	-0.2335
-0.5665	-0.531	-0.565	0.012	-0.544	0.208	0.2065	0.531	-0.04	-0.0465	0.469	-0.047	0.81	0.8455	0.5665	0.04	-0.015	0.638	-0.006	0.9215	0.935	-0.012	-0.638	-0.469	-0.467	-0.464	0.273	0.263	0.565	0.015	0.0465	0.467	0.007	0.8115	0.892	-0.208	-0.9215	-0.81	-0.8115	-0.273	-0.8	0.029	0.544	0.006	0.047	-0.007	0.464	0.8	0.861	-0.2065
0.4655	0.457	0.537	0.085	0.555	-0.234	-0.3255	-0.457	0.033	0.0545	-0.362	0.077	-0.752	-0.8565	-0.4655	-0.033	0.03	-0.378	0.054	-0.7625	-0.851	-0.085	0.378	0.362	0.426	0.44	-0.374	-0.444	-0.537	-0.03	-0.0545	-0.426	0.01	-0.7895	-0.895	0.234	0.7625	0.752	0.7895	0.374	0.789	-0.096	-0.555	-0.054	-0.077	-0.01	-0.44	-0.789	-0.897	0.3255
0.6005	0.615	0.825	0.024	0.853	-0.126	-0.1545	-0.615	-0.034	0.1255	-0.593	0.154	-0.76	-0.8055	-0.6005	0.034	0.171	-0.58	0.177	-0.7345	-0.781	-0.024	0.58	0.593	0.737	0.803	-0.146	-0.176	-0.825	-0.171	-0.1255	-0.737	0.014	-0.8715	-0.92	0.126	0.7345	0.76	0.8715	0.146	0.907	-0.02	-0.853	-0.177	-0.154	-0.014	-0.803	-0.907	-0.951	0.1545
0.6495	0.697	0.839	0.207	0.85	-0.021	-0.0745	-0.697	-0.067	-0.0065	-0.517	-0.028	-0.72	-0.7345	-0.6495	0.067	0.072	-0.423	0.077	-0.6575	-0.676	-0.207	0.423	0.517	0.541	0.562	-0.217	-0.279	-0.839	-0.072	0.0065	-0.541	-0.018	-0.6805	-0.718	0.021	0.6575	0.72	0.6805	0.217	0.664	-0.068	-0.85	-0.077	0.028	0.018	-0.562	-0.664	-0.727	0.0745
-0.8475	-0.811	-0.773	-0.042	-0.765	-0.23	-0.1875	0.811	-0.02	-0.0375	0.703	-0.016	0.568	0.5805	0.8475	0.02	-0.019	0.725	0.022	0.6125	0.629	0.042	-0.725	-0.703	-0.714	-0.645	-0.155	-0.146	0.773	0.019	0.0375	0.714	0.037	0.5855	0.623	0.23	-0.6125	-0.568	-0.5855	0.155	-0.532	0.047	0.765	-0.022	0.016	-0.037	0.645	0.532	0.555	0.1875
-0.0645	0.055	-1.646	0.017	-1.508	-1.75	-1.6415	-0.055	-0.116	-1.7865	-0.038	-1.627	-1.834	-1.7395	0.0645	0.116	-1.582	0.115	-1.461	-1.7215	-1.538	-0.017	-0.115	0.038	-1.661	-1.471	-1.763	-1.612	1.646	1.582	1.7865	1.661	0.124	-0.0435	0.067	1.75	1.7215	1.834	0.0435	1.763	0.171	0.122	1.508	1.461	1.627	-0.124	1.471	-0.171	-0.052	1.6415
-0.1325	-0.241	-0.151	0.015	-0.106	0.064	-0.0205	0.241	0.061	0.0585	0.186	0.09	0.367	0.2035	0.1325	-0.061	-0.005	0.142	0.02	0.2415	0.147	-0.015	-0.142	-0.186	-0.137	-0.097	0.061	-0.038	0.151	0.005	-0.0585	0.137	0.016	0.1965	0.138	-0.064	-0.2415	-0.367	-0.1965	-0.061	-0.193	-0.066	0.106	-0.02	-0.09	-0.016	0.097	0.193	0.099	0.0205
0.3275	0.338	0.066	-0.119	-0.019	-1.131	-1.1025	-0.338	-0.001	-0.2225	-0.422	-0.287	-1.45	-1.4405	-0.3275	0.001	-0.194	-0.394	-0.271	-1.4235	-1.39	0.119	0.394	0.422	0.158	0.091	-0.993	-0.958	-0.066	0.194	0.2225	-0.158	-0.063	-1.1925	-1.232	1.131	1.4235	1.45	1.1925	0.993	1.156	0.046	0.019	0.271	0.287	0.063	-0.091	-1.156	-1.165	1.1025
-0.2515	-0.156	-0.138	0	-0.107	-0.035	0.0485	0.156	-0.068	-0.0105	0.17	0.034	0.176	0.2415	0.2515	0.068	0.047	0.294	0.1	0.2465	0.303	0	-0.294	-0.17	-0.139	-0.078	-0.028	0.061	0.138	-0.047	0.0105	0.139	0.037	0.2545	0.282	0.035	-0.2465	-0.176	-0.2545	0.028	-0.196	0.061	0.107	-0.1	-0.034	-0.037	0.078	0.196	0.228	-0.0485
0.3795	0.411	0.653	0.01	0.604	0.127	0.1515	-0.411	-0.024	0.1025	-0.356	0.096	-0.345	-0.3175	-0.3795	0.024	0.164	-0.348	0.127	-0.3185	-0.295	-0.01	0.348	0.356	0.552	0.564	0.141	0.114	-0.653	-0.164	-0.1025	-0.552	-0.018	-0.4465	-0.418	-0.127	0.3185	0.345	0.4465	-0.141	0.414	0.023	-0.604	-0.127	-0.096	0.018	-0.564	-0.414	-0.391	-0.1515
0.0525	0.101	0.063	0.036	0.03	-0.088	-0.0735	-0.101	-0.059	-0.0685	-0.049	-0.074	-0.217	-0.2025	-0.0525	0.059	-0.036	-0.029	-0.052	-0.1615	-0.112	-0.036	0.029	0.049	0.012	0.018	-0.141	-0.16	-0.063	0.036	0.0685	-0.012	0.029	-0.0655	-0.078	0.088	0.1615	0.217	0.0655	0.141	0.095	0.023	-0.03	0.052	0.074	-0.029	-0.018	-0.095	-0.086	0.0735
0.0895	0.074	0.081	0.052	0.117	-0.021	-0.0405	-0.074	0.029	0.0385	-0.033	0.063	-0.044	-0.1145	-0.0895	-0.029	-0.005	-0.027	0.031	-0.0575	-0.1	-0.052	0.027	0.033	0.043	0.075	-0.021	-0.034	-0.081	0.005	-0.0385	-0.043	0.017	-0.0455	-0.111	0.021	0.0575	0.044	0.0455	0.021	0.11	-0.03	-0.117	-0.031	-0.063	-0.017	-0.075	-0.11	-0.156	0.0405
-0.1565	-0.21	-0.236	0.04	-0.259	-0.233	-0.3185	0.21	0.052	-0.1085	0.256	-0.063	-0.024	-0.0965	0.1565	-0.052	-0.159	0.227	-0.156	-0.0365	-0.121	-0.04	-0.227	-0.256	-0.321	-0.309	-0.292	-0.405	0.236	0.159	0.1085	0.321	-0.003	0.0635	-0.013	0.233	0.0365	0.024	-0.0635	0.292	-0.087	-0.119	0.259	0.156	0.063	0.003	0.309	0.087	-0.011	0.3185
-0.3395	-0.247	-0.373	-0.005	-0.368	-0.182	-0.1435	0.247	-0.127	-0.1605	0.241	-0.167	0.098	0.0875	0.3395	0.127	-0.023	0.348	-0.045	0.2185	0.227	0.005	-0.348	-0.241	-0.334	-0.313	-0.166	-0.147	0.373	0.023	0.1605	0.334	-0.007	0.2705	0.251	0.182	-0.2185	-0.098	-0.2705	0.166	-0.275	0.008	0.368	0.045	0.167	0.007	0.313	0.275	0.281	0.1435
0.2115	0.299	0.008	0.03	-0.157	-1.041	-1.0875	-0.299	-0.058	-0.4105	-0.243	-0.502	-1.291	-1.4165	-0.2115	0.058	-0.322	-0.197	-0.462	-1.2155	-1.311	-0.03	0.197	0.243	-0.108	-0.209	-0.993	-1.099	-0.008	0.322	0.4105	0.108	-0.141	-0.8755	-1.009	1.041	1.2155	1.291	0.8755	0.993	0.781	-0.05	0.157	0.462	0.502	0.141	0.209	-0.781	-0.883	1.0875
0.4435	0.519	0.528	0.144	0.57	-0.145	-0.2145	-0.519	-0.042	0.0555	-0.342	0.076	-0.644	-0.6975	-0.4435	0.042	0.087	-0.324	0.124	-0.5575	-0.655	-0.144	0.324	0.342	0.397	0.444	-0.263	-0.366	-0.528	-0.087	-0.0555	-0.397	0.027	-0.6975	-0.8	0.145	0.5575	0.644	0.6975	0.263	0.705	-0.074	-0.57	-0.124	-0.076	-0.027	-0.444	-0.705	-0.825	0.2145
-0.6625	-0.666	-0.43	-0.008	-0.356	0.207	0.1225	0.666	0.014	0.1495	0.613	0.231	0.823	0.7335	0.6625	-0.014	0.165	0.623	0.227	0.8105	0.739	0.008	-0.623	-0.613	-0.388	-0.325	0.207	0.106	0.43	-0.165	-0.1495	0.388	0.061	0.6465	0.551	-0.207	-0.8105	-0.823	-0.6465	-0.207	-0.568	-0.071	0.356	-0.227	-0.231	-0.061	0.325	0.568	0.488	-0.1225
-0.8395	-0.729	-0.661	-0.085	-0.533	-0.027	0.0665	0.729	-0.087	0.0245	0.636	0.12	0.684	0.7025	0.8395	0.087	0.111	0.723	0.185	0.7955	0.846	0.085	-0.723	-0.636	-0.603	-0.48	0.075	0.109	0.661	-0.111	-0.0245	0.603	0.079	0.6955	0.73	0.027	-0.7955	-0.684	-0.6955	-0.075	-0.574	0.037	0.533	-0.185	-0.12	-0.079	0.48	0.574	0.615	-0.0665
0.7225	0.919	0.412	0.082	0.264	-0.757	-0.8705	-0.919	-0.152	-0.3945	-0.812	-0.573	-1.84	-1.9505	-0.7225	0.152	-0.285	-0.68	-0.479	-1.6795	-1.783	-0.082	0.68	0.812	0.295	0.217	-0.844	-0.956	-0.412	0.285	0.3945	-0.295	-0.182	-1.3275	-1.461	0.757	1.6795	1.84	1.3275	0.844	1.151	-0.071	-0.264	0.479	0.573	0.182	-0.217	-1.151	-1.251	0.8705
0.7075	0.756	0.565	0.056	0.519	-0.724	-0.7085	-0.756	-0.027	-0.2435	-0.733	-0.284	-1.713	-1.7065	-0.7075	0.027	-0.218	-0.678	-0.292	-1.5915	-1.609	-0.056	0.678	0.733	0.459	0.398	-0.757	-0.798	-0.565	0.218	0.2435	-0.459	-0.106	-1.3125	-1.368	0.724	1.5915	1.713	1.3125	0.757	1.115	-0.031	-0.519	0.292	0.284	0.106	-0.398	-1.115	-1.188	0.7085
0.1475	0.233	-0.934	-0.162	-1.112	-2.051	-2.1215	-0.233	-0.061	-1.2515	-0.403	-1.507	-2.364	-2.5215	-0.1475	0.061	-1.191	-0.316	-1.458	-2.2905	-2.405	0.162	0.316	0.403	-0.79	-1.005	-1.935	-2.017	0.934	1.191	1.2515	0.79	-0.226	-1.0695	-1.163	2.051	2.2905	2.364	1.0695	1.935	0.806	-0.091	1.112	1.458	1.507	0.226	1.005	-0.806	-0.927	2.1215
-1.2965	-1.305	-1.195	-0.118	-1.101	0.052	0.0955	1.305	-0.003	-0.0075	1.075	0.134	1.25	1.2815	1.2965	0.003	0.032	1.15	0.153	1.2835	1.329	0.118	-1.15	-1.075	-1.051	-0.902	0.13	0.19	1.195	-0.032	0.0075	1.051	0.113	1.2605	1.283	-0.052	-1.2835	-1.25	-1.2605	-0.13	-1.158	0.045	1.101	-0.153	-0.134	-0.113	0.902	1.158	1.152	-0.0955
0.0125	-0.019	-0.623	-0.092	-0.749	-1.225	-1.3705	0.019	0.032	-0.5365	-0.076	-0.66	-1.131	-1.2825	-0.0125	-0.032	-0.609	-0.093	-0.697	-1.1605	-1.36	0.092	0.093	0.076	-0.461	-0.587	-1.123	-1.274	0.623	0.609	0.5365	0.461	-0.103	-0.6325	-0.83	1.225	1.1605	1.131	0.6325	1.123	0.548	-0.114	0.749	0.697	0.66	0.103	0.587	-0.548	-0.69	1.3705
-0.1205	-0.153	0.037	0.045	0.052	0.2	0.1665	0.153	0.052	0.1245	0.162	0.186	0.309	0.2235	0.1205	-0.052	0.121	0.116	0.191	0.3035	0.217	-0.045	-0.116	-0.162	0.025	0.056	0.169	0.082	-0.037	-0.121	-0.1245	-0.025	0.028	0.1715	0.133	-0.2	-0.3035	-0.309	-0.1715	-0.169	-0.128	-0.065	-0.052	-0.191	-0.186	-0.028	-0.056	0.128	0.049	-0.1665
0.0205	0.066	0.141	0.089	0.286	-0.037	-0.0845	-0.066	0.037	0.1545	0.082	0.246	-0.095	-0.0175	-0.0205	-0.037	0.119	0.071	0.197	-0.0485	-0.051	-0.089	-0.071	-0.082	0.082	0.125	-0.034	-0.084	-0.141	-0.119	-0.1545	-0.082	0.068	-0.2195	-0.246	0.037	0.0485	0.095	0.2195	0.034	0.275	-0.049	-0.286	-0.197	-0.246	-0.068	-0.125	-0.275	-0.272	0.0845
0.0665	0.186	-1.262	-0.153	-1.543	-1.851	-1.9705	-0.186	-0.063	-1.4335	-0.285	-1.714	-1.972	-2.1205	-0.0665	0.063	-1.349	-0.224	-1.642	-1.9405	-2.047	0.153	0.224	0.285	-1.069	-1.369	-1.673	-1.798	1.262	1.349	1.4335	1.069	-0.253	-0.3735	-0.535	1.851	1.9405	1.972	0.3735	1.673	0.127	-0.138	1.543	1.642	1.714	0.253	1.369	-0.127	-0.278	1.9705
-0.6365	-0.676	-0.592	-0.036	-0.518	-0.063	-0.0655	0.676	0.02	0.0085	0.627	0.086	0.605	0.5525	0.6365	-0.02	0.007	0.64	0.079	0.6105	0.565	0.036	-0.64	-0.627	-0.581	-0.473	-0.012	-0.034	0.592	-0.007	-0.0085	0.581	0.07	0.5985	0.576	0.063	-0.6105	-0.605	-0.5985	0.012	-0.501	-0.032	0.518	-0.079	-0.086	-0.07	0.473	0.501	0.472	0.0655
-0.3585	-0.36	-0.153	-0.022	-0.109	-0.083	-0.1065	0.36	0.06	0.2205	0.367	0.275	0.233	0.1935	0.3585	-0.06	0.159	0.336	0.209	0.2135	0.168	0.022	-0.336	-0.367	-0.155	-0.054	-0.087	-0.128	0.153	-0.159	-0.2205	0.155	0.055	0.0215	-0.028	0.083	-0.2135	-0.233	-0.0215	0.087	0.04	-0.028	0.109	-0.209	-0.275	-0.055	0.054	-0.04	-0.083	0.1065
0.3745	0.457	0.475	0.069	0.56	0.18	0.2335	-0.457	-0.073	0.0805	-0.379	0.109	-0.261	-0.1515	-0.3745	0.073	0.162	-0.266	0.192	-0.1535	-0.046	-0.069	0.266	0.379	0.386	0.468	0.128	0.186	-0.475	-0.162	-0.0805	-0.386	0.031	-0.3845	-0.285	-0.18	0.1535	0.261	0.3845	-0.128	0.425	0.054	-0.56	-0.192	-0.109	-0.031	-0.468	-0.425	-0.361	-0.2335
0.0415	0.133	-1.857	-0.173	-1.955	-1.852	-2.1485	-0.133	-0.108	-2.2045	-0.302	-2.273	-2.051	-2.4255	-0.0415	0.108	-2.013	-0.217	-2.157	-1.9545	-2.349	0.173	0.217	0.302	-1.538	-1.62	-1.482	-1.812	1.857	2.013	2.2045	1.538	-0.125	0.2995	-0.044	1.852	1.9545	2.051	-0.2995	1.482	-0.467	-0.331	1.955	2.157	2.273	0.125	1.62	0.467	0.117	2.1485
-0.1755	-0.204	-0.234	-0.025	-0.174	-0.098	-0.1525	0.204	0.042	-0.0225	0.158	0.041	0.147	0.0875	0.1755	-0.042	-0.043	0.091	-0.019	0.1205	0.072	0.025	-0.091	-0.158	-0.163	-0.104	-0.042	-0.094	0.234	0.043	0.0225	0.163	0.036	0.1835	0.116	0.098	-0.1205	-0.147	-0.1835	0.042	-0.118	-0.033	0.174	0.019	-0.041	-0.036	0.104	0.118	0.064	0.1525
-0.0545	-0.067	0.046	0.069	0.137	-0.05	-0.0735	0.067	-0.004	0.1155	0.124	0.144	0.038	-0.0375	0.0545	0.004	0.136	0.144	0.173	0.0495	-0.038	-0.069	-0.144	-0.124	-0.01	0.064	-0.119	-0.146	-0.046	-0.136	-0.1155	0.01	0.028	-0.1025	-0.164	0.05	-0.0495	-0.038	0.1025	0.119	0.155	-0.042	-0.137	-0.173	-0.144	-0.028	-0.064	-0.155	-0.2	0.0735
0.0755	0.164	0.092	0.175	-0.057	-0.146	-0.0035	-0.164	-0.142	-0.2195	0.02	-0.229	-0.269	-0.1825	-0.0755	0.142	-0.067	0.122	-0.076	-0.1505	-0.116	-0.175	-0.122	-0.02	-0.123	-0.155	-0.402	-0.284	-0.092	0.067	0.2195	0.123	-0.045	-0.0925	-0.018	0.146	0.1505	0.269	0.0925	0.402	0.04	0.151	0.057	0.076	0.229	0.045	0.155	-0.04	0.071	0.0035
-1.4025	-1.393	-1.352	-0.298	-1.281	-0.112	-0.0965	1.393	0.002	-0.0235	1.14	0.052	1.325	1.3545	1.4025	-0.002	-0.001	1.13	0.064	1.3345	1.382	0.298	-1.13	-1.14	-1.133	-1.022	0.182	0.193	1.352	0.001	0.0235	1.133	0.066	1.3785	1.421	0.112	-1.3345	-1.325	-1.3785	-0.182	-1.285	0.01	1.281	-0.064	-0.052	-0.066	1.022	1.285	1.326	0.0965
-0.3315	-0.196	-0.363	0.068	-0.364	0.142	0.1885	0.196	-0.145	-0.1685	0.255	-0.197	0.297	0.3125	0.3315	0.145	-0.028	0.397	-0.07	0.4565	0.521	-0.068	-0.397	-0.255	-0.374	-0.37	0.034	0.082	0.363	0.028	0.1685	0.374	-0.022	0.4535	0.52	-0.142	-0.4565	-0.297	-0.4535	-0.034	-0.434	0.058	0.364	0.07	0.197	0.022	0.37	0.434	0.503	-0.1885
-0.7745	-0.764	-0.751	-0.06	-0.704	-0.243	-0.1575	0.764	0.03	-0.0395	0.723	0.022	0.544	0.6125	0.7745	-0.03	-0.037	0.712	0.005	0.5215	0.618	0.06	-0.712	-0.723	-0.7	-0.619	-0.193	-0.12	0.751	0.037	0.0395	0.7	0.029	0.5755	0.652	0.243	-0.5215	-0.544	-0.5755	0.193	-0.514	0.062	0.704	-0.005	-0.022	-0.029	0.619	0.514	0.601	0.1575
0.2025	0.297	0.441	0.039	0.501	0.47	0.5965	-0.297	-0.067	0.1025	-0.24	0.162	0.198	0.2475	-0.2025	0.067	0.203	-0.137	0.24	0.2595	0.346	-0.039	0.137	0.24	0.396	0.476	0.427	0.507	-0.441	-0.203	-0.1025	-0.396	0.049	0.0405	0.134	-0.47	-0.2595	-0.198	-0.0405	-0.427	0.006	0.089	-0.501	-0.24	-0.162	-0.049	-0.476	-0.006	0.077	-0.5965
-0.2355	-0.13	-0.043	-0.013	0.003	0.199	0.2325	0.13	-0.085	0.0735	0.175	0.125	0.302	0.2855	0.2355	0.085	0.186	0.272	0.216	0.3985	0.411	0.013	-0.272	-0.175	-0.055	-0.021	0.163	0.18	0.043	-0.186	-0.0735	0.055	0.032	0.2755	0.278	-0.199	-0.3985	-0.302	-0.2755	-0.163	-0.239	-0.011	-0.003	-0.216	-0.125	-0.032	0.021	0.239	0.221	-0.2325
-0.7485	-0.642	-0.582	-0.221	-0.567	0.233	0.1555	0.642	-0.05	-0.0025	0.45	0.011	0.878	0.7745	0.7485	0.05	0.068	0.505	0.099	0.9525	0.849	0.221	-0.505	-0.45	-0.377	-0.346	0.432	0.345	0.582	-0.068	0.0025	0.377	0.022	0.8965	0.802	-0.233	-0.9525	-0.878	-0.8965	-0.432	-0.864	-0.063	0.567	-0.099	-0.011	-0.022	0.346	0.864	0.79	-0.1555
-0.3215	-0.251	-0.234	0.012	-0.161	-0.087	-0.0505	0.251	-0.043	-0.0255	0.256	0.036	0.119	0.1425	0.3215	0.043	0.04	0.315	0.079	0.1885	0.214	-0.012	-0.315	-0.256	-0.281	-0.197	-0.114	-0.079	0.234	-0.04	0.0255	0.281	0.027	0.1305	0.19	0.087	-0.1885	-0.119	-0.1305	0.114	-0.066	0.018	0.161	-0.079	-0.036	-0.027	0.197	0.066	0.096	0.0505
0.0005	0.022	-0.8	-0.219	-0.947	-1.823	-1.9435	-0.022	0.003	-0.8005	-0.2	-0.953	-1.895	-2.0175	-0.0005	-0.003	-0.799	-0.223	-0.928	-1.8435	-1.975	0.219	0.223	0.2	-0.611	-0.73	-1.634	-1.81	0.8	0.799	0.8005	0.611	-0.133	-1.0255	-1.19	1.823	1.8435	1.895	1.0255	1.634	0.889	-0.156	0.947	0.928	0.953	0.133	0.73	-0.889	-1.045	1.9435
0.5685	0.611	0.814	0.099	0.825	0.002	0.0585	-0.611	0.004	0.1665	-0.495	0.214	-0.555	-0.5195	-0.5685	-0.004	0.2	-0.5	0.224	-0.5655	-0.462	-0.099	0.5	0.495	0.74	0.745	-0.107	-0.017	-0.814	-0.2	-0.1665	-0.74	0.022	-0.7265	-0.686	-0.002	0.5655	0.555	0.7265	0.107	0.777	0.076	-0.825	-0.224	-0.214	-0.022	-0.745	-0.777	-0.736	-0.0585
-1.0185	-0.998	-0.896	-0.191	-0.871	-0.109	-0.0995	0.998	0.005	-0.0255	0.784	-0.004	0.882	0.9195	1.0185	-0.005	-0.031	0.785	0.029	0.9355	0.965	0.191	-0.785	-0.784	-0.7	-0.648	0.07	0.1	0.896	0.031	0.0255	0.7	0.062	0.8755	0.915	0.109	-0.9355	-0.882	-0.8755	-0.07	-0.844	0.038	0.871	-0.029	0.004	-0.062	0.648	0.844	0.858	0.0995
-0.0895	-0.093	0.048	-0.116	0.04	-0.002	-0.0785	0.093	-0.011	0.1205	-0.03	0.106	0.045	-0.0265	0.0895	0.011	0.131	-0.012	0.092	0.0725	-0.017	0.116	0.012	0.03	0.163	0.157	0.078	-0.017	-0.048	-0.131	-0.1205	-0.163	-0.007	-0.0675	-0.17	0.002	-0.0725	-0.045	0.0675	-0.078	0.1	-0.074	-0.04	-0.092	-0.106	0.007	-0.157	-0.1	-0.159	0.0785
0.0115	-0.027	-0.029	0.024	-0.018	-0.191	-0.1775	0.027	0.026	-0.0055	0.101	0.015	-0.126	-0.0915	-0.0115	-0.026	-0.046	0.072	-0.016	-0.1355	-0.149	-0.024	-0.072	-0.101	-0.08	-0.058	-0.162	-0.185	0.029	0.046	0.0055	0.08	0.035	-0.1375	-0.12	0.191	0.1355	0.126	0.1375	0.162	0.179	0.01	0.018	0.016	-0.015	-0.035	0.058	-0.179	-0.195	0.1775
-1.0755	-0.948	-0.892	-0.115	-0.795	0.038	0.0845	0.948	-0.139	0.0375	0.818	0.154	1.128	1.1975	1.0755	0.139	0.178	0.947	0.303	1.2825	1.382	0.115	-0.947	-0.818	-0.811	-0.643	0.222	0.257	0.892	-0.178	-0.0375	0.811	0.1	1.1345	1.219	-0.038	-1.2825	-1.128	-1.1345	-0.222	-0.995	0.047	0.795	-0.303	-0.154	-0.1	0.643	0.995	1.085	-0.0845
0.2215	0.264	0.356	0.11	0.356	0.093	0.0905	-0.264	-0.025	0.0515	-0.147	0.041	-0.179	-0.2035	-0.2215	0.025	0.106	-0.138	0.103	-0.2105	-0.175	-0.11	0.138	0.147	0.237	0.273	-0.006	-0.027	-0.356	-0.106	-0.0515	-0.237	-0.009	-0.2365	-0.221	-0.093	0.2105	0.179	0.2365	0.006	0.25	-0.02	-0.356	-0.103	-0.041	0.009	-0.273	-0.25	-0.261	-0.0905
-0.9365	-0.852	-0.815	-0.09	-0.697	0.104	0.1515	0.852	-0.136	-0.0115	0.731	0.102	1.013	1.0435	0.9365	0.136	0.149	0.907	0.258	1.1395	1.21	0.09	-0.907	-0.731	-0.649	-0.562	0.17	0.224	0.815	-0.149	0.0115	0.649	0.099	1.0265	1.056	-0.104	-1.1395	-1.013	-1.0265	-0.17	-0.882	0.053	0.697	-0.258	-0.102	-0.099	0.562	0.882	0.96	-0.1515
0.7975	0.74	1.221	0.072	1.203	0.072	-0.0635	-0.74	0.037	0.3085	-0.663	0.322	-0.709	-0.8745	-0.7975	-0.037	0.285	-0.687	0.279	-0.7875	-0.899	-0.072	0.687	0.663	1.053	1.067	-0.021	-0.127	-1.221	-0.285	-0.3085	-1.053	-0.016	-0.8695	-1.133	-0.072	0.7875	0.709	0.8695	0.021	0.86	-0.191	-1.203	-0.279	-0.322	0.016	-1.067	-0.86	-1.077	0.0635
-0.4415	-0.347	-0.498	-0.117	-0.542	-0.117	-0.0305	0.347	-0.128	-0.2695	0.279	-0.286	0.226	0.2665	0.4415	0.128	-0.153	0.39	-0.169	0.3375	0.413	0.117	-0.39	-0.279	-0.491	-0.464	-0.039	0.045	0.498	0.153	0.2695	0.491	-0.039	0.5175	0.569	0.117	-0.3375	-0.226	-0.5175	0.039	-0.537	0.034	0.542	0.169	0.286	0.039	0.464	0.537	0.558	0.0305
1.1615	1.194	0.97	0.485	0.93	0.124	0.1225	-1.194	-0.07	-0.2735	-0.718	-0.364	-1.124	-1.1135	-1.1615	0.07	-0.229	-0.695	-0.335	-1.0375	-1.022	-0.485	0.695	0.718	0.545	0.474	-0.38	-0.372	-0.97	0.229	0.2735	-0.545	-0.087	-0.8355	-0.822	-0.124	1.0375	1.124	0.8355	0.38	0.738	0.022	-0.93	0.335	0.364	0.087	-0.474	-0.738	-0.763	-0.1225
-0.2845	-0.204	-0.222	-0.042	-0.263	-0.107	-0.2085	0.204	-0.055	-0.0435	0.138	-0.067	0.024	-0.1085	0.2845	0.055	0.035	0.284	0.001	0.1495	0.051	0.042	-0.284	-0.138	-0.179	-0.19	-0.123	-0.205	0.222	-0.035	0.0435	0.179	-0.022	0.1055	-0.035	0.107	-0.1495	-0.024	-0.1055	0.123	-0.055	-0.123	0.263	-0.001	0.067	0.022	0.19	0.055	-0.039	0.2085
-0.1715	-0.14	-0.132	-0.012	-0.12	-0.082	-0.1535	0.14	-0.016	0.0185	0.141	0.024	0.093	0.0505	0.1715	0.016	0.062	0.197	0.06	0.1285	0.074	0.012	-0.197	-0.141	-0.113	-0.115	-0.098	-0.161	0.132	-0.062	-0.0185	0.113	-0.004	0.0405	-0.014	0.082	-0.1285	-0.093	-0.0405	0.098	-0.047	-0.063	0.12	-0.06	-0.024	0.004	0.115	0.047	-0.019	0.1535
-0.5975	-0.545	-0.612	-0.048	-0.698	0.069	0.0525	0.545	-0.066	-0.1665	0.452	-0.195	0.618	0.6085	0.5975	0.066	-0.069	0.552	-0.122	0.7225	0.737	0.048	-0.552	-0.452	-0.595	-0.632	0.115	0.1	0.612	0.069	0.1665	0.595	-0.073	0.8375	0.819	-0.069	-0.7225	-0.618	-0.8375	-0.115	-0.891	-0.037	0.698	0.122	0.195	0.073	0.632	0.891	0.87	-0.0525
-0.3475	-0.349	-0.306	0.048	-0.25	0.225	0.1505	0.349	0.02	-0.0145	0.403	0.047	0.538	0.4645	0.3475	-0.02	0	0.409	0.033	0.5715	0.461	-0.048	-0.409	-0.403	-0.317	-0.253	0.149	0.077	0.306	0	0.0145	0.317	0.048	0.5765	0.502	-0.225	-0.5715	-0.538	-0.5765	-0.149	-0.48	-0.056	0.25	-0.033	-0.047	-0.048	0.253	0.48	0.423	-0.1505
0.6445	0.741	0.597	0.104	0.641	-0.316	-0.2715	-0.741	-0.067	-0.1105	-0.559	-0.103	-1.019	-0.9575	-0.6445	0.067	-0.038	-0.468	-0.003	-0.9025	-0.854	-0.104	0.468	0.559	0.459	0.509	-0.422	-0.395	-0.597	0.038	0.1105	-0.459	-0.003	-0.9335	-0.853	0.316	0.9025	1.019	0.9335	0.422	0.955	0.049	-0.641	0.003	0.103	0.003	-0.509	-0.955	-0.914	0.2715
0.7585	0.859	0.951	0.125	0.946	0.123	0.1635	-0.859	-0.085	0.0175	-0.701	0.019	-0.733	-0.7175	-0.7585	0.085	0.099	-0.622	0.095	-0.5905	-0.568	-0.125	0.622	0.701	0.78	0.769	0.032	0.015	-0.951	-0.099	-0.0175	-0.78	-0.02	-0.7555	-0.784	-0.123	0.5905	0.733	0.7555	-0.032	0.726	0.006	-0.946	-0.095	-0.019	0.02	-0.769	-0.726	-0.772	-0.1635
-0.1235	0.035	0.091	0.09	0.182	0.229	0.1175	-0.035	-0.151	0.0855	0.071	0.127	0.115	-0.0215	0.1235	0.151	0.228	0.247	0.268	0.2445	0.146	-0.09	-0.247	-0.071	0	0.062	0.076	-0.052	-0.091	-0.228	-0.0855	0	0.059	0.0525	-0.071	-0.229	-0.2445	-0.115	-0.0525	-0.076	-0.014	-0.128	-0.182	-0.268	-0.127	-0.059	-0.062	0.014	-0.138	-0.1175
-0.1925	-0.349	-0.229	-0.151	-0.268	-0.088	-0.1905	0.349	0.144	0.0775	0.256	0.069	0.178	0.0645	0.1925	-0.144	-0.04	0.136	-0.066	0.0575	-0.04	0.151	-0.136	-0.256	-0.119	-0.155	0.002	-0.099	0.229	0.04	-0.0775	0.119	-0.037	0.2015	0.044	0.088	-0.0575	-0.178	-0.2015	-0.002	-0.18	-0.119	0.268	0.066	-0.069	0.037	0.155	0.18	0.069	0.1905
-0.5255	-0.465	-0.392	-0.052	-0.356	0.027	0.0895	0.465	-0.06	-0.0305	0.441	-0.004	0.58	0.6355	0.5255	0.06	0.035	0.558	0.075	0.6815	0.701	0.052	-0.558	-0.441	-0.406	-0.298	0.038	0.138	0.392	-0.035	0.0305	0.406	0.053	0.5405	0.624	-0.027	-0.6815	-0.58	-0.5405	-0.038	-0.464	0.084	0.356	-0.075	0.004	-0.053	0.298	0.464	0.583	-0.0895
-0.1525	-0.082	-0.22	0.107	-0.159	-0.158	-0.2215	0.082	-0.02	-0.0675	0.217	-0.03	-0.131	-0.1615	0.1525	0.02	-0.079	0.206	-0.03	-0.0345	-0.038	-0.107	-0.206	-0.217	-0.303	-0.276	-0.171	-0.276	0.22	0.079	0.0675	0.303	0.019	0.0185	-0.068	0.158	0.0345	0.131	-0.0185	0.171	0.044	-0.052	0.159	0.03	0.03	-0.019	0.276	-0.044	-0.138	0.2215
-1.3155	-1.154	-1.043	-0.075	-0.937	0.119	0.1825	1.154	-0.102	-0.0145	1.086	0.033	1.302	1.3705	1.3155	0.102	0.051	1.194	0.133	1.4785	1.541	0.075	-1.194	-1.086	-1.018	-0.888	0.188	0.264	1.043	-0.051	0.0145	1.018	0.087	1.2885	1.445	-0.119	-1.4785	-1.302	-1.2885	-0.188	-1.152	0.06	0.937	-0.133	-0.033	-0.087	0.888	1.152	1.276	-0.1825
-0.1275	-0.119	0.066	0.026	0.139	0.007	-0.0545	0.119	0.049	0.2005	0.177	0.317	0.121	0.0415	0.1275	-0.049	0.159	0.215	0.264	0.0735	-0.025	-0.026	-0.215	-0.177	0.076	0.134	0.007	-0.047	-0.066	-0.159	-0.2005	-0.076	0.093	-0.0915	-0.181	-0.007	-0.0735	-0.121	0.0915	-0.007	0.257	-0.059	-0.139	-0.264	-0.317	-0.093	-0.134	-0.257	-0.34	0.0545
-0.4685	-0.395	-0.341	-0.025	-0.317	0.067	0.0845	0.395	0.006	0.0475	0.431	0.119	0.544	0.5835	0.4685	-0.006	0.048	0.422	0.095	0.5775	0.55	0.025	-0.422	-0.431	-0.287	-0.233	0.107	0.158	0.341	-0.048	-0.0475	0.287	0.052	0.4645	0.533	-0.067	-0.5775	-0.544	-0.4645	-0.107	-0.419	0.021	0.317	-0.095	-0.119	-0.052	0.233	0.419	0.446	-0.0845
0.1385	0.184	0.12	0.089	0.133	-0.087	-0.0755	-0.184	-0.018	-0.0525	-0.134	-0.058	-0.322	-0.2295	-0.1385	0.018	-0.042	-0.093	-0.056	-0.2595	-0.219	-0.089	0.093	0.134	0.092	0.101	-0.192	-0.128	-0.12	0.042	0.0525	-0.092	0.002	-0.2775	-0.271	0.087	0.2595	0.322	0.2775	0.192	0.29	0.031	-0.133	0.056	0.058	-0.002	-0.101	-0.29	-0.29	0.0755
0.5375	0.586	0.697	0.101	0.736	0.021	-0.0075	-0.586	0.014	0.1345	-0.39	0.182	-0.588	-0.5655	-0.5375	-0.014	0.165	-0.389	0.186	-0.5345	-0.469	-0.101	0.389	0.39	0.544	0.592	-0.075	-0.056	-0.697	-0.165	-0.1345	-0.544	0.036	-0.6965	-0.664	-0.021	0.5345	0.588	0.6965	0.075	0.734	-0.03	-0.736	-0.186	-0.182	-0.036	-0.592	-0.734	-0.727	0.0075
-0.7715	-0.643	-0.566	-0.08	-0.522	-0.05	0.0045	0.643	-0.097	-0.0285	0.585	0.033	0.526	0.5965	0.7715	0.097	0.081	0.681	0.17	0.6615	0.755	0.08	-0.681	-0.585	-0.406	-0.389	0.008	0.131	0.566	-0.081	0.0285	0.406	0.06	0.5225	0.657	0.05	-0.6615	-0.526	-0.5225	-0.008	-0.465	0.113	0.522	-0.17	-0.033	-0.06	0.389	0.465	0.57	-0.0045
0.6435	0.663	0.13	0.063	0.004	-1.074	-1.2465	-0.663	-0.028	-0.4805	-0.645	-0.608	-1.764	-2.0215	-0.6435	0.028	-0.407	-0.594	-0.544	-1.7645	-1.943	-0.063	0.594	0.645	0.171	0.052	-1.204	-1.39	-0.13	0.407	0.4805	-0.171	-0.139	-1.2365	-1.469	1.074	1.7645	1.764	1.2365	1.204	1.048	-0.12	-0.004	0.544	0.608	0.139	-0.052	-1.048	-1.302	1.2465
-0.7355	-0.535	-1.203	-0.213	-1.227	-0.658	-0.6365	0.535	-0.159	-0.7085	0.353	-0.71	-0.264	-0.2245	0.7355	0.159	-0.538	0.531	-0.557	-0.0875	-0.052	0.213	-0.531	-0.353	-1.022	-1.032	-0.537	-0.487	1.203	0.538	0.7085	1.022	-0.03	0.5125	0.543	0.658	0.0875	0.264	-0.5125	0.537	-0.486	0.028	1.227	0.557	0.71	0.03	1.032	0.486	0.509	0.6365
-0.3515	-0.301	-0.25	0.05	-0.253	0.051	-0.0635	0.301	-0.033	0.0085	0.375	0.015	0.335	0.2335	0.3515	0.033	0.032	0.381	0.052	0.4055	0.302	-0.05	-0.381	-0.375	-0.305	-0.31	0.017	-0.107	0.25	-0.032	-0.0085	0.305	0.002	0.3295	0.247	-0.051	-0.4055	-0.335	-0.3295	-0.017	-0.298	-0.094	0.253	-0.052	-0.015	-0.002	0.31	0.298	0.197	0.0635
0.5935	0.577	0.651	0.12	0.67	-0.232	-0.2645	-0.577	0.027	-0.0025	-0.428	0.022	-0.813	-0.8565	-0.5935	-0.027	-0.002	-0.432	0.015	-0.7975	-0.852	-0.12	0.432	0.428	0.465	0.499	-0.384	-0.411	-0.651	0.002	0.0025	-0.465	0.019	-0.7955	-0.847	0.232	0.7975	0.813	0.7955	0.384	0.801	-0.046	-0.67	-0.015	-0.022	-0.019	-0.499	-0.801	-0.887	0.2645
-0.1695	-0.142	-0.075	-0.014	-0.024	-0.051	-0.0195	0.142	-0.042	0.0715	0.112	0.105	0.124	0.1185	0.1695	0.042	0.102	0.15	0.1	0.1505	0.136	0.014	-0.15	-0.112	-0.033	-0.007	0.02	0.011	0.075	-0.102	-0.0715	0.033	0.041	0.0955	0.108	0.051	-0.1505	-0.124	-0.0955	-0.02	-0.029	0.039	0.024	-0.1	-0.105	-0.041	0.007	0.029	0.056	0.0195
0.2095	0.362	0.329	0.094	0.414	-0.033	0.0475	-0.362	-0.14	-0.0875	-0.23	-0.055	-0.342	-0.2385	-0.2095	0.14	0.056	-0.073	0.121	-0.1915	-0.089	-0.094	0.073	0.23	0.188	0.258	-0.102	-0.062	-0.329	-0.056	0.0875	-0.188	0.045	-0.3105	-0.189	0.033	0.1915	0.342	0.3105	0.102	0.368	0.092	-0.414	-0.121	0.055	-0.045	-0.258	-0.368	-0.249	-0.0475
0.4255	0.377	0.587	0.063	0.578	-0.049	-0.0915	-0.377	0.03	0.1415	-0.311	0.141	-0.335	-0.3755	-0.4255	-0.03	0.113	-0.398	0.108	-0.3475	-0.4	-0.063	0.398	0.311	0.468	0.447	-0.07	-0.118	-0.587	-0.113	-0.1415	-0.468	-0.025	-0.4955	-0.527	0.049	0.3475	0.335	0.4955	0.07	0.516	-0.033	-0.578	-0.108	-0.141	0.025	-0.447	-0.516	-0.512	0.0915
-0.7075	-0.729	-0.663	-0.135	-0.65	-0.106	-0.1445	0.729	0.05	-0.0075	0.571	0.013	0.585	0.5445	0.7075	-0.05	-0.032	0.549	-0.002	0.5945	0.518	0.135	-0.549	-0.571	-0.593	-0.53	0.01	-0.039	0.663	0.032	0.0075	0.593	0.017	0.6225	0.531	0.106	-0.5945	-0.585	-0.6225	-0.01	-0.554	-0.073	0.65	0.002	-0.013	-0.017	0.53	0.554	0.492	0.1445
-0.6835	-0.542	-0.662	-0.149	-0.685	-0.122	-0.1215	0.542	-0.09	-0.1685	0.392	-0.195	0.461	0.4085	0.6835	0.09	-0.073	0.516	-0.106	0.5465	0.524	0.149	-0.516	-0.392	-0.526	-0.522	0.061	0.055	0.662	0.073	0.1685	0.526	-0.022	0.6505	0.627	0.122	-0.5465	-0.461	-0.6505	-0.061	-0.663	-0.011	0.685	0.106	0.195	0.022	0.522	0.663	0.653	0.1215
-0.8295	-0.683	-0.724	0.008	-0.688	0.18	0.1705	0.683	-0.103	-0.1555	0.694	-0.143	0.937	0.9245	0.8295	0.103	-0.038	0.844	-0.046	1.0455	1.044	-0.008	-0.844	-0.694	-0.816	-0.784	0.204	0.186	0.724	0.038	0.1555	0.816	0.003	1.0785	1.074	-0.18	-1.0455	-0.937	-1.0785	-0.204	-1.047	-0.021	0.688	0.046	0.143	-0.003	0.784	1.047	1.056	-0.1705
-0.3495	-0.398	-0.284	-0.04	-0.27	-0.056	-0.0475	0.398	0.056	0.0645	0.349	0.138	0.38	0.3175	0.3495	-0.056	0.029	0.363	0.088	0.2985	0.289	0.04	-0.363	-0.349	-0.205	-0.175	-0.007	-0.027	0.284	-0.029	-0.0645	0.205	0.045	0.2585	0.276	0.056	-0.2985	-0.38	-0.2585	0.007	-0.19	-0.012	0.27	-0.088	-0.138	-0.045	0.175	0.19	0.197	0.0475
0.7825	0.691	0.866	0.121	0.818	-0.038	-0.1535	-0.691	0.063	0.0855	-0.496	0.065	-0.822	-0.9625	-0.7825	-0.063	0.039	-0.566	0.022	-0.8515	-0.982	-0.121	0.566	0.496	0.65	0.669	-0.264	-0.353	-0.866	-0.039	-0.0855	-0.65	-0.026	-0.8425	-0.986	0.038	0.8515	0.822	0.8425	0.264	0.855	-0.121	-0.818	-0.022	-0.065	0.026	-0.669	-0.855	-0.987	0.1535
-0.3485	-0.422	-0.299	0.017	-0.223	0.049	-0.0045	0.422	0.084	0.0865	0.438	0.206	0.389	0.3425	0.3485	-0.084	0.042	0.405	0.166	0.3165	0.334	-0.017	-0.405	-0.438	-0.336	-0.24	-0.021	-0.076	0.299	-0.042	-0.0865	0.336	0.089	0.3165	0.281	-0.049	-0.3165	-0.389	-0.3165	0.021	-0.193	-0.027	0.223	-0.166	-0.206	-0.089	0.24	0.193	0.212	0.0045
0.0275	0.071	0.158	0.07	0.206	0.161	0.0565	-0.071	-0.051	0.0075	-0.017	0.053	-0.04	-0.0925	-0.0275	0.051	0.069	0.052	0.093	0.0585	-0.012	-0.07	-0.052	0.017	0.071	0.145	-0.041	-0.118	-0.158	-0.069	-0.0075	-0.071	0.009	-0.0605	-0.104	-0.161	-0.0585	0.04	0.0605	0.041	0.091	-0.045	-0.206	-0.093	-0.053	-0.009	-0.145	-0.091	-0.124	-0.0565
-0.1735	-0.15	-0.096	-0.116	-0.083	-0.29	-0.1925	0.15	-0.005	0.0015	0.042	0.023	-0.1	-0.0415	0.1735	0.005	0.031	0.052	0.027	-0.0975	-0.03	0.116	-0.052	-0.042	-0.02	0.018	-0.181	-0.13	0.096	-0.031	-0.0015	0.02	-0.003	-0.1055	-0.046	0.29	0.0975	0.1	0.1055	0.181	0.108	0.052	0.083	-0.027	-0.023	0.003	-0.018	-0.108	-0.067	0.1925
0.0675	0.043	-0.184	-0.037	-0.149	-0.337	-0.3645	-0.043	0.052	-0.2285	-0.088	-0.224	-0.449	-0.4955	-0.0675	-0.052	-0.27	-0.146	-0.292	-0.4575	-0.445	0.037	0.146	0.088	-0.125	-0.079	-0.222	-0.296	0.184	0.27	0.2285	0.125	0.003	-0.1315	-0.204	0.337	0.4575	0.449	0.1315	0.222	0.14	-0.031	0.149	0.292	0.224	-0.003	0.079	-0.14	-0.208	0.3645
0.0985	0.144	-0.547	-0.01	-0.756	-1.115	-1.1635	-0.144	0.003	-0.7115	-0.137	-0.886	-1.447	-1.4875	-0.0985	-0.003	-0.623	-0.126	-0.867	-1.4295	-1.367	0.01	0.126	0.137	-0.508	-0.671	-1.097	-1.107	0.547	0.623	0.7115	0.508	-0.2	-0.6965	-0.736	1.115	1.4295	1.447	0.6965	1.097	0.477	-0.062	0.756	0.867	0.886	0.2	0.671	-0.477	-0.566	1.1635
-0.9185	-0.796	-0.888	-0.246	-0.736	-0.141	-0.2575	0.796	-0.115	-0.1375	0.558	-0.052	0.639	0.5355	0.9185	0.115	0.032	0.651	0.09	0.7615	0.668	0.246	-0.651	-0.558	-0.572	-0.499	0.086	-0.016	0.888	-0.032	0.1375	0.572	0.063	0.7455	0.664	0.141	-0.7615	-0.639	-0.7455	-0.086	-0.658	-0.085	0.736	-0.09	0.052	-0.063	0.499	0.658	0.544	0.2575
0.4345	0.563	0.572	0.157	0.527	0.165	0.0495	-0.563	-0.083	0.0175	-0.374	-0.006	-0.429	-0.5805	-0.4345	0.083	0.157	-0.239	0.129	-0.3075	-0.47	-0.157	0.239	0.374	0.468	0.413	-0.058	-0.213	-0.572	-0.157	-0.0175	-0.468	-0.06	-0.4035	-0.553	-0.165	0.3075	0.429	0.4035	0.058	0.404	-0.155	-0.527	-0.129	0.006	0.06	-0.413	-0.404	-0.563	-0.0495
0.0135	0.038	0.034	0.057	0.124	0.125	0.0555	-0.038	-0.046	-0.0045	-0.028	0.069	0.025	0.0325	-0.0135	0.046	0.049	0.048	0.115	0.0975	0.107	-0.057	-0.048	0.028	-0.035	0.07	0.025	-0.003	-0.034	-0.049	0.0045	0.035	0.054	-0.0275	0.014	-0.125	-0.0975	-0.025	0.0275	-0.025	0.057	0	-0.124	-0.115	-0.069	-0.054	-0.07	-0.057	-0.063	-0.0555
-0.5695	-0.616	-0.598	-0.214	-0.669	0.108	0.1225	0.616	0.033	-0.0315	0.476	-0.027	0.743	0.7775	0.5695	-0.033	-0.047	0.5	-0.064	0.6845	0.796	0.214	-0.5	-0.476	-0.453	-0.47	0.231	0.297	0.598	0.047	0.0315	0.453	0.007	0.7525	0.802	-0.108	-0.6845	-0.743	-0.7525	-0.231	-0.724	0.042	0.669	0.064	0.027	-0.007	0.47	0.724	0.778	-0.1225
1.0345	1.112	1.118	0.162	1.088	-0.205	-0.1985	-1.112	-0.063	-0.0435	-0.923	-0.106	-1.216	-1.2455	-1.0345	0.063	0.009	-0.852	-0.042	-1.1275	-1.144	-0.162	0.852	0.923	0.901	0.86	-0.314	-0.354	-1.118	-0.009	0.0435	-0.901	-0.05	-1.1835	-1.222	0.205	1.1275	1.216	1.1835	0.314	1.152	-0.033	-1.088	0.042	0.106	0.05	-0.86	-1.152	-1.208	0.1985
-0.4725	-0.433	-0.408	0	-0.414	-0.02	-0.0425	0.433	-0.03	-0.0745	0.353	-0.033	0.41	0.4025	0.4725	0.03	-0.032	0.381	0.011	0.4715	0.451	0	-0.381	-0.353	-0.345	-0.32	-0.016	0.029	0.408	0.032	0.0745	0.345	0.037	0.4715	0.482	0.02	-0.4715	-0.41	-0.4715	0.016	-0.432	0	0.414	-0.011	0.033	-0.037	0.32	0.432	0.464	0.0425
0.8105	0.891	0.962	0.192	0.992	-0.043	-0.1655	-0.891	-0.062	-0.0165	-0.745	0.046	-1.065	-1.0375	-0.8105	0.062	0.066	-0.679	0.105	-0.8735	-0.94	-0.192	0.679	0.745	0.711	0.819	-0.212	-0.345	-0.962	-0.066	0.0165	-0.711	0.031	-0.9525	-1.076	0.043	0.8735	1.065	0.9525	0.212	1.011	-0.079	-0.992	-0.105	-0.046	-0.031	-0.819	-1.011	-1.133	0.1655
-0.2265	-0.251	-0.099	0.006	-0.074	0.113	0.0395	0.251	0.088	0.1795	0.292	0.202	0.407	0.3045	0.2265	-0.088	0.113	0.25	0.107	0.3665	0.271	-0.006	-0.25	-0.292	-0.077	-0.077	0.109	-0.004	0.099	-0.113	-0.1795	0.077	0.005	0.2905	0.143	-0.113	-0.3665	-0.407	-0.2905	-0.109	-0.257	-0.104	0.074	-0.107	-0.202	-0.005	0.077	0.257	0.131	-0.0395
0.3425	0.444	0.015	-0.031	0.002	-0.923	-0.8225	-0.444	-0.088	-0.3355	-0.5	-0.31	-1.549	-1.4715	-0.3425	0.088	-0.247	-0.388	-0.269	-1.3555	-1.316	0.031	0.388	0.5	0.105	0.078	-0.958	-0.878	-0.015	0.247	0.3355	-0.105	-0.013	-1.0935	-1.026	0.923	1.3555	1.549	1.0935	0.958	1.097	0.025	-0.002	0.269	0.31	0.013	-0.078	-1.097	-1.035	0.8225
-0.0505	-0.07	0.081	0.034	0.132	0.138	0.0675	0.07	0.052	0.1935	0.15	0.199	0.287	0.2055	0.0505	-0.052	0.138	0.105	0.16	0.2055	0.15	-0.034	-0.105	-0.15	0.016	0.099	0.088	0.081	-0.081	-0.138	-0.1935	-0.016	0.063	0.1545	0.043	-0.138	-0.2055	-0.287	-0.1545	-0.088	-0.082	-0.042	-0.132	-0.16	-0.199	-0.063	-0.099	0.082	-0.025	-0.0675
0.0035	-0.047	-1.49	-0.353	-1.83	-2.115	-2.1785	0.047	0.003	-1.5415	-0.335	-1.916	-2.199	-2.2965	-0.0035	-0.003	-1.494	-0.324	-1.876	-2.1945	-2.304	0.353	0.324	0.335	-1.156	-1.489	-1.857	-1.916	1.49	1.494	1.5415	1.156	-0.359	-0.6585	-0.705	2.115	2.1945	2.199	0.6585	1.857	0.331	-0.049	1.83	1.876	1.916	0.359	1.489	-0.331	-0.371	2.1785
0.0525	0.099	-0.06	0.026	-0.152	-0.409	-0.3295	-0.099	-0.051	-0.2275	-0.161	-0.331	-0.622	-0.5155	-0.0525	0.051	-0.206	-0.105	-0.299	-0.5295	-0.495	-0.026	0.105	0.161	0.018	-0.051	-0.364	-0.309	0.06	0.206	0.2275	-0.018	-0.071	-0.3305	-0.289	0.409	0.5295	0.622	0.3305	0.364	0.282	0.056	0.152	0.299	0.331	0.071	0.051	-0.282	-0.239	0.3295
-0.7055	-0.581	-0.432	-0.015	-0.357	0.131	0.1345	0.581	-0.079	0.1065	0.557	0.157	0.679	0.6935	0.7055	0.079	0.155	0.669	0.221	0.8325	0.839	0.015	-0.669	-0.557	-0.348	-0.268	0.105	0.105	0.432	-0.155	-0.1065	0.348	0.072	0.5715	0.625	-0.131	-0.8325	-0.679	-0.5715	-0.105	-0.421	0.03	0.357	-0.221	-0.157	-0.072	0.268	0.421	0.481	-0.1345
-0.2765	-0.317	-0.222	0.01	-0.14	0.031	0.0425	0.317	0.023	0.0255	0.244	0.098	0.289	0.2875	0.2765	-0.023	0.018	0.213	0.095	0.3015	0.274	-0.01	-0.213	-0.244	-0.159	-0.082	0.039	0.068	0.222	-0.018	-0.0255	0.159	0.048	0.2935	0.259	-0.031	-0.3015	-0.289	-0.2935	-0.039	-0.191	-0.018	0.14	-0.095	-0.098	-0.048	0.082	0.191	0.189	-0.0425
0.5905	0.527	0.71	0.122	0.723	-0.023	-0.0555	-0.527	0.045	0.1195	-0.41	0.126	-0.602	-0.6665	-0.5905	-0.045	0.099	-0.438	0.108	-0.6175	-0.665	-0.122	0.438	0.41	0.561	0.602	-0.18	-0.225	-0.71	-0.099	-0.1195	-0.561	0.009	-0.6655	-0.723	0.023	0.6175	0.602	0.6655	0.18	0.687	-0.065	-0.723	-0.108	-0.126	-0.009	-0.602	-0.687	-0.774	0.0555
1.5925	1.717	1.392	0.397	1.362	-0.16	-0.1585	-1.717	-0.137	-0.4235	-1.291	-0.469	-1.838	-1.8165	-1.5925	0.137	-0.253	-1.139	-0.33	-1.6455	-1.588	-0.397	1.139	1.291	0.874	0.837	-0.566	-0.56	-1.392	0.253	0.4235	-0.874	-0.051	-1.3875	-1.395	0.16	1.6455	1.838	1.3875	0.566	1.32	-0.028	-1.362	0.33	0.469	0.051	-0.837	-1.32	-1.337	0.1585
0.5285	0.544	0.53	0.208	0.54	0.01	-0.0125	-0.544	0.005	0.0195	-0.295	0.032	-0.523	-0.5675	-0.5285	-0.005	0.005	-0.29	0.015	-0.5255	-0.577	-0.208	0.29	0.295	0.352	0.373	-0.169	-0.171	-0.53	-0.005	-0.0195	-0.352	-0.011	-0.5425	-0.597	-0.01	0.5255	0.523	0.5425	0.169	0.516	-0.022	-0.54	-0.015	-0.032	0.011	-0.373	-0.516	-0.569	0.0125
0.1245	0.134	0.242	0.067	0.322	0.053	0.0945	-0.134	0.075	0.1055	-0.012	0.177	0.054	0.0195	-0.1245	-0.075	0.046	-0.027	0.108	-0.0065	-0.078	-0.067	0.027	0.012	0.117	0.254	0.058	-0.058	-0.242	-0.046	-0.1055	-0.117	0.064	-0.0785	-0.101	-0.053	0.0065	-0.054	0.0785	-0.058	0.133	0.012	-0.322	-0.108	-0.177	-0.064	-0.254	-0.133	-0.143	-0.0945
0.0285	0.029	0.121	-0.11	0.113	-0.044	-0.0775	-0.029	-0.048	0.0335	-0.116	0.034	-0.097	-0.1575	-0.0285	0.048	0.109	-0.069	0.12	-0.0885	-0.145	0.11	0.069	0.116	0.199	0.196	0.027	-0.027	-0.121	-0.109	-0.0335	-0.199	0.008	-0.1165	-0.2	0.044	0.0885	0.097	0.1165	-0.027	0.126	-0.048	-0.113	-0.12	-0.034	-0.008	-0.196	-0.126	-0.194	0.0775
-0.5155	-0.565	-0.55	-0.249	-0.531	-0.162	-0.1495	0.565	0.069	-0.0295	0.309	-0.011	0.364	0.3615	0.5155	-0.069	-0.058	0.318	-0.051	0.3115	0.309	0.249	-0.318	-0.309	-0.337	-0.282	0.068	0.062	0.55	0.058	0.0295	0.337	0.022	0.4045	0.422	0.162	-0.3115	-0.364	-0.4045	-0.068	-0.361	0.007	0.531	0.051	0.011	-0.022	0.282	0.361	0.38	0.1495
0.2045	0.117	-0.24	-0.066	-0.322	-0.869	-0.9715	-0.117	0.054	-0.3785	-0.211	-0.467	-1.212	-1.2765	-0.2045	-0.054	-0.403	-0.262	-0.529	-1.1835	-1.239	0.066	0.262	0.211	-0.141	-0.211	-0.792	-0.953	0.24	0.403	0.3785	0.141	-0.07	-0.7045	-0.899	0.869	1.1835	1.212	0.7045	0.792	0.645	-0.116	0.322	0.529	0.467	0.07	0.211	-0.645	-0.803	0.9715
0.2645	0.282	0.411	0.2	0.527	-0.012	-0.0535	-0.282	-0.01	0.0665	-0.055	0.161	-0.251	-0.2965	-0.2645	0.01	0.088	-0.027	0.183	-0.1975	-0.247	-0.2	0.027	0.055	0.163	0.301	-0.234	-0.288	-0.411	-0.088	-0.0665	-0.163	0.096	-0.2985	-0.349	0.012	0.1975	0.251	0.2985	0.234	0.404	-0.042	-0.527	-0.183	-0.161	-0.096	-0.301	-0.404	-0.459	0.0535
0.1545	0.194	0.053	0.024	0.064	-0.062	-0.1635	-0.194	-0.016	-0.1185	-0.17	-0.127	-0.29	-0.3725	-0.1545	0.016	-0.106	-0.153	-0.122	-0.2325	-0.321	-0.024	0.153	0.17	0.096	0.079	-0.026	-0.126	-0.053	0.106	0.1185	-0.096	-0.001	-0.1285	-0.219	0.062	0.2325	0.29	0.1285	0.026	0.159	-0.064	-0.064	0.122	0.127	0.001	-0.079	-0.159	-0.232	0.1635
0.2465	0.257	-0.342	-0.215	-0.466	-1.46	-1.4755	-0.257	0.026	-0.5375	-0.447	-0.715	-1.761	-1.8585	-0.2465	-0.026	-0.543	-0.474	-0.729	-1.7595	-1.779	0.215	0.474	0.447	-0.131	-0.271	-1.326	-1.346	0.342	0.543	0.5375	0.131	-0.175	-1.2415	-1.346	1.46	1.7595	1.761	1.2415	1.326	1.055	-0.073	0.466	0.729	0.715	0.175	0.271	-1.055	-1.186	1.4755
-0.5625	-0.384	-0.315	-0.033	-0.409	0.322	0.2235	0.384	-0.135	0.0415	0.378	-0.021	0.658	0.5675	0.5625	0.135	0.203	0.585	0.126	0.8315	0.746	0.033	-0.585	-0.378	-0.316	-0.361	0.301	0.221	0.315	-0.203	-0.0415	0.316	-0.074	0.6465	0.568	-0.322	-0.8315	-0.658	-0.6465	-0.301	-0.709	-0.06	0.409	-0.126	0.021	0.074	0.361	0.709	0.651	-0.2235
-0.5195	-0.493	-0.176	-0.011	-0.202	0.225	0.2645	0.493	0.047	0.1345	0.485	0.191	0.772	0.7595	0.5195	-0.047	0.122	0.477	0.147	0.7735	0.717	0.011	-0.477	-0.485	-0.19	-0.169	0.211	0.238	0.176	-0.122	-0.1345	0.19	0.048	0.4785	0.541	-0.225	-0.7735	-0.772	-0.4785	-0.211	-0.419	0.036	0.202	-0.147	-0.191	-0.048	0.169	0.419	0.486	-0.2645
-0.1015	-0.091	-0.045	0.007	-0.063	-0.083	-0.0845	0.091	0.035	0.0115	0.099	-0.044	0.006	-0.0145	0.1015	-0.035	-0.007	0.08	-0.083	-0.0135	-0.04	-0.007	-0.08	-0.099	-0.022	-0.043	-0.114	-0.105	0.045	0.007	-0.0115	0.022	-0.027	0.0125	-0.022	0.083	0.0135	-0.006	-0.0125	0.114	-0.044	-0.007	0.063	0.083	0.044	0.027	0.043	0.044	0.006	0.0845
-0.1725	-0.041	-0.102	-0.23	-0.097	-0.043	-0.0635	0.041	-0.127	-0.0695	-0.175	-0.073	0.024	-0.0485	0.1725	0.127	0.034	-0.045	0.062	0.1145	0.078	0.23	0.045	0.175	0.134	0.129	0.154	0.118	0.102	-0.034	0.0695	-0.134	0.008	0.0655	0.064	0.043	-0.1145	-0.024	-0.0655	-0.154	-0.087	-0.012	0.097	-0.062	0.073	-0.008	-0.129	0.087	0.041	0.0635
-0.2925	-0.322	-0.163	0.049	-0.085	0.026	0.0115	0.322	0.04	0.1195	0.391	0.186	0.285	0.2915	0.2925	-0.04	0.08	0.34	0.139	0.2795	0.297	-0.049	-0.34	-0.391	-0.218	-0.143	0.021	-0.003	0.163	-0.08	-0.1195	0.218	0.067	0.2145	0.19	-0.026	-0.2795	-0.285	-0.2145	-0.021	-0.076	-0.008	0.085	-0.139	-0.186	-0.067	0.143	0.076	0.068	-0.0115
-0.1235	-0.24	0.033	0.014	0.097	0.098	-0.0005	0.24	0.099	0.2165	0.272	0.302	0.332	0.2585	0.1235	-0.099	0.145	0.173	0.194	0.2735	0.149	-0.014	-0.173	-0.272	0.001	0.085	0.113	-0.013	-0.033	-0.145	-0.2165	-0.001	0.044	0.1175	0.034	-0.098	-0.2735	-0.332	-0.1175	-0.113	-0.07	-0.094	-0.097	-0.194	-0.302	-0.044	-0.085	0.07	-0.035	0.0005
-0.0205	-0.062	-0.049	0.054	-0.036	-0.149	-0.2265	0.062	0.066	-0.0025	0.193	0.049	-0.049	-0.1475	0.0205	-0.066	-0.023	0.155	0.002	-0.0965	-0.169	-0.054	-0.155	-0.193	-0.164	-0.142	-0.272	-0.35	0.049	0.023	0.0025	0.164	0.016	-0.0385	-0.122	0.149	0.0965	0.049	0.0385	0.272	0.057	-0.071	0.036	-0.002	-0.049	-0.016	0.142	-0.057	-0.152	0.2265
0.6755	0.644	0.888	0.279	0.946	0.049	-0.1005	-0.644	0.02	0.1525	-0.374	0.237	-0.562	-0.7005	-0.6755	-0.02	0.131	-0.401	0.186	-0.6045	-0.748	-0.279	0.401	0.374	0.544	0.619	-0.216	-0.351	-0.888	-0.131	-0.1525	-0.544	0.059	-0.7665	-0.875	-0.049	0.6045	0.562	0.7665	0.216	0.853	-0.102	-0.946	-0.186	-0.237	-0.059	-0.619	-0.853	-0.956	0.1005
0.2775	0.527	-0.349	-0.106	-0.508	-1.478	-1.6335	-0.527	-0.237	-0.8725	-0.628	-1.079	-1.944	-2.1905	-0.2775	0.237	-0.651	-0.353	-0.836	-1.7355	-1.972	0.106	0.353	0.628	-0.232	-0.396	-1.361	-1.554	0.349	0.651	0.8725	0.232	-0.179	-1.0875	-1.299	1.478	1.7355	1.944	1.0875	1.361	0.906	-0.182	0.508	0.836	1.079	0.179	0.396	-0.906	-1.117	1.6335
0.9445	1.035	1.097	0.141	1.097	0.004	0.0405	-1.035	-0.052	0.0615	-0.793	0.074	-1.047	-1.0245	-0.9445	0.052	0.109	-0.731	0.133	-0.9655	-0.96	-0.141	0.731	0.793	0.887	0.866	-0.192	-0.163	-1.097	-0.109	-0.0615	-0.887	0.011	-1.0665	-1.09	-0.004	0.9655	1.047	1.0665	0.192	1.112	0.03	-1.097	-0.133	-0.074	-0.011	-0.866	-1.112	-1.122	-0.0405
-0.1315	-0.159	-0.073	-0.074	-0.011	-0.066	-0.1255	0.159	0.04	0.0245	0.121	0.112	0.069	0.0215	0.1315	-0.04	0.001	0.112	0.094	0.0515	0.037	0.074	-0.112	-0.121	-0.041	0.015	-0.043	-0.102	0.073	-0.001	-0.0245	0.041	0.072	0.0355	-0.003	0.066	-0.0515	-0.069	-0.0355	0.043	-0.01	-0.052	0.011	-0.094	-0.112	-0.072	-0.015	0.01	-0.066	0.1255
0.6735	0.708	0.712	0.144	0.647	-0.118	-0.0565	-0.708	0.001	-0.0055	-0.601	-0.046	-0.776	-0.7245	-0.6735	-0.001	-0.012	-0.597	-0.025	-0.6875	-0.62	-0.144	0.597	0.601	0.569	0.541	-0.198	-0.162	-0.712	0.012	0.0055	-0.569	-0.025	-0.7885	-0.75	0.118	0.6875	0.776	0.7885	0.198	0.764	0.065	-0.647	0.025	0.046	0.025	-0.541	-0.764	-0.754	0.0565
0.3255	0.288	0.374	0.167	0.516	0.196	0.1515	-0.288	-0.018	0.1755	-0.109	0.253	-0.105	-0.0495	-0.3255	0.018	0.17	-0.016	0.271	0.0045	0.018	-0.167	0.016	0.109	0.263	0.318	0.026	0.097	-0.374	-0.17	-0.1755	-0.263	0.074	-0.2675	-0.262	-0.196	-0.0045	0.105	0.2675	-0.026	0.353	0.011	-0.516	-0.271	-0.253	-0.074	-0.318	-0.353	-0.34	-0.1515
-0.1485	-0.21	-1.11	-0.289	-1.387	-1.542	-1.5875	0.21	0.006	-1.0395	-0.096	-1.266	-1.39	-1.4845	0.1485	-0.006	-0.98	-0.063	-1.222	-1.3335	-1.397	0.289	0.063	0.096	-0.918	-1.046	-1.295	-1.289	1.11	0.98	1.0395	0.918	-0.213	-0.2885	-0.347	1.542	1.3335	1.39	0.2885	1.295	0.098	-0.042	1.387	1.222	1.266	0.213	1.046	-0.098	-0.163	1.5875
-0.4245	-0.399	-0.393	0.012	-0.334	0.122	0.1745	0.399	-0.023	-0.0755	0.328	0.03	0.608	0.5935	0.4245	0.023	-0.035	0.401	0.051	0.6315	0.628	-0.012	-0.401	-0.328	-0.346	-0.251	0.126	0.112	0.393	0.035	0.0755	0.346	0.087	0.6225	0.66	-0.122	-0.6315	-0.608	-0.6225	-0.126	-0.495	0.01	0.334	-0.051	-0.03	-0.087	0.251	0.495	0.506	-0.1745
-0.1625	-0.15	-0.101	0.082	-0.022	0.143	0.0565	0.15	-0.002	0.0015	0.324	0.028	0.368	0.2835	0.1625	0.002	0.004	0.298	0.047	0.3755	0.298	-0.082	-0.298	-0.324	-0.196	-0.177	0.042	-0.004	0.101	-0.004	-0.0015	0.196	0.03	0.3475	0.263	-0.143	-0.3755	-0.368	-0.3475	-0.042	-0.315	-0.058	0.022	-0.047	-0.028	-0.03	0.177	0.315	0.212	-0.0565
0.3175	0.272	0.362	0.104	0.402	-0.047	-0.0885	-0.272	0.025	0.0615	-0.201	0.052	-0.406	-0.4805	-0.3175	-0.025	0.047	-0.231	0.006	-0.4305	-0.472	-0.104	0.231	0.201	0.304	0.326	-0.116	-0.175	-0.362	-0.047	-0.0615	-0.304	0.008	-0.4315	-0.483	0.047	0.4305	0.406	0.4315	0.116	0.427	-0.052	-0.402	-0.006	-0.052	-0.008	-0.326	-0.427	-0.512	0.0885
-0.1755	-0.202	-0.107	-0.024	-0.033	-0.031	-0.0615	0.202	0.059	0.1095	0.203	0.208	0.234	0.1835	0.1755	-0.059	0.048	0.179	0.155	0.1365	0.086	0.024	-0.179	-0.203	-0.087	-0.017	-0.084	-0.084	0.107	-0.048	-0.1095	0.087	0.094	0.0625	0.097	0.031	-0.1365	-0.234	-0.0625	0.084	-0.016	-0.019	0.033	-0.155	-0.208	-0.094	0.017	0.016	-0.001	0.0615
-0.5935	-0.599	-0.619	-0.072	-0.625	-0.025	-0.0235	0.599	0.048	-0.0225	0.531	-0.049	0.582	0.5895	0.5935	-0.048	-0.107	0.497	-0.109	0.5315	0.568	0.072	-0.497	-0.531	-0.512	-0.504	0.018	0.053	0.619	0.107	0.0225	0.512	0.04	0.5885	0.655	0.025	-0.5315	-0.582	-0.5885	-0.018	-0.584	-0.001	0.625	0.109	0.049	-0.04	0.504	0.584	0.637	0.0235
-0.4405	-0.485	-0.38	-0.105	-0.469	0.092	0.0585	0.485	-0.006	0.0185	0.345	0.024	0.587	0.5675	0.4405	0.006	0.066	0.379	0.036	0.5535	0.536	0.105	-0.379	-0.345	-0.258	-0.295	0.184	0.156	0.38	-0.066	-0.0185	0.258	-0.017	0.4955	0.505	-0.092	-0.5535	-0.587	-0.4955	-0.184	-0.558	-0.031	0.469	-0.036	-0.024	0.017	0.295	0.558	0.534	-0.0585
-0.6625	-0.607	-0.557	-0.072	-0.52	0.113	0.0005	0.607	-0.011	0.0285	0.618	0.086	0.721	0.6255	0.6625	0.011	0.064	0.639	0.154	0.7535	0.67	0.072	-0.639	-0.618	-0.492	-0.462	0.143	0.062	0.557	-0.064	-0.0285	0.492	0.053	0.7085	0.63	-0.113	-0.7535	-0.721	-0.7085	-0.143	-0.647	-0.071	0.52	-0.154	-0.086	-0.053	0.462	0.647	0.578	-0.0005
0.5165	0.586	0.562	0.128	0.581	0.045	0.0735	-0.586	-0.023	0.0215	-0.374	0.021	-0.424	-0.3655	-0.5165	0.023	0.066	-0.351	0.044	-0.2885	-0.299	-0.128	0.351	0.374	0.4	0.431	-0.012	-0.058	-0.562	-0.066	-0.0215	-0.4	-0.005	-0.5285	-0.494	-0.045	0.2885	0.424	0.5285	0.012	0.557	0.028	-0.581	-0.044	-0.021	0.005	-0.431	-0.557	-0.515	-0.0735
-0.2575	-0.201	-0.163	-0.062	-0.126	0.053	-0.0055	0.201	-0.014	-0.0125	0.18	0.019	0.293	0.1885	0.2575	0.014	0.029	0.283	0.049	0.3275	0.206	0.062	-0.283	-0.18	-0.122	-0.099	0.12	0.035	0.163	-0.029	0.0125	0.122	0.027	0.2375	0.177	-0.053	-0.3275	-0.293	-0.2375	-0.12	-0.215	-0.058	0.126	-0.049	-0.019	-0.027	0.099	0.215	0.164	0.0055
0.1465	0.189	0.204	0.028	0.22	0.124	0.1665	-0.189	-0.029	0.0045	-0.187	-0.048	-0.104	-0.1205	-0.1465	0.029	0.016	-0.187	-0.054	-0.0965	-0.062	-0.028	0.187	0.187	0.192	0.198	0.087	0.098	-0.204	-0.016	-0.0045	-0.192	-0.071	-0.0325	-0.053	-0.124	0.0965	0.104	0.0325	-0.087	-0.019	0.015	-0.22	0.054	0.048	0.071	-0.198	0.019	0.003	-0.1665
-0.7735	-0.786	-0.582	0.003	-0.472	0.363	0.3035	0.786	0.026	0.1285	0.776	0.189	1.071	1.0125	0.7735	-0.026	0.136	0.785	0.177	1.1315	1.007	-0.003	-0.785	-0.776	-0.531	-0.439	0.405	0.295	0.582	-0.136	-0.1285	0.531	0.08	0.9785	0.875	-0.363	-1.1315	-1.071	-0.9785	-0.405	-0.865	-0.094	0.472	-0.177	-0.189	-0.08	0.439	0.865	0.802	-0.3035
0.3655	0.363	0.402	-0.07	0.405	0.047	-0.0205	-0.363	0.006	0.0395	-0.429	0.045	-0.322	-0.3735	-0.3655	-0.006	0.04	-0.417	0.038	-0.3135	-0.377	0.07	0.417	0.429	0.486	0.512	0.068	0.025	-0.402	-0.04	-0.0395	-0.486	-0.007	-0.3365	-0.429	-0.047	0.3135	0.322	0.3365	-0.068	0.397	-0.044	-0.405	-0.038	-0.045	0.007	-0.512	-0.397	-0.424	0.0205
-0.5545	-0.464	-0.512	-0.101	-0.505	-0.059	-0.0615	0.464	-0.099	-0.0635	0.356	-0.049	0.422	0.3995	0.5545	0.099	0.032	0.461	0.06	0.5435	0.558	0.101	-0.461	-0.356	-0.415	-0.393	0.021	0.022	0.512	-0.032	0.0635	0.415	0.01	0.5185	0.502	0.059	-0.5435	-0.422	-0.5185	-0.021	-0.487	0.002	0.505	-0.06	0.049	-0.01	0.393	0.487	0.469	0.0615
-0.3345	-0.368	-0.274	-0.06	-0.294	-0.303	-0.3305	0.368	0.033	0.0855	0.267	0.085	0.041	-0.0725	0.3345	-0.033	0.084	0.249	0.095	-0.0035	-0.078	0.06	-0.249	-0.267	-0.132	-0.11	-0.284	-0.301	0.274	-0.084	-0.0855	0.132	0.015	-0.0485	-0.075	0.303	0.0035	-0.041	0.0485	0.284	0.07	-0.042	0.294	-0.095	-0.085	-0.015	0.11	-0.07	-0.11	0.3305
0.3195	0.505	0.577	0.137	0.583	0.02	0.0305	-0.505	-0.132	0.1045	-0.327	0.005	-0.412	-0.3895	-0.3195	0.132	0.208	-0.15	0.109	-0.2165	-0.209	-0.137	0.15	0.327	0.426	0.415	-0.096	-0.095	-0.577	-0.208	-0.1045	-0.426	-0.041	-0.4725	-0.515	-0.02	0.2165	0.412	0.4725	0.096	0.429	-0.044	-0.583	-0.109	-0.005	0.041	-0.415	-0.429	-0.48	-0.0305
1.0725	1.118	1.048	0.213	0.968	-0.076	-0.1565	-1.118	-0.039	-0.0665	-0.859	-0.143	-1.161	-1.2435	-1.0725	0.039	-0.003	-0.8	-0.101	-1.0885	-1.192	-0.213	0.8	0.859	0.816	0.756	-0.332	-0.427	-1.048	0.003	0.0665	-0.816	-0.068	-1.0915	-1.153	0.076	1.0885	1.161	1.0915	0.332	0.965	-0.062	-0.968	0.101	0.143	0.068	-0.756	-0.965	-1.053	0.1565
0.1805	0.168	0.349	0.057	0.368	0.062	0.0625	-0.168	0.033	0.1505	-0.072	0.168	-0.101	-0.1315	-0.1805	-0.033	0.164	-0.126	0.164	-0.1205	-0.12	-0.057	0.126	0.072	0.303	0.287	0.02	0.011	-0.349	-0.164	-0.1505	-0.303	-0.001	-0.2655	-0.274	-0.062	0.1205	0.101	0.2655	-0.02	0.286	-0.013	-0.368	-0.164	-0.168	0.001	-0.287	-0.286	-0.323	-0.0625
0.6365	0.648	0.702	0.138	0.717	-0.166	-0.1865	-0.648	0.017	0.0135	-0.491	0.012	-0.779	-0.7275	-0.6365	-0.017	0.022	-0.481	0.026	-0.7175	-0.678	-0.138	0.481	0.491	0.515	0.519	-0.197	-0.212	-0.702	-0.022	-0.0135	-0.515	-0.011	-0.8075	-0.757	0.166	0.7175	0.779	0.8075	0.197	0.841	0.014	-0.717	-0.026	-0.012	0.011	-0.519	-0.841	-0.821	0.1865
0.4205	0.431	0.499	0.118	0.447	0.031	-0.0405	-0.431	-0.034	0.0595	-0.292	0.071	-0.442	-0.4915	-0.4205	0.034	0.075	-0.283	0.102	-0.4315	-0.422	-0.118	0.283	0.292	0.367	0.381	-0.167	-0.177	-0.499	-0.075	-0.0595	-0.367	0.022	-0.4895	-0.519	-0.031	0.4315	0.442	0.4895	0.167	0.511	-0.036	-0.447	-0.102	-0.071	-0.022	-0.381	-0.511	-0.594	0.0405
-0.8745	-1.015	-0.652	-0.126	-0.654	0.276	0.1295	1.015	0.114	0.2675	0.787	0.193	1.274	1.1395	0.8745	-0.114	0.149	0.602	0.043	1.1525	0.983	0.126	-0.602	-0.787	-0.447	-0.521	0.431	0.301	0.652	-0.149	-0.2675	0.447	-0.063	1.0905	0.916	-0.276	-1.1525	-1.274	-1.0905	-0.431	-1.123	-0.161	0.654	-0.043	-0.193	0.063	0.521	1.123	0.975	-0.1295
0.6675	0.771	0.326	0.177	0.169	-0.578	-0.7895	-0.771	-0.059	-0.4355	-0.566	-0.576	-1.336	-1.5155	-0.6675	0.059	-0.369	-0.49	-0.533	-1.2105	-1.401	-0.177	0.49	0.566	0.101	-0.033	-0.76	-0.981	-0.326	0.369	0.4355	-0.101	-0.148	-0.8555	-1.092	0.578	1.2105	1.336	0.8555	0.76	0.723	-0.191	-0.169	0.533	0.576	0.148	0.033	-0.723	-0.963	0.7895
0.4705	0.461	0.653	0.129	0.705	0.086	-0.0425	-0.461	0.053	0.1595	-0.335	0.175	-0.365	-0.5065	-0.4705	-0.053	0.12	-0.389	0.129	-0.3895	-0.511	-0.129	0.389	0.335	0.54	0.561	0.058	-0.057	-0.653	-0.12	-0.1595	-0.54	0.009	-0.5315	-0.693	-0.086	0.3895	0.365	0.5315	-0.058	0.614	-0.119	-0.705	-0.129	-0.175	-0.009	-0.561	-0.614	-0.741	0.0425
-0.0725	-0.145	-0.637	-0.153	-0.763	-0.886	-1.0875	0.145	0.06	-0.5885	-0.002	-0.677	-0.858	-1.1045	0.0725	-0.06	-0.617	-0.056	-0.75	-0.8495	-1.077	0.153	0.056	0.002	-0.522	-0.605	-0.767	-0.983	0.637	0.617	0.5885	0.522	-0.11	-0.1875	-0.437	0.886	0.8495	0.858	0.1875	0.767	0.099	-0.224	0.763	0.75	0.677	0.11	0.605	-0.099	-0.35	1.0875
-0.3835	-0.364	-0.282	-0.13	-0.243	-0.156	-0.1775	0.364	0	0.0475	0.294	0.085	0.273	0.2035	0.3835	0	0.071	0.323	0.08	0.2795	0.267	0.13	-0.323	-0.294	-0.213	-0.185	-0.032	-0.084	0.282	-0.071	-0.0475	0.213	0.014	0.2135	0.199	0.156	-0.2795	-0.273	-0.2135	0.032	-0.205	-0.033	0.243	-0.08	-0.085	-0.014	0.185	0.205	0.153	0.1775
-0.0685	-0.04	-0.024	0.136	-0.011	0.196	0.1985	0.04	-0.013	-0.0465	0.278	-0.016	0.257	0.1975	0.0685	0.013	0.002	0.285	0.015	0.2705	0.22	-0.136	-0.285	-0.278	-0.269	-0.173	0.026	0.023	0.024	-0.002	0.0465	0.269	0.048	0.3205	0.29	-0.196	-0.2705	-0.257	-0.3205	-0.026	-0.257	-0.023	0.011	-0.015	0.016	-0.048	0.173	0.257	0.216	-0.1985
-0.7005	-0.731	-0.713	-0.088	-0.662	-0.07	-0.0065	0.731	-0.006	-0.0705	0.593	-0.001	0.69	0.6455	0.7005	0.006	-0.037	0.605	-0.009	0.6745	0.684	0.088	-0.605	-0.593	-0.654	-0.581	0.05	0.037	0.713	0.037	0.0705	0.654	0.038	0.7625	0.766	0.07	-0.6745	-0.69	-0.7625	-0.05	-0.696	-0.015	0.662	0.009	0.001	-0.038	0.581	0.696	0.737	0.0065
-0.4195	-0.367	-0.33	-0.044	-0.306	0.068	0.0565	0.367	-0.074	-0.0065	0.31	0.015	0.364	0.3515	0.4195	0.074	0.088	0.331	0.102	0.4865	0.471	0.044	-0.331	-0.31	-0.252	-0.266	0.104	0.086	0.33	-0.088	0.0065	0.252	0.016	0.4685	0.422	-0.068	-0.4865	-0.364	-0.4685	-0.104	-0.432	-0.008	0.306	-0.102	-0.015	-0.016	0.266	0.432	0.389	-0.0565
0.3225	0.229	0.287	0.153	0.237	-0.195	-0.2525	-0.229	0.126	0.0315	-0.021	-0.014	-0.385	-0.4095	-0.3225	-0.126	-0.05	-0.143	-0.109	-0.4555	-0.483	-0.153	0.143	0.021	0.132	0.057	-0.327	-0.377	-0.287	0.05	-0.0315	-0.132	-0.056	-0.4375	-0.473	0.195	0.4555	0.385	0.4375	0.327	0.399	-0.023	-0.237	0.109	0.014	0.056	-0.057	-0.399	-0.438	0.2525
-1.0375	-0.937	-0.9	0	-0.856	0.161	0.1495	0.937	-0.077	-0.0795	0.884	-0.039	1.153	1.1915	1.0375	0.077	-0.01	1.005	0.041	1.2715	1.318	0	-1.005	-0.884	-0.866	-0.802	0.194	0.155	0.9	0.01	0.0795	0.866	0.045	1.1125	1.131	-0.161	-1.2715	-1.153	-1.1125	-0.194	-1.025	0	0.856	-0.041	0.039	-0.045	0.802	1.025	1.044	-0.1495
-0.7265	-0.64	-0.451	-0.011	-0.362	-0.044	-0.0385	0.64	-0.072	0.1185	0.6	0.232	0.587	0.6015	0.7265	0.072	0.195	0.697	0.309	0.6725	0.715	0.011	-0.697	-0.6	-0.431	-0.315	-0.033	-0.023	0.451	-0.195	-0.1185	0.431	0.088	0.4865	0.489	0.044	-0.6725	-0.587	-0.4865	0.033	-0.384	0.008	0.362	-0.309	-0.232	-0.088	0.315	0.384	0.376	0.0385
-0.1595	-0.193	-0.121	-0.036	-0.077	-0.084	-0.1275	0.193	0.007	0.0265	0.132	0.099	-0.028	-0.0725	0.1595	-0.007	0.026	0.116	0.078	-0.0095	-0.003	0.036	-0.116	-0.132	-0.102	0.009	-0.101	-0.161	0.121	-0.026	-0.0265	0.102	0.048	-0.0115	-0.099	0.084	0.0095	0.028	0.0115	0.101	0.052	-0.051	0.077	-0.078	-0.099	-0.048	-0.009	-0.052	-0.096	0.1275
0.4435	0.525	0.474	0.085	0.411	0.114	0.1925	-0.525	-0.06	-0.0385	-0.418	-0.084	-0.354	-0.3525	-0.4435	0.06	0.03	-0.403	-0.03	-0.3185	-0.293	-0.085	0.403	0.418	0.399	0.363	0.008	0.052	-0.474	-0.03	0.0385	-0.399	-0.056	-0.3545	-0.374	-0.114	0.3185	0.354	0.3545	-0.008	0.352	0.026	-0.411	0.03	0.084	0.056	-0.363	-0.352	-0.362	-0.1925
-0.4355	-0.445	-0.431	-0.024	-0.418	0.047	0.0355	0.445	0.034	-0.0605	0.467	-0.077	0.466	0.4055	0.4355	-0.034	-0.077	0.461	-0.078	0.4105	0.41	0.024	-0.461	-0.467	-0.447	-0.395	0.026	0.022	0.431	0.077	0.0605	0.447	-0.005	0.5415	0.527	-0.047	-0.4105	-0.466	-0.5415	-0.026	-0.517	0.006	0.418	0.078	0.077	0.005	0.395	0.517	0.523	-0.0355
-0.4275	-0.469	-0.431	-0.126	-0.345	-0.08	-0.0745	0.469	0.056	0.0065	0.407	0.066	0.401	0.3735	0.4275	-0.056	0.013	0.35	0.059	0.3615	0.361	0.126	-0.35	-0.407	-0.327	-0.266	-0.031	-0.055	0.431	-0.013	-0.0065	0.327	0.014	0.4285	0.417	0.08	-0.3615	-0.401	-0.4285	0.031	-0.389	-0.013	0.345	-0.059	-0.066	-0.014	0.266	0.389	0.377	0.0745
-0.6995	-0.568	-1.238	0.094	-1.171	-0.857	-0.8175	0.568	-0.093	-0.7775	0.572	-0.771	-0.333	-0.3095	0.6995	0.093	-0.634	0.718	-0.619	-0.1895	-0.175	-0.094	-0.718	-0.572	-1.278	-1.272	-0.959	-0.868	1.238	0.634	0.7775	1.278	0.034	0.4395	0.497	0.857	0.1895	0.333	-0.4395	0.959	-0.36	0.005	1.171	0.619	0.771	-0.034	1.272	0.36	0.406	0.8175
0.1835	0.148	0.281	-0.021	0.263	-0.102	-0.0945	-0.148	0.026	0.0125	-0.118	0.032	-0.242	-0.2895	-0.1835	-0.026	0.01	-0.14	0.022	-0.2715	-0.313	0.021	0.14	0.118	0.183	0.207	-0.137	-0.166	-0.281	-0.01	-0.0125	-0.183	0.006	-0.2755	-0.315	0.102	0.2715	0.242	0.2755	0.137	0.267	-0.031	-0.263	-0.022	-0.032	-0.006	-0.207	-0.267	-0.357	0.0945
-0.3045	-0.124	-0.266	0.224	-0.303	0.114	0.1085	0.124	-0.167	-0.1865	0.338	-0.216	0.243	0.2195	0.3045	0.167	-0.023	0.499	-0.07	0.4125	0.402	-0.224	-0.499	-0.338	-0.472	-0.487	-0.088	-0.127	0.266	0.023	0.1865	0.472	-0.045	0.4505	0.411	-0.114	-0.4125	-0.243	-0.4505	0.088	-0.472	0.001	0.303	0.07	0.216	0.045	0.487	0.472	0.446	-0.1085
0.3065	0.419	0.561	0.128	0.561	0.293	0.1985	-0.419	-0.094	0.1155	-0.295	0.085	-0.165	-0.2125	-0.3065	0.094	0.218	-0.198	0.19	-0.0345	-0.145	-0.128	0.198	0.295	0.416	0.431	0.171	0.089	-0.561	-0.218	-0.1155	-0.416	-0.022	-0.2535	-0.36	-0.293	0.0345	0.165	0.2535	-0.171	0.25	-0.042	-0.561	-0.19	-0.085	0.022	-0.431	-0.25	-0.331	-0.1985
0.3385	0.377	0.518	0.266	0.616	0.297	0.3205	-0.377	0.017	0.0745	-0.101	0.236	-0.051	-0.0235	-0.3385	-0.017	0.093	-0.084	0.221	-0.0545	0	-0.266	0.084	0.101	0.21	0.39	0.041	0.086	-0.518	-0.093	-0.0745	-0.21	0.152	-0.1155	-0.07	-0.297	0.0545	0.051	0.1155	-0.041	0.272	0.039	-0.616	-0.221	-0.236	-0.152	-0.39	-0.272	-0.224	-0.3205
0.6025	0.509	0.231	0.082	0.111	-1.07	-1.1615	-0.509	0.045	-0.4485	-0.463	-0.552	-1.784	-2.0355	-0.6025	-0.045	-0.441	-0.549	-0.597	-1.8595	-2.087	-0.082	0.549	0.463	0.115	0.032	-1.31	-1.44	-0.231	0.441	0.4485	-0.115	-0.118	-1.2605	-1.525	1.07	1.8595	1.784	1.2605	1.31	1.161	-0.182	-0.111	0.597	0.552	0.118	-0.032	-1.161	-1.442	1.1615
-0.0085	-0.064	-0.11	-0.06	-0.14	-0.196	-0.2665	0.064	0.076	-0.0995	0.034	-0.11	-0.146	-0.2225	0.0085	-0.076	-0.137	-0.017	-0.153	-0.1885	-0.281	0.06	0.017	-0.034	-0.116	-0.116	-0.235	-0.313	0.11	0.137	0.0995	0.116	-0.001	-0.0125	-0.122	0.196	0.1885	0.146	0.0125	0.235	0.019	-0.083	0.14	0.153	0.11	0.001	0.116	-0.019	-0.132	0.2665
0.4555	0.444	0.28	-0.062	0.193	-1.202	-1.3515	-0.444	0.004	-0.1835	-0.464	-0.277	-1.712	-1.8515	-0.4555	-0.004	-0.207	-0.503	-0.304	-1.7225	-1.861	0.062	0.503	0.464	0.309	0.235	-1.216	-1.361	-0.28	0.207	0.1835	-0.309	-0.069	-1.4885	-1.627	1.202	1.7225	1.712	1.4885	1.216	1.41	-0.146	-0.193	0.304	0.277	0.069	-0.235	-1.41	-1.549	1.3515
-0.3055	-0.438	-0.173	-0.118	-0.185	-0.109	-0.1225	0.438	0.116	0.1545	0.334	0.17	0.351	0.2825	0.3055	-0.116	0.015	0.242	0.07	0.2175	0.184	0.118	-0.242	-0.334	-0.134	-0.12	-0.018	-0.017	0.173	-0.015	-0.1545	0.134	0.034	0.2185	0.164	0.109	-0.2175	-0.351	-0.2185	0.018	-0.142	-0.003	0.185	-0.07	-0.17	-0.034	0.12	0.142	0.129	0.1225
-1.0185	-0.961	-0.875	-0.118	-0.861	0.197	0.1935	0.961	-0.006	-0.0315	0.828	-0.005	1.15	1.1495	1.0185	0.006	0.005	0.859	0.004	1.1305	1.121	0.118	-0.859	-0.828	-0.729	-0.726	0.277	0.315	0.875	-0.005	0.0315	0.729	0.011	1.1395	1.16	-0.197	-1.1305	-1.15	-1.1395	-0.277	-1.107	0.026	0.861	-0.004	0.005	-0.011	0.726	1.107	1.089	-0.1935
0.1375	0.099	0.019	-0.03	0.046	0.156	0.2135	-0.099	-0.02	-0.0895	-0.136	-0.098	-0.029	-0.0115	-0.1375	0.02	-0.095	-0.145	-0.103	-0.0705	0.007	0.03	0.145	0.136	0.037	0.016	0.034	0.065	-0.019	0.095	0.0895	-0.037	-0.039	0.0965	0.135	-0.156	0.0705	0.029	-0.0965	-0.034	-0.162	0.039	-0.046	0.103	0.098	0.039	-0.016	0.162	0.168	-0.2135
-0.2285	-0.024	-0.134	-0.147	-0.101	-0.094	-0.0785	0.024	-0.203	-0.1315	-0.065	-0.08	-0.076	-0.0545	0.2285	0.203	0.092	0.153	0.119	0.1825	0.187	0.147	-0.153	0.065	-0.039	0	-0.015	0.001	0.134	-0.092	0.1315	0.039	0.052	0.1085	0.124	0.094	-0.1825	0.076	-0.1085	0.015	-0.042	0.039	0.101	-0.119	0.08	-0.052	0	0.042	0.076	0.0785
-0.0685	-0.089	-0.005	0.006	0.075	0.016	0.0215	0.089	0.04	0.0875	0.175	0.148	0.05	-0.0015	0.0685	-0.04	0.022	0.124	0.115	-0.0275	-0.079	-0.006	-0.124	-0.175	-0.004	0.018	-0.036	-0.096	0.005	-0.022	-0.0875	0.004	0.063	-0.0175	-0.068	-0.016	0.0275	-0.05	0.0175	0.036	0.117	-0.039	-0.075	-0.115	-0.148	-0.063	-0.018	-0.117	-0.144	-0.0215
0.5945	0.581	0.634	0.037	0.637	-0.202	-0.2515	-0.581	0.021	0.0675	-0.474	0.061	-0.707	-0.7065	-0.5945	-0.021	0.066	-0.477	0.037	-0.6765	-0.756	-0.037	0.477	0.474	0.552	0.57	-0.229	-0.3	-0.634	-0.066	-0.0675	-0.552	-0.007	-0.8255	-0.865	0.202	0.6765	0.707	0.8255	0.229	0.834	-0.063	-0.637	-0.037	-0.061	0.007	-0.57	-0.834	-0.887	0.2515
-0.4295	-0.375	-0.547	-0.011	-0.595	-0.039	-0.0875	0.375	-0.089	-0.1415	0.304	-0.149	0.386	0.3305	0.4295	0.089	-0.069	0.434	-0.076	0.4515	0.42	0.011	-0.434	-0.304	-0.438	-0.446	-0.064	-0.051	0.547	0.069	0.1415	0.438	-0.015	0.5365	0.495	0.039	-0.4515	-0.386	-0.5365	0.064	-0.546	-0.031	0.595	0.076	0.149	0.015	0.446	0.546	0.501	0.0875
0.6915	0.767	0.587	0.207	0.644	-0.154	-0.1405	-0.767	-0.067	-0.1465	-0.485	-0.161	-0.835	-0.8695	-0.6915	0.067	-0.108	-0.411	-0.069	-0.7395	-0.694	-0.207	0.411	0.485	0.297	0.348	-0.314	-0.314	-0.587	0.108	0.1465	-0.297	0.049	-0.6795	-0.696	0.154	0.7395	0.835	0.6795	0.314	0.637	0.002	-0.644	0.069	0.161	-0.049	-0.348	-0.637	-0.712	0.1405
-1.1185	-0.955	-1.049	-0.155	-0.983	-0.559	-0.4795	0.955	-0.115	-0.2645	0.827	-0.228	0.477	0.5405	1.1185	0.115	-0.173	0.928	-0.123	0.5765	0.685	0.155	-0.928	-0.827	-0.973	-0.897	-0.412	-0.274	1.049	0.173	0.2645	0.973	0.057	0.6885	0.824	0.559	-0.5765	-0.477	-0.6885	0.412	-0.636	0.101	0.983	0.123	0.228	-0.057	0.897	0.636	0.734	0.4795
-0.2175	-0.131	-0.057	-0.01	0.007	0.027	0.0095	0.131	-0.058	0.0415	0.137	0.148	0.163	0.1255	0.2175	0.058	0.11	0.121	0.219	0.2425	0.191	0.01	-0.121	-0.137	-0.013	0.006	0.066	0.048	0.057	-0.11	-0.0415	0.013	0.039	0.1615	0.119	-0.027	-0.2425	-0.163	-0.1615	-0.066	-0.025	-0.036	-0.007	-0.219	-0.148	-0.039	-0.006	0.025	-0.018	-0.0095
0.3265	0.282	0.109	-0.136	0.096	-1.301	-1.1635	-0.282	0.058	-0.1525	-0.382	-0.185	-1.643	-1.5325	-0.3265	-0.058	-0.202	-0.441	-0.25	-1.6415	-1.5	0.136	0.441	0.382	0.261	0.207	-1.158	-0.998	-0.109	0.202	0.1525	-0.261	-0.024	-1.4315	-1.366	1.301	1.6415	1.643	1.4315	1.158	1.388	0.108	-0.096	0.25	0.185	0.024	-0.207	-1.388	-1.286	1.1635
0.2225	0.213	0.359	0.146	0.421	0.171	0.1675	-0.213	0.006	0.0835	-0.092	0.179	0.001	-0.0315	-0.2225	-0.006	0.12	-0.032	0.196	0.0315	0.004	-0.146	0.032	0.092	0.184	0.275	0.023	0.014	-0.359	-0.12	-0.0835	-0.184	0.082	-0.1325	-0.136	-0.171	-0.0315	-0.001	0.1325	-0.023	0.207	0	-0.421	-0.196	-0.179	-0.082	-0.275	-0.207	-0.233	-0.1675
0.1595	0.289	-0.848	-0.127	-1.175	-2.014	-2.0625	-0.289	-0.107	-1.3015	-0.458	-1.547	-2.367	-2.4875	-0.1595	0.107	-1.165	-0.376	-1.505	-2.3185	-2.383	0.127	0.376	0.458	-0.809	-1.013	-1.963	-1.99	0.848	1.165	1.3015	0.809	-0.264	-1.0335	-1.143	2.014	2.3185	2.367	1.0335	1.963	0.76	-0.082	1.175	1.505	1.547	0.264	1.013	-0.76	-0.853	2.0625
-0.5985	-0.573	-0.485	-0.104	-0.407	0.037	0.1715	0.573	-0.013	-0.0705	0.447	-0.011	0.731	0.7785	0.5985	0.013	-0.007	0.543	0.052	0.8165	0.834	0.104	-0.543	-0.447	-0.438	-0.353	0.175	0.239	0.485	0.007	0.0705	0.438	0.035	0.7795	0.851	-0.037	-0.8165	-0.731	-0.7795	-0.175	-0.691	0.02	0.407	-0.052	0.011	-0.035	0.353	0.691	0.768	-0.1715
-0.0305	-0.013	-1.165	-0.177	-1.291	-1.212	-1.3525	0.013	-0.063	-1.4745	-0.177	-1.608	-1.501	-1.6585	0.0305	0.063	-1.314	-0.163	-1.508	-1.3795	-1.488	0.177	0.163	0.177	-1.126	-1.198	-1.192	-1.35	1.165	1.314	1.4745	1.126	-0.157	0.0715	-0.065	1.212	1.3795	1.501	-0.0715	1.192	-0.214	-0.128	1.291	1.508	1.608	0.157	1.198	0.214	0.104	1.3525
0.5005	0.528	0.624	0.077	0.673	-0.069	-0.0215	-0.528	-0.029	0.0655	-0.416	0.09	-0.636	-0.5955	-0.5005	0.029	0.138	-0.361	0.158	-0.5505	-0.535	-0.077	0.361	0.416	0.521	0.566	-0.221	-0.183	-0.624	-0.138	-0.0655	-0.521	0.035	-0.6105	-0.594	0.069	0.5505	0.636	0.6105	0.221	0.652	0.01	-0.673	-0.158	-0.09	-0.035	-0.566	-0.652	-0.626	0.0215
-0.6485	-0.647	-0.584	-0.115	-0.549	0.069	-0.0425	0.647	-0.006	0.0035	0.529	0.043	0.696	0.6155	0.6485	0.006	0.053	0.581	0.092	0.7245	0.649	0.115	-0.581	-0.529	-0.53	-0.475	0.11	0.049	0.584	-0.053	-0.0035	0.53	0.057	0.6905	0.641	-0.069	-0.7245	-0.696	-0.6905	-0.11	-0.648	-0.063	0.549	-0.092	-0.043	-0.057	0.475	0.648	0.572	0.0425
-0.1405	-0.19	-0.102	-0.111	-0.138	-0.106	-0.1455	0.19	0.064	0.0265	0.136	0.054	0.082	0.0505	0.1405	-0.064	-0.011	0.129	-0.019	0.0305	0.025	0.111	-0.129	-0.136	-0.118	-0.067	-0.055	-0.095	0.102	0.011	-0.0265	0.118	0.014	0.0895	0.039	0.106	-0.0305	-0.082	-0.0895	0.055	-0.062	-0.033	0.138	0.019	-0.054	-0.014	0.067	0.062	0.022	0.1455
-0.4545	-0.48	-0.303	-0.04	-0.278	0.135	0.1455	0.48	0.052	0.0955	0.434	0.13	0.548	0.5705	0.4545	-0.052	0.072	0.4	0.101	0.5565	0.572	0.04	-0.4	-0.434	-0.187	-0.179	0.167	0.172	0.303	-0.072	-0.0955	0.187	0.024	0.4195	0.461	-0.135	-0.5565	-0.548	-0.4195	-0.167	-0.409	0.024	0.278	-0.101	-0.13	-0.024	0.179	0.409	0.415	-0.1455
-0.4975	-0.421	-1.519	-0.102	-1.488	-1.301	-1.2445	0.421	-0.082	-1.1385	0.332	-1.104	-0.829	-0.7675	0.4975	0.082	-1.051	0.433	-1.018	-0.7265	-0.66	0.102	-0.433	-0.332	-1.429	-1.397	-1.173	-1.1	1.519	1.051	1.1385	1.429	-0.005	0.3175	0.39	1.301	0.7265	0.829	-0.3175	1.173	-0.248	0.051	1.488	1.018	1.104	0.005	1.397	0.248	0.321	1.2445
-1.2065	-1.17	-1.241	-0.201	-1.289	0.135	0.0585	1.17	-0.03	-0.1665	0.907	-0.137	1.311	1.2515	1.2065	0.03	-0.096	0.996	-0.113	1.3735	1.325	0.201	-0.996	-0.907	-1.056	-1.058	0.3	0.235	1.241	0.096	0.1665	1.056	-0.016	1.4455	1.422	-0.135	-1.3735	-1.311	-1.4455	-0.3	-1.481	-0.054	1.289	0.113	0.137	0.016	1.058	1.481	1.416	-0.0585
-0.7845	-0.737	-0.483	-0.005	-0.425	0.156	0.2135	0.737	-0.026	0.1665	0.722	0.27	0.939	1.0555	0.7845	0.026	0.21	0.816	0.288	1.0315	1.119	0.005	-0.816	-0.722	-0.507	-0.388	0.115	0.197	0.483	-0.21	-0.1665	0.507	0.083	0.8055	0.847	-0.156	-1.0315	-0.939	-0.8055	-0.115	-0.704	0.057	0.425	-0.288	-0.27	-0.083	0.388	0.704	0.776	-0.2135
-0.0105	-0.007	-0.059	0.086	0.016	-0.119	-0.2525	0.007	-0.004	-0.0155	0.076	0.033	-0.145	-0.2645	0.0105	0.004	-0.051	0.115	0.033	-0.1065	-0.245	-0.086	-0.115	-0.076	-0.115	-0.061	-0.203	-0.305	0.059	0.051	0.0155	0.115	0.071	-0.0675	-0.238	0.119	0.1065	0.145	0.0675	0.203	0.172	-0.109	-0.016	-0.033	-0.033	-0.071	0.061	-0.172	-0.328	0.2525
0.3475	0.372	-0.179	-0.061	-0.348	-1.303	-1.3795	-0.372	-0.038	-0.5025	-0.454	-0.675	-1.706	-1.8205	-0.3475	0.038	-0.435	-0.389	-0.661	-1.7095	-1.767	0.061	0.389	0.454	-0.067	-0.21	-1.143	-1.243	0.179	0.435	0.5025	0.067	-0.17	-1.1295	-1.299	1.303	1.7095	1.706	1.1295	1.143	0.94	-0.069	0.348	0.661	0.675	0.17	0.21	-0.94	-1.11	1.3795
0.7405	0.74	0.643	0.028	0.59	-0.142	-0.1695	-0.74	-0.029	-0.1555	-0.671	-0.234	-0.929	-0.9205	-0.7405	0.029	-0.11	-0.671	-0.217	-0.8925	-0.845	-0.028	0.671	0.671	0.534	0.481	-0.29	-0.269	-0.643	0.11	0.1555	-0.534	-0.066	-0.7815	-0.747	0.142	0.8925	0.929	0.7815	0.29	0.694	0.012	-0.59	0.217	0.234	0.066	-0.481	-0.694	-0.627	0.1695
-0.8755	-0.722	-0.523	0.085	-0.465	0.47	0.5485	0.722	-0.134	0.0285	0.841	0.137	1.27	1.3425	0.8755	0.134	0.142	0.959	0.263	1.3905	1.483	-0.085	-0.959	-0.841	-0.737	-0.539	0.331	0.375	0.523	-0.142	-0.0285	0.737	0.086	1.1755	1.277	-0.47	-1.3905	-1.27	-1.1755	-0.331	-1.035	0.052	0.465	-0.263	-0.137	-0.086	0.539	1.035	1.143	-0.5485
0.9015	0.865	1.094	0.226	1.181	-0.034	0.0225	-0.865	-0.012	0.1675	-0.645	0.195	-0.877	-0.8545	-0.9015	0.012	0.192	-0.657	0.255	-0.8565	-0.844	-0.226	0.657	0.645	0.815	0.901	-0.238	-0.191	-1.094	-0.192	-0.1675	-0.815	0.034	-1.0375	-1.042	0.034	0.8565	0.877	1.0375	0.238	1.055	0.017	-1.181	-0.255	-0.195	-0.034	-0.901	-1.055	-1.047	-0.0225
-0.5835	-0.474	-0.392	-0.087	-0.384	0.052	0.0055	0.474	-0.041	0.0165	0.448	0.032	0.613	0.5225	0.5835	0.041	0.083	0.49	0.09	0.6195	0.582	0.087	-0.49	-0.448	-0.359	-0.304	0.101	0.021	0.392	-0.083	-0.0165	0.359	0.013	0.5915	0.518	-0.052	-0.6195	-0.613	-0.5915	-0.101	-0.523	-0.065	0.384	-0.09	-0.032	-0.013	0.304	0.523	0.482	-0.0055
-0.3025	-0.13	-0.12	-0.096	-0.196	-0.138	-0.0555	0.13	-0.154	-0.0635	0.02	-0.114	-0.063	0.0215	0.3025	0.154	0.113	0.189	0.033	0.1215	0.213	0.096	-0.189	-0.02	-0.032	-0.097	-0.064	0.035	0.12	-0.113	0.0635	0.032	-0.071	0.0535	0.124	0.138	-0.1215	0.063	-0.0535	0.064	-0.087	0.08	0.196	-0.033	0.114	0.071	0.097	0.087	0.194	0.0555
-0.8885	-0.793	-0.692	-0.044	-0.564	0.16	0.1475	0.793	-0.043	0.0335	0.788	0.132	1	0.9875	0.8885	0.043	0.113	0.879	0.218	1.0595	1.089	0.044	-0.879	-0.788	-0.699	-0.545	0.17	0.186	0.692	-0.113	-0.0335	0.699	0.118	0.9445	0.909	-0.16	-1.0595	-1	-0.9445	-0.17	-0.765	-0.027	0.564	-0.218	-0.132	-0.118	0.545	0.765	0.767	-0.1475
-0.5725	-0.479	-0.257	-0.077	-0.254	0.167	0.1415	0.479	-0.056	0.1065	0.434	0.129	0.658	0.6395	0.5725	0.056	0.162	0.49	0.151	0.6865	0.627	0.077	-0.49	-0.434	-0.201	-0.071	0.23	0.184	0.257	-0.162	-0.1065	0.201	0.03	0.5845	0.524	-0.167	-0.6865	-0.658	-0.5845	-0.23	-0.399	-0.014	0.254	-0.151	-0.129	-0.03	0.071	0.399	0.426	-0.1415
-0.3805	-0.42	-0.285	-0.117	-0.307	-0.18	-0.1315	0.42	0.057	0.0585	0.307	0.065	0.296	0.3235	0.3805	-0.057	0.001	0.304	0.013	0.2575	0.281	0.117	-0.304	-0.307	-0.189	-0.147	-0.001	0.024	0.285	-0.001	-0.0585	0.189	0.046	0.1985	0.24	0.18	-0.2575	-0.296	-0.1985	0.001	-0.146	0.043	0.307	-0.013	-0.065	-0.046	0.147	0.146	0.172	0.1315
0.6935	0.741	0.219	-0.081	0.078	-1.782	-1.8695	-0.741	-0.054	-0.4485	-0.803	-0.611	-2.772	-2.8925	-0.6935	0.054	-0.332	-0.71	-0.515	-2.7015	-2.792	0.081	0.71	0.803	0.274	0.132	-1.931	-2.026	-0.219	0.332	0.4485	-0.274	-0.141	-2.2495	-2.385	1.782	2.7015	2.772	2.2495	1.931	2.096	-0.097	-0.078	0.515	0.611	0.141	-0.132	-2.096	-2.222	1.8695
0.1545	0.203	0.299	0.168	0.396	0.333	0.3105	-0.203	-0.051	0.1195	-0.009	0.182	0.08	0.1145	-0.1545	0.051	0.192	0.092	0.239	0.1765	0.208	-0.168	-0.092	0.009	0.11	0.227	0.115	0.13	-0.299	-0.192	-0.1195	-0.11	0.046	-0.0685	-0.001	-0.333	-0.1765	-0.08	0.0685	-0.115	0.103	0.027	-0.396	-0.239	-0.182	-0.046	-0.227	-0.103	-0.064	-0.3105
-0.6875	-0.538	-0.287	-0.04	-0.352	0.242	0.2685	0.538	-0.033	0.0255	0.603	0.062	0.908	0.8875	0.6875	0.033	0.05	0.723	0.097	0.9435	0.981	0.04	-0.723	-0.603	-0.34	-0.327	0.258	0.258	0.287	-0.05	-0.0255	0.34	0.052	0.7315	0.805	-0.242	-0.9435	-0.908	-0.7315	-0.258	-0.625	0.026	0.352	-0.097	-0.062	-0.052	0.327	0.625	0.74	-0.2685
0.3725	0.325	0.633	0.1	0.618	0.508	0.4375	-0.325	0.072	0.2175	-0.195	0.229	0.112	0.0665	-0.3725	-0.072	0.177	-0.257	0.172	0.0945	0.018	-0.1	0.257	0.195	0.431	0.482	0.373	0.326	-0.633	-0.177	-0.2175	-0.431	0.004	0.0065	-0.044	-0.508	-0.0945	-0.112	-0.0065	-0.373	-0.043	-0.049	-0.618	-0.172	-0.229	-0.004	-0.482	0.043	-0.061	-0.4375
-0.7155	-0.764	-0.66	-0.096	-0.568	-0.142	-0.1705	0.764	0.073	0.0505	0.652	0.18	0.695	0.6495	0.7155	-0.073	0.012	0.639	0.134	0.6385	0.617	0.096	-0.639	-0.652	-0.556	-0.44	-0.026	-0.083	0.66	-0.012	-0.0505	0.556	0.123	0.6555	0.605	0.142	-0.6385	-0.695	-0.6555	0.026	-0.508	-0.032	0.568	-0.134	-0.18	-0.123	0.44	0.508	0.478	0.1705
-0.1975	-0.262	-0.175	-0.026	-0.18	-0.095	-0.2185	0.262	0.042	0.0315	0.265	0.076	0.186	0.0565	0.1975	-0.042	0.005	0.199	0.031	0.1295	0.032	0.026	-0.199	-0.265	-0.203	-0.13	-0.095	-0.188	0.175	-0.005	-0.0315	0.203	0.015	0.1455	0.009	0.095	-0.1295	-0.186	-0.1455	0.095	-0.113	-0.098	0.18	-0.031	-0.076	-0.015	0.13	0.113	0.009	0.2185
-0.4075	-0.358	-0.23	0.103	-0.23	0.383	0.3145	0.358	-0.064	-0.0005	0.462	0.061	0.686	0.6755	0.4075	0.064	0.074	0.483	0.161	0.7775	0.794	-0.103	-0.483	-0.462	-0.301	-0.261	0.286	0.248	0.23	-0.074	0.0005	0.301	0.061	0.6515	0.695	-0.383	-0.7775	-0.686	-0.6515	-0.286	-0.625	-0.001	0.23	-0.161	-0.061	-0.061	0.261	0.625	0.621	-0.3145
-0.2185	-0.262	-0.25	0.003	-0.192	-0.15	-0.1885	0.262	0.054	-0.0325	0.242	-0.02	-0.016	-0.0985	0.2185	-0.054	-0.103	0.169	-0.052	-0.0765	-0.125	-0.003	-0.169	-0.242	-0.243	-0.201	-0.184	-0.269	0.25	0.103	0.0325	0.243	0.058	0.0905	-0.017	0.15	0.0765	0.016	-0.0905	0.184	-0.005	-0.081	0.192	0.052	0.02	-0.058	0.201	0.005	-0.072	0.1885
0.4905	0.461	0.764	0.156	0.743	0.042	0.0645	-0.461	0.019	0.1255	-0.283	0.14	-0.359	-0.4355	-0.4905	-0.019	0.137	-0.296	0.139	-0.3785	-0.419	-0.156	0.296	0.283	0.521	0.521	-0.078	-0.12	-0.764	-0.137	-0.1255	-0.521	-0.009	-0.5255	-0.564	-0.042	0.3785	0.359	0.5255	0.078	0.535	-0.035	-0.743	-0.139	-0.14	0.009	-0.521	-0.535	-0.554	-0.0645
0.0655	0.104	-0.771	-0.102	-0.759	-1.139	-1.0895	-0.104	-0.037	-0.8175	-0.165	-0.801	-1.288	-1.2205	-0.0655	0.037	-0.745	-0.189	-0.775	-1.2075	-1.168	0.102	0.189	0.165	-0.695	-0.653	-1.124	-1.07	0.771	0.745	0.8175	0.695	-0.009	-0.4545	-0.371	1.139	1.2075	1.288	0.4545	1.124	0.469	0.113	0.759	0.775	0.801	0.009	0.653	-0.469	-0.4	1.0895
-0.2325	-0.278	-0.194	-0.027	-0.167	0	-0.1935	0.278	0.081	0.0755	0.189	0.084	0.289	0.0745	0.2325	-0.081	0.011	0.187	0.029	0.2625	0.03	0.027	-0.187	-0.189	-0.143	-0.092	-0.025	-0.209	0.194	-0.011	-0.0755	0.143	0.023	0.1965	0.032	0	-0.2625	-0.289	-0.1965	0.025	-0.154	-0.164	0.167	-0.029	-0.084	-0.023	0.092	0.154	-0.015	0.1935
-0.2795	-0.135	-0.12	0.076	-0.079	-0.015	-0.1935	0.135	-0.084	-0.0105	0.226	0.026	0.058	-0.0595	0.2795	0.084	0.08	0.342	0.147	0.1615	0.032	-0.076	-0.342	-0.226	-0.235	-0.209	-0.064	-0.226	0.12	-0.08	0.0105	0.235	0.037	0.1545	-0.024	0.015	-0.1615	-0.058	-0.1545	0.064	-0.073	-0.154	0.079	-0.147	-0.026	-0.037	0.209	0.073	-0.068	0.1935
-0.1595	-0.087	-0.078	-0.057	-0.081	0.025	0.0215	0.087	-0.057	0.0685	0.095	0.036	0.072	0.1115	0.1595	0.057	0.1	0.201	0.086	0.1575	0.19	0.057	-0.201	-0.095	-0.065	-0.051	0.033	0.055	0.078	-0.1	-0.0685	0.065	-0.007	0.0775	0.081	-0.025	-0.1575	-0.072	-0.0775	-0.033	-0.053	0.011	0.081	-0.086	-0.036	0.007	0.051	0.053	0.07	-0.0215
0.7885	0.871	1.063	0.184	1.13	0.234	0.1725	-0.871	-0.064	0.1775	-0.671	0.212	-0.671	-0.7075	-0.7885	0.064	0.203	-0.549	0.259	-0.5945	-0.634	-0.184	0.549	0.671	0.827	0.897	0.087	-0.009	-1.063	-0.203	-0.1775	-0.827	0.018	-0.8735	-0.93	-0.234	0.5945	0.671	0.8735	-0.087	0.938	-0.02	-1.13	-0.259	-0.212	-0.018	-0.897	-0.938	-0.952	-0.1725
0.1905	0.118	0.304	-0.054	0.258	-0.094	-0.1215	-0.118	0.053	0.0865	-0.173	0.066	-0.193	-0.2535	-0.1905	-0.053	0.048	-0.237	0.013	-0.2495	-0.287	0.054	0.237	0.173	0.33	0.3	-0.027	-0.089	-0.304	-0.048	-0.0865	-0.33	-0.036	-0.2675	-0.296	0.094	0.2495	0.193	0.2675	0.027	0.246	-0.077	-0.258	-0.013	-0.066	0.036	-0.3	-0.246	-0.289	0.1215
0.4255	0.397	0.688	0.068	0.744	-0.007	-0.1785	-0.397	0.027	0.1645	-0.286	0.184	-0.415	-0.5635	-0.4255	-0.027	0.151	-0.341	0.151	-0.4335	-0.581	-0.068	0.341	0.286	0.539	0.609	-0.092	-0.254	-0.688	-0.151	-0.1645	-0.539	-0.002	-0.5895	-0.765	0.007	0.4335	0.415	0.5895	0.092	0.645	-0.13	-0.744	-0.151	-0.184	0.002	-0.609	-0.645	-0.831	0.1785
0.5205	0.529	0.622	0.079	0.611	0.063	-0.0485	-0.529	-0.003	0.1065	-0.421	0.145	-0.446	-0.4575	-0.5205	0.003	0.112	-0.4	0.162	-0.4305	-0.437	-0.079	0.4	0.421	0.525	0.648	-0.035	-0.103	-0.622	-0.112	-0.1065	-0.525	0.041	-0.6275	-0.768	-0.063	0.4305	0.446	0.6275	0.035	0.759	-0.054	-0.611	-0.162	-0.145	-0.041	-0.648	-0.759	-0.783	0.0485
-0.2115	-0.389	-0.225	-0.016	-0.235	-0.03	-0.0675	0.389	0.118	0.1075	0.335	0.194	0.414	0.4145	0.2115	-0.118	0.007	0.246	0.089	0.3325	0.333	0.016	-0.246	-0.335	-0.202	-0.188	0.026	0.002	0.225	-0.007	-0.1075	0.202	0.077	0.3275	0.306	0.03	-0.3325	-0.414	-0.3275	-0.026	-0.236	-0.019	0.235	-0.089	-0.194	-0.077	0.188	0.236	0.219	0.0675
0.1275	0.171	0.116	0.201	0.223	-0.039	-0.1105	-0.171	-0.034	-0.0805	0.036	0.019	-0.178	-0.2395	-0.1275	0.034	-0.023	0.055	0.075	-0.1455	-0.19	-0.201	-0.055	-0.036	-0.063	0.047	-0.221	-0.287	-0.116	0.023	0.0805	0.063	0.072	-0.1285	-0.161	0.039	0.1455	0.178	0.1285	0.221	0.227	-0.012	-0.223	-0.075	-0.019	-0.072	-0.047	-0.227	-0.26	0.1105
-0.3815	-0.426	-0.199	-0.023	-0.115	0.075	0.0025	0.426	0.086	0.1635	0.378	0.282	0.521	0.4555	0.3815	-0.086	0.113	0.36	0.214	0.4445	0.408	0.023	-0.36	-0.378	-0.162	-0.046	0.073	0.027	0.199	-0.113	-0.1635	0.162	0.1	0.2785	0.259	-0.075	-0.4445	-0.521	-0.2785	-0.073	-0.201	-0.032	0.115	-0.214	-0.282	-0.1	0.046	0.201	0.157	-0.0025
-0.1395	-0.124	0.131	0.067	0.141	0.352	0.2875	0.124	0.004	0.2215	0.143	0.266	0.48	0.3845	0.1395	-0.004	0.215	0.166	0.22	0.4995	0.383	-0.067	-0.166	-0.143	0.062	0.119	0.29	0.189	-0.131	-0.215	-0.2215	-0.062	0.004	0.1875	0.133	-0.352	-0.4995	-0.48	-0.1875	-0.29	-0.186	-0.032	-0.141	-0.22	-0.266	-0.004	-0.119	0.186	0.145	-0.2875
0.0485	-0.045	0.014	0.014	0.078	0.022	-0.1265	0.045	0.09	0.0735	0.068	0.103	0.044	-0.0375	-0.0485	-0.09	-0.025	-0.007	0.005	-0.0095	-0.116	-0.014	0.007	-0.068	0.034	0.091	-0.01	-0.106	-0.014	0.025	-0.0735	-0.034	0.041	-0.0195	-0.088	-0.022	0.0095	-0.044	0.0195	0.01	0.07	-0.062	-0.078	-0.005	-0.103	-0.041	-0.091	-0.07	-0.137	0.1265
-0.1545	-0.189	-0.614	-0.3	-0.758	-1.552	-1.7405	0.189	0.077	-0.4525	-0.05	-0.607	-1.366	-1.6295	0.1545	-0.077	-0.53	-0.108	-0.701	-1.4765	-1.702	0.3	0.108	0.05	-0.356	-0.48	-1.28	-1.512	0.614	0.53	0.4525	0.356	-0.145	-0.8565	-1.062	1.552	1.4765	1.366	0.8565	1.28	0.758	-0.193	0.758	0.701	0.607	0.145	0.48	-0.758	-0.943	1.7405
-0.2645	-0.282	-0.209	-0.098	-0.168	-0.066	-0.1255	0.282	0.024	0.0265	0.169	0.07	0.215	0.1955	0.2645	-0.024	0.034	0.119	0.071	0.1985	0.15	0.098	-0.119	-0.169	-0.071	-0.036	0.037	-0.021	0.209	-0.034	-0.0265	0.071	0.013	0.1955	0.146	0.066	-0.1985	-0.215	-0.1955	-0.037	-0.183	-0.03	0.168	-0.071	-0.07	-0.013	0.036	0.183	0.125	0.1255
0.1785	0.247	-0.505	-0.028	-0.485	-0.625	-0.5285	-0.247	-0.056	-0.8035	-0.284	-0.757	-0.923	-0.8475	-0.1785	0.056	-0.668	-0.228	-0.611	-0.8115	-0.726	0.028	0.228	0.284	-0.54	-0.488	-0.689	-0.592	0.505	0.668	0.8035	0.54	-0.002	-0.0555	0.001	0.625	0.8115	0.923	0.0555	0.689	0.105	0.084	0.485	0.611	0.757	0.002	0.488	-0.105	-0.036	0.5285
0.2305	0.161	0.353	0.071	0.347	0.052	-0.0425	-0.161	0.089	0.1675	-0.076	0.146	-0.152	-0.2545	-0.2305	-0.089	0.083	-0.175	0.073	-0.2455	-0.353	-0.071	0.175	0.076	0.289	0.259	-0.028	-0.106	-0.353	-0.083	-0.1675	-0.289	-0.028	-0.3065	-0.414	-0.052	0.2455	0.152	0.3065	0.028	0.271	-0.071	-0.347	-0.073	-0.146	0.028	-0.259	-0.271	-0.388	0.0425
-0.2195	-0.124	-0.357	0.02	-0.349	-0.153	-0.1615	0.124	-0.081	-0.2685	0.124	-0.253	-0.052	-0.0455	0.2195	0.081	-0.172	0.232	-0.176	0.0665	0.067	-0.02	-0.232	-0.124	-0.358	-0.367	-0.171	-0.156	0.357	0.172	0.2685	0.358	-0.028	0.2185	0.209	0.153	-0.0665	0.052	-0.2185	0.171	-0.198	0.002	0.349	0.176	0.253	0.028	0.367	0.198	0.196	0.1615
0.6475	0.675	0.59	0.141	0.536	-0.275	-0.2255	-0.675	-0.014	-0.1465	-0.518	-0.148	-1.038	-0.9705	-0.6475	0.014	-0.095	-0.498	-0.114	-0.9905	-0.94	-0.141	0.498	0.518	0.42	0.402	-0.461	-0.432	-0.59	0.095	0.1465	-0.42	-0.033	-0.8535	-0.814	0.275	0.9905	1.038	0.8535	0.461	0.782	0.03	-0.536	0.114	0.148	0.033	-0.402	-0.782	-0.759	0.2255
0.2695	0.236	-0.3	-0.031	-0.434	-1.128	-1.1525	-0.236	-0.031	-0.6455	-0.382	-0.75	-1.446	-1.5365	-0.2695	0.031	-0.598	-0.347	-0.724	-1.4325	-1.388	0.031	0.347	0.382	-0.254	-0.38	-1.134	-1.216	0.3	0.598	0.6455	0.254	-0.162	-0.8435	-0.858	1.128	1.4325	1.446	0.8435	1.134	0.646	-0.041	0.434	0.724	0.75	0.162	0.38	-0.646	-0.735	1.1525
-0.3735	-0.397	-0.27	-0.007	-0.261	0.055	0.0185	0.397	0.069	0.0695	0.418	0.076	0.37	0.2835	0.3735	-0.069	0.017	0.312	0.042	0.3075	0.216	0.007	-0.312	-0.418	-0.236	-0.257	0.068	0.006	0.27	-0.017	-0.0695	0.236	-0.007	0.3825	0.316	-0.055	-0.3075	-0.37	-0.3825	-0.068	-0.386	-0.062	0.261	-0.042	-0.076	0.007	0.257	0.386	0.286	-0.0185
0.4345	0.458	0.564	0.161	0.631	-0.234	-0.1665	-0.458	-0.013	0.0715	-0.246	0.055	-0.61	-0.6105	-0.4345	0.013	0.083	-0.242	0.106	-0.5955	-0.571	-0.161	0.242	0.246	0.346	0.375	-0.297	-0.297	-0.564	-0.083	-0.0715	-0.346	-0.01	-0.7645	-0.714	0.234	0.5955	0.61	0.7645	0.297	0.778	0.045	-0.631	-0.106	-0.055	0.01	-0.375	-0.778	-0.743	0.1665
-0.6445	-0.732	-0.728	-0.187	-0.694	-0.032	-0.0995	0.732	0.081	-0.0395	0.56	-0.047	0.659	0.6295	0.6445	-0.081	-0.12	0.476	-0.129	0.5765	0.558	0.187	-0.476	-0.56	-0.513	-0.472	0.143	0.071	0.728	0.12	0.0395	0.513	-0.018	0.7115	0.706	0.032	-0.5765	-0.659	-0.7115	-0.143	-0.678	-0.043	0.694	0.129	0.047	0.018	0.472	0.678	0.667	0.0995
0.3105	0.182	0.325	0.007	0.304	-0.167	-0.2635	-0.182	0.067	0.0615	-0.197	0.049	-0.444	-0.5835	-0.3105	-0.067	0.013	-0.276	-0.012	-0.6165	-0.654	-0.007	0.276	0.197	0.302	0.282	-0.177	-0.319	-0.325	-0.013	-0.0615	-0.302	-0.01	-0.4365	-0.578	0.167	0.6165	0.444	0.4365	0.177	0.388	-0.123	-0.304	0.012	-0.049	0.01	-0.282	-0.388	-0.486	0.2635
0.0865	0.078	-0.164	-0.055	-0.298	-0.251	-0.2335	-0.078	0.028	-0.2345	-0.173	-0.348	-0.366	-0.3825	-0.0865	-0.028	-0.197	-0.111	-0.344	-0.3515	-0.353	0.055	0.111	0.173	-0.069	-0.22	-0.232	-0.254	0.164	0.197	0.2345	0.069	-0.106	-0.0295	-0.065	0.251	0.3515	0.366	0.0295	0.232	-0.091	-0.003	0.298	0.344	0.348	0.106	0.22	0.091	0.074	0.2335
0.4815	0.471	-0.772	0.091	-0.8	-1.006	-0.9625	-0.471	-0.01	-1.2905	-0.329	-1.252	-1.525	-1.4365	-0.4815	0.01	-1.216	-0.331	-1.269	-1.5375	-1.404	-0.091	0.331	0.329	-0.905	-0.948	-1.27	-1.165	0.772	1.216	1.2905	0.905	0.007	-0.1835	-0.105	1.006	1.5375	1.525	0.1835	1.27	0.236	0.119	0.8	1.269	1.252	-0.007	0.948	-0.236	-0.092	0.9625
-0.2515	-0.319	-0.133	0.038	-0.109	-0.016	-0.0955	0.319	0.063	0.1195	0.335	0.177	0.233	0.1815	0.2515	-0.063	0.077	0.305	0.143	0.2215	0.16	-0.038	-0.305	-0.335	-0.193	-0.141	-0.028	-0.098	0.133	-0.077	-0.1195	0.193	0.051	0.1115	0.027	0.016	-0.2215	-0.233	-0.1115	0.028	-0.095	-0.082	0.109	-0.143	-0.177	-0.051	0.141	0.095	-0.004	0.0955
-0.5195	-0.538	-0.479	-0.065	-0.458	0.093	0.0695	0.538	0.059	0.0545	0.51	0.117	0.665	0.6505	0.5195	-0.059	0.003	0.495	0.066	0.6285	0.613	0.065	-0.495	-0.51	-0.448	-0.378	0.142	0.127	0.479	-0.003	-0.0545	0.448	0.06	0.5945	0.579	-0.093	-0.6285	-0.665	-0.5945	-0.142	-0.569	-0.005	0.458	-0.066	-0.117	-0.06	0.378	0.569	0.537	-0.0695
-0.6715	-0.571	-0.718	-0.076	-0.859	-0.144	-0.1535	0.571	-0.07	-0.1965	0.513	-0.325	0.372	0.3645	0.6715	0.07	-0.168	0.623	-0.281	0.5375	0.483	0.076	-0.623	-0.513	-0.654	-0.742	-0.108	-0.098	0.718	0.168	0.1965	0.654	-0.114	0.6915	0.676	0.144	-0.5375	-0.372	-0.6915	0.108	-0.76	-0.009	0.859	0.281	0.325	0.114	0.742	0.76	0.761	0.1535
0.2655	0.251	0.329	0.006	0.336	-0.078	-0.0905	-0.251	0.061	0.0545	-0.178	0.083	-0.313	-0.3485	-0.2655	-0.061	0.032	-0.217	0.052	-0.3375	-0.354	-0.006	0.217	0.178	0.261	0.306	-0.138	-0.16	-0.329	-0.032	-0.0545	-0.261	-0.009	-0.3705	-0.377	0.078	0.3375	0.313	0.3705	0.138	0.39	-0.013	-0.336	-0.052	-0.083	0.009	-0.306	-0.39	-0.409	0.0905
-0.8665	-0.93	-1.021	-0.165	-1.001	0.044	0.0155	0.93	0	-0.1185	0.728	-0.118	0.826	0.8105	0.8665	0	-0.081	0.752	-0.08	0.8745	0.86	0.165	-0.752	-0.728	-0.888	-0.863	0.169	0.114	1.021	0.081	0.1185	0.888	-0.007	1.0515	1.03	-0.044	-0.8745	-0.826	-1.0515	-0.169	-1.026	-0.055	1.001	0.08	0.118	0.007	0.863	1.026	1.033	-0.0155
0.1505	0.211	0.317	0.12	0.373	-0.024	0.0225	-0.211	-0.038	0.0945	-0.084	0.162	-0.206	-0.1755	-0.1505	0.038	0.141	-0.051	0.223	-0.1905	-0.128	-0.12	0.051	0.084	0.198	0.248	-0.084	-0.081	-0.317	-0.141	-0.0945	-0.198	0.042	-0.3075	-0.27	0.024	0.1905	0.206	0.3075	0.084	0.341	0.024	-0.373	-0.223	-0.162	-0.042	-0.248	-0.341	-0.336	-0.0225
-0.3055	-0.374	-0.224	-0.005	-0.158	0.08	0.0465	0.374	0.037	0.0785	0.279	0.096	0.464	0.4115	0.3055	-0.037	0.052	0.216	0.084	0.4355	0.39	0.005	-0.216	-0.279	-0.187	-0.149	0.109	0.063	0.224	-0.052	-0.0785	0.187	0.003	0.3615	0.306	-0.08	-0.4355	-0.464	-0.3615	-0.109	-0.339	-0.022	0.158	-0.084	-0.096	-0.003	0.149	0.339	0.287	-0.0465
0.0945	0.135	0.043	0.095	0.04	-0.257	-0.1425	-0.135	-0.039	-0.1075	-0.03	-0.137	-0.352	-0.2385	-0.0945	0.039	-0.045	-0.045	-0.122	-0.2435	-0.217	-0.095	0.045	0.03	-0.044	-0.065	-0.313	-0.179	-0.043	0.045	0.1075	0.044	-0.021	-0.2245	-0.17	0.257	0.2435	0.352	0.2245	0.313	0.242	0.097	-0.04	0.122	0.137	0.021	0.065	-0.242	-0.15	0.1425
-0.1375	-0.131	-0.18	0.054	-0.209	0.103	0.1685	0.131	-0.061	-0.1745	0.141	-0.171	0.248	0.2625	0.1375	0.061	-0.104	0.165	-0.169	0.3075	0.393	-0.054	-0.165	-0.141	-0.225	-0.219	0.046	0.092	0.18	0.104	0.1745	0.225	-0.034	0.3855	0.463	-0.103	-0.3075	-0.248	-0.3855	-0.046	-0.39	0.031	0.209	0.169	0.171	0.034	0.219	0.39	0.439	-0.1685
-0.2425	-0.245	0.024	0.005	0.049	0.029	0.1375	0.245	0.057	0.1395	0.257	0.172	0.308	0.3865	0.2425	-0.057	0.125	0.236	0.143	0.2805	0.352	-0.005	-0.236	-0.257	-0.079	0.007	-0.009	0.081	-0.024	-0.125	-0.1395	0.079	0.073	0.1215	0.223	-0.029	-0.2805	-0.308	-0.1215	0.009	-0.014	0.074	-0.049	-0.143	-0.172	-0.073	-0.007	0.014	0.119	-0.1375
0.5235	0.543	0.598	0.072	0.476	-0.057	-0.0875	-0.543	-0.007	-0.0085	-0.504	-0.038	-0.596	-0.5825	-0.5235	0.007	0.007	-0.491	-0.05	-0.5725	-0.575	-0.072	0.491	0.504	0.538	0.459	-0.152	-0.188	-0.598	-0.007	0.0085	-0.538	-0.062	-0.6155	-0.596	0.057	0.5725	0.596	0.6155	0.152	0.543	0.02	-0.476	0.05	0.038	0.062	-0.459	-0.543	-0.545	0.0875
-0.1225	-0.167	-0.026	-0.049	-0.015	-0.1	-0.1775	0.167	0.025	0.0825	0.086	0.113	-0.013	-0.0415	0.1225	-0.025	0.087	0.063	0.087	-0.0455	0.002	0.049	-0.063	-0.086	0.031	0.059	-0.036	-0.098	0.026	-0.087	-0.0825	-0.031	0.008	-0.0965	-0.111	0.1	0.0455	0.013	0.0965	0.036	0.098	-0.04	0.015	-0.087	-0.113	-0.008	-0.059	-0.098	-0.117	0.1775
-0.1445	0.14	-0.848	-0.416	-1.017	-1.302	-1.3055	-0.14	-0.234	-1.1525	-0.509	-1.332	-1.498	-1.5585	0.1445	0.234	-0.781	-0.277	-0.971	-1.2245	-1.287	0.416	0.277	0.509	-0.479	-0.67	-0.915	-0.904	0.848	0.781	1.1525	0.479	-0.192	-0.3285	-0.455	1.302	1.2245	1.498	0.3285	0.915	0.173	-0.07	1.017	0.971	1.332	0.192	0.67	-0.173	-0.263	1.3055
0.6115	0.608	0.699	0.088	0.691	-0.158	-0.2665	-0.608	0.016	0.0475	-0.481	0.087	-0.675	-0.7925	-0.6115	-0.016	0.041	-0.48	0.075	-0.6815	-0.808	-0.088	0.48	0.481	0.519	0.583	-0.278	-0.385	-0.699	-0.041	-0.0475	-0.519	0.031	-0.7475	-0.848	0.158	0.6815	0.675	0.7475	0.278	0.764	-0.08	-0.691	-0.075	-0.087	-0.031	-0.583	-0.764	-0.872	0.2665
0.4285	0.51	0.486	0.01	0.485	-0.051	-0.0205	-0.51	-0.008	-0.0035	-0.416	-0.047	-0.537	-0.5115	-0.4285	0.008	0.041	-0.367	-0.018	-0.4815	-0.498	-0.01	0.367	0.416	0.411	0.398	-0.091	-0.094	-0.486	-0.041	0.0035	-0.411	-0.022	-0.5055	-0.53	0.051	0.4815	0.537	0.5055	0.091	0.459	0.009	-0.485	0.018	0.047	0.022	-0.398	-0.459	-0.493	0.0205
0.6935	0.627	0.948	0.092	0.989	-0.073	-0.1655	-0.627	0.031	0.1635	-0.551	0.197	-0.823	-0.9525	-0.6935	-0.031	0.16	-0.597	0.187	-0.8275	-0.933	-0.092	0.597	0.551	0.777	0.855	-0.197	-0.299	-0.948	-0.16	-0.1635	-0.777	0.03	-0.9125	-1.063	0.073	0.8275	0.823	0.9125	0.197	0.956	-0.141	-0.989	-0.187	-0.197	-0.03	-0.855	-0.956	-1.138	0.1655
-0.1485	-0.169	0.089	0.116	0.134	-0.009	-0.0275	0.169	0.025	0.0775	0.275	0.106	0.152	0.0565	0.1485	-0.025	0.035	0.319	0.088	0.1005	-0.023	-0.116	-0.319	-0.275	-0.035	0.039	-0.116	-0.146	-0.089	-0.035	-0.0775	0.035	0.068	0.0275	-0.058	0.009	-0.1005	-0.152	-0.0275	0.116	0.056	-0.068	-0.134	-0.088	-0.106	-0.068	-0.039	-0.056	-0.144	0.0275
-0.1455	-0.23	-0.039	0.023	0.033	-0.02	-0.0985	0.23	0.076	0.1365	0.209	0.239	0.205	0.0325	0.1455	-0.076	0.084	0.165	0.15	0.1005	-0.018	-0.023	-0.165	-0.209	-0.031	0.034	-0.076	-0.149	0.039	-0.084	-0.1365	0.031	0.072	0.0785	-0.062	0.02	-0.1005	-0.205	-0.0785	0.076	0.002	-0.095	-0.033	-0.15	-0.239	-0.072	-0.034	-0.002	-0.15	0.0985
-0.1725	-0.23	-0.071	-0.014	-0.036	0.118	0.0895	0.23	0.068	0.1215	0.205	0.141	0.339	0.3305	0.1725	-0.068	0.027	0.142	0.088	0.3195	0.269	0.014	-0.142	-0.205	-0.062	-0.014	0.119	0.1	0.071	-0.027	-0.1215	0.062	0.034	0.2595	0.229	-0.118	-0.3195	-0.339	-0.2595	-0.119	-0.174	-0.027	0.036	-0.088	-0.141	-0.034	0.014	0.174	0.184	-0.0895
-0.6285	-0.679	-0.549	-0.079	-0.508	-0.031	-0.0605	0.679	0.076	0.1295	0.588	0.186	0.685	0.6505	0.6285	-0.076	0.07	0.567	0.081	0.6135	0.597	0.079	-0.567	-0.588	-0.496	-0.431	0.061	0.008	0.549	-0.07	-0.1295	0.496	0.041	0.5275	0.502	0.031	-0.6135	-0.685	-0.5275	-0.061	-0.459	-0.059	0.508	-0.081	-0.186	-0.041	0.431	0.459	0.419	0.0605
-0.1475	-0.011	-1.49	-0.301	-1.858	-2.147	-2.3655	0.011	-0.145	-1.6765	-0.392	-2.041	-2.317	-2.5265	0.1475	0.145	-1.528	-0.257	-1.917	-2.1775	-2.366	0.301	0.257	0.392	-1.198	-1.558	-1.945	-2.056	1.49	1.528	1.6765	1.198	-0.345	-0.6495	-0.803	2.147	2.1775	2.317	0.6495	1.945	0.328	-0.135	1.858	1.917	2.041	0.345	1.558	-0.328	-0.452	2.3655
-0.6645	-0.66	-0.691	-0.003	-0.579	-0.008	0.0885	0.66	-0.017	-0.0555	0.622	0.02	0.612	0.6345	0.6645	0.017	-0.061	0.708	0.008	0.6585	0.656	0.003	-0.708	-0.622	-0.651	-0.504	0.021	0.089	0.691	0.061	0.0555	0.651	0.107	0.6995	0.742	0.008	-0.6585	-0.612	-0.6995	-0.021	-0.606	0.024	0.579	-0.008	-0.02	-0.107	0.504	0.606	0.615	-0.0885
-0.0115	0.116	-1.099	-0.171	-1.187	-1.335	-1.3525	-0.116	-0.075	-1.3565	-0.274	-1.523	-1.664	-1.7095	0.0115	0.075	-1.293	-0.228	-1.432	-1.5615	-1.627	0.171	0.228	0.274	-0.999	-1.19	-1.236	-1.308	1.099	1.293	1.3565	0.999	-0.207	-0.1755	-0.322	1.335	1.5615	1.664	0.1755	1.236	-0.038	-0.096	1.187	1.432	1.523	0.207	1.19	0.038	-0.12	1.3525
-0.4565	-0.381	-0.085	0.1	0.034	0.368	0.2845	0.381	-0.079	0.2125	0.454	0.265	0.721	0.6385	0.4565	0.079	0.298	0.554	0.317	0.7895	0.718	-0.1	-0.554	-0.454	-0.208	-0.08	0.278	0.182	0.085	-0.298	-0.2125	0.208	0.05	0.4815	0.397	-0.368	-0.7895	-0.721	-0.4815	-0.278	-0.389	-0.101	-0.034	-0.317	-0.265	-0.05	0.08	0.389	0.283	-0.2845
-0.7265	-0.707	-0.583	-0.126	-0.519	-0.04	-0.0835	0.707	-0.003	0.0745	0.564	0.09	0.775	0.7505	0.7265	0.003	0.013	0.499	0.046	0.7415	0.746	0.126	-0.499	-0.564	-0.372	-0.307	0.13	0.05	0.583	-0.013	-0.0745	0.372	0.074	0.5905	0.584	0.04	-0.7415	-0.775	-0.5905	-0.13	-0.48	-0.012	0.519	-0.046	-0.09	-0.074	0.307	0.48	0.47	0.0835
0.1165	0.146	0.174	0.062	0.266	-0.07	-0.1205	-0.146	-0.019	-0.0305	0.011	0.037	-0.197	-0.2465	-0.1165	0.019	-0.032	0.022	0.082	-0.1275	-0.202	-0.062	-0.022	-0.011	0.047	0.153	-0.156	-0.182	-0.174	0.032	0.0305	-0.047	0.065	-0.1155	-0.177	0.07	0.1275	0.197	0.1155	0.156	0.198	-0.04	-0.266	-0.082	-0.037	-0.065	-0.153	-0.198	-0.289	0.1205
-0.2185	-0.242	-0.086	-0.031	0.005	0.029	0.0345	0.242	0.01	0.0725	0.231	0.174	0.285	0.2375	0.2185	-0.01	0.089	0.261	0.183	0.2735	0.245	0.031	-0.261	-0.231	-0.091	-0.003	0.027	0.011	0.086	-0.089	-0.0725	0.091	0.072	0.1575	0.135	-0.029	-0.2735	-0.285	-0.1575	-0.027	-0.074	-0.026	-0.005	-0.183	-0.174	-0.072	0.003	0.074	0.035	-0.0345
0.2065	0.332	-0.646	-0.03	-0.744	-1.106	-1.2555	-0.332	-0.065	-1.0025	-0.269	-1.142	-1.444	-1.7225	-0.2065	0.065	-0.871	-0.17	-0.988	-1.4105	-1.533	0.03	0.17	0.269	-0.654	-0.762	-1.149	-1.294	0.646	0.871	1.0025	0.654	-0.087	-0.5025	-0.654	1.106	1.4105	1.444	0.5025	1.149	0.394	-0.1	0.744	0.988	1.142	0.087	0.762	-0.394	-0.567	1.2555
0.3325	0.286	0.428	-0.026	0.382	0.016	-0.0165	-0.286	0.063	0.0675	-0.25	0.051	-0.284	-0.3585	-0.3325	-0.063	0.033	-0.295	0.019	-0.3775	-0.431	0.026	0.295	0.25	0.356	0.334	0.07	-0.017	-0.428	-0.033	-0.0675	-0.356	-0.046	-0.3055	-0.404	-0.016	0.3775	0.284	0.3055	-0.07	0.26	-0.068	-0.382	-0.019	-0.051	0.046	-0.334	-0.26	-0.361	0.0165
0.2125	0.136	0.138	0.089	0.189	-0.139	-0.1335	-0.136	0.058	-0.0005	-0.012	0.058	-0.227	-0.2585	-0.2125	-0.058	-0.057	-0.038	-0.005	-0.2405	-0.347	-0.089	0.038	0.012	0.014	0.078	-0.164	-0.229	-0.138	0.057	0.0005	-0.014	0.027	-0.2545	-0.318	0.139	0.2405	0.227	0.2545	0.164	0.301	-0.012	-0.189	0.005	-0.058	-0.027	-0.078	-0.301	-0.293	0.1335
0.0735	0.192	0.321	0.076	0.291	0.411	0.4025	-0.192	-0.094	0.0775	-0.087	0.084	0.173	0.1735	-0.0735	0.094	0.202	0.043	0.218	0.3065	0.277	-0.076	-0.043	0.087	0.223	0.231	0.311	0.272	-0.321	-0.202	-0.0775	-0.223	0	0.1655	0.112	-0.411	-0.3065	-0.173	-0.1655	-0.311	-0.174	-0.011	-0.291	-0.218	-0.084	0	-0.231	0.174	0.111	-0.4025
0.6345	0.707	0.342	0.016	0.242	-0.736	-0.7475	-0.707	-0.021	-0.3005	-0.638	-0.396	-1.374	-1.4035	-0.6345	0.021	-0.256	-0.613	-0.376	-1.3345	-1.359	-0.016	0.613	0.638	0.307	0.211	-0.687	-0.731	-0.342	0.256	0.3005	-0.307	-0.112	-1.1335	-1.125	0.736	1.3345	1.374	1.1335	0.687	0.994	-0.006	-0.242	0.376	0.396	0.112	-0.211	-0.994	-1.049	0.7475
-0.2785	-0.268	-0.123	-0.041	-0.142	-0.001	-0.0765	0.268	0.05	0.1245	0.23	0.106	0.399	0.3155	0.2785	-0.05	0.076	0.223	0.029	0.3865	0.315	0.041	-0.223	-0.23	-0.051	-0.065	0.119	0.004	0.123	-0.076	-0.1245	0.051	-0.005	0.1885	0.153	0.001	-0.3865	-0.399	-0.1885	-0.119	-0.185	-0.048	0.142	-0.029	-0.106	0.005	0.065	0.185	0.155	0.0765
-0.1045	-0.109	-1.094	-0.191	-1.389	-1.632	-1.6245	0.109	-0.008	-1.0545	-0.097	-1.339	-1.587	-1.6835	0.1045	0.008	-1.042	-0.048	-1.318	-1.5385	-1.613	0.191	0.048	0.097	-1.011	-1.281	-1.57	-1.592	1.094	1.042	1.0545	1.011	-0.279	-0.4885	-0.544	1.632	1.5385	1.587	0.4885	1.57	0.228	-0.035	1.389	1.318	1.339	0.279	1.281	-0.228	-0.275	1.6245
-0.0735	-0.124	0.32	0.09	0.402	0.298	0.1995	0.124	0.046	0.3625	0.214	0.467	0.296	0.3965	0.0735	-0.046	0.339	0.227	0.433	0.3675	0.386	-0.09	-0.227	-0.214	0.167	0.311	0.232	0.14	-0.32	-0.339	-0.3625	-0.167	0.082	-0.1175	-0.129	-0.298	-0.3675	-0.296	0.1175	-0.232	0.179	-0.028	-0.402	-0.433	-0.467	-0.082	-0.311	-0.179	-0.188	-0.1995
-0.9795	-0.987	-1.124	-0.297	-1.151	-0.336	-0.2625	0.987	-0.021	-0.2495	0.74	-0.226	0.7	0.7625	0.9795	0.021	-0.197	0.739	-0.203	0.7315	0.78	0.297	-0.739	-0.74	-0.948	-0.906	-0.122	-0.023	1.124	0.197	0.2495	0.948	0.029	0.9745	1.063	0.336	-0.7315	-0.7	-0.9745	0.122	-0.937	0.065	1.151	0.203	0.226	-0.029	0.906	0.937	1.008	0.2625
-0.6915	-0.592	-0.489	-0.129	-0.505	0.113	-0.0275	0.592	-0.063	0.0675	0.455	0.05	0.612	0.5595	0.6915	0.063	0.149	0.595	0.119	0.7675	0.699	0.129	-0.595	-0.455	-0.377	-0.357	0.193	0.097	0.489	-0.149	-0.0675	0.377	-0.039	0.6105	0.452	-0.113	-0.7675	-0.612	-0.6105	-0.193	-0.635	-0.119	0.505	-0.119	-0.05	0.039	0.357	0.635	0.5	0.0275
-0.3355	-0.304	-0.09	-0.044	0.033	0.181	0.3025	0.304	0.053	0.1425	0.33	0.26	0.526	0.6005	0.3355	-0.053	0.132	0.316	0.28	0.4945	0.627	0.044	-0.316	-0.33	-0.083	0.037	0.178	0.262	0.09	-0.132	-0.1425	0.083	0.097	0.2925	0.432	-0.181	-0.4945	-0.526	-0.2925	-0.178	-0.246	0.103	-0.033	-0.28	-0.26	-0.097	-0.037	0.246	0.339	-0.3025
0.0995	0.212	0.434	0.203	0.577	0.155	0.3265	-0.212	-0.087	0.0065	-0.049	0.047	-0.172	-0.1135	-0.0995	0.087	0.054	0.094	0.105	-0.0325	0.001	-0.203	-0.094	0.049	0.242	0.337	-0.034	0.094	-0.434	-0.054	-0.0065	-0.242	0.04	-0.2215	-0.148	-0.155	0.0325	0.172	0.2215	0.034	0.286	0.034	-0.577	-0.105	-0.047	-0.04	-0.337	-0.286	-0.247	-0.3265
0.6995	0.654	1.069	-0.015	0.943	0.073	-0.0065	-0.654	-0.018	0.1865	-0.602	0.138	-0.783	-0.8765	-0.6995	0.018	0.202	-0.633	0.18	-0.8365	-0.883	0.015	0.633	0.602	0.969	0.897	0.034	-0.067	-1.069	-0.202	-0.1865	-0.969	-0.063	-1.0045	-1.071	-0.073	0.8365	0.783	1.0045	-0.034	0.958	-0.05	-0.943	-0.18	-0.138	0.063	-0.897	-0.958	-1.055	0.0065
0.5715	0.583	0.738	-0.054	0.692	-0.141	-0.1195	-0.583	-0.001	0.0945	-0.581	0.099	-0.623	-0.6205	-0.5715	0.001	0.112	-0.621	0.078	-0.6545	-0.606	0.054	0.621	0.581	0.755	0.752	-0.053	-0.076	-0.738	-0.112	-0.0945	-0.755	-0.021	-0.7425	-0.774	0.141	0.6545	0.623	0.7425	0.053	0.69	-0.015	-0.692	-0.078	-0.099	0.021	-0.752	-0.69	-0.692	0.1195
0.1615	0.063	0.214	0.075	0.183	-0.151	-0.1605	-0.063	0.09	0.1005	-0.03	0.086	-0.166	-0.1965	-0.1615	-0.09	0.021	-0.115	-0.017	-0.2585	-0.3	-0.075	0.115	0.03	0.119	0.132	-0.149	-0.201	-0.214	-0.021	-0.1005	-0.119	0	-0.2605	-0.324	0.151	0.2585	0.166	0.2605	0.149	0.239	-0.036	-0.183	0.017	-0.086	0	-0.132	-0.239	-0.356	0.1605
-0.2865	-0.233	-0.267	-0.109	-0.246	-0.106	-0.1915	0.233	-0.009	-0.0095	0.159	-0.011	0.144	0.0575	0.2865	0.009	0.013	0.218	0.057	0.1675	0.093	0.109	-0.218	-0.159	-0.11	-0.143	0.031	-0.089	0.267	-0.013	0.0095	0.11	0.01	0.1805	0.122	0.106	-0.1675	-0.144	-0.1805	-0.031	-0.202	-0.06	0.246	-0.057	0.011	-0.01	0.143	0.202	0.12	0.1915
1.2315	1.353	1.457	0.214	1.414	0.068	0.1125	-1.353	-0.101	0.0385	-1.092	-0.011	-1.311	-1.3235	-1.2315	0.101	0.13	-0.985	0.088	-1.2285	-1.18	-0.214	0.985	1.092	1.17	1.131	-0.14	-0.168	-1.457	-0.13	-0.0385	-1.17	-0.053	-1.4115	-1.454	-0.068	1.2285	1.311	1.4115	0.14	1.411	0.016	-1.414	-0.088	0.011	0.053	-1.131	-1.411	-1.424	-0.1125
0.7615	0.911	0.52	0.742	0.476	0.286	0.4565	-0.911	-0.135	-0.3195	-0.121	-0.437	-0.684	-0.4625	-0.7615	0.135	-0.2	0.035	-0.284	-0.5265	-0.31	-0.742	-0.035	0.121	-0.12	-0.219	-0.521	-0.291	-0.52	0.2	0.3195	0.12	-0.11	-0.3295	-0.11	-0.286	0.5265	0.684	0.3295	0.521	0.314	0.213	-0.476	0.284	0.437	0.11	0.219	-0.314	0.006	-0.4565
-0.6415	-0.425	-0.468	-0.129	-0.5	-0.055	-0.1115	0.425	-0.106	-0.0905	0.318	-0.072	0.476	0.3995	0.6415	0.106	-0.009	0.525	0.019	0.6185	0.488	0.129	-0.525	-0.318	-0.341	-0.302	0.068	0.007	0.468	0.009	0.0905	0.341	0.037	0.4625	0.432	0.055	-0.6185	-0.476	-0.4625	-0.068	-0.388	-0.049	0.5	-0.019	0.072	-0.037	0.302	0.388	0.381	0.1115
-0.0165	-0.039	0.008	0.087	0.094	0.021	0.0365	0.039	0.004	-0.0065	0.114	0.076	0.043	0.0305	0.0165	-0.004	0.007	0.118	0.048	0.0275	0.018	-0.087	-0.118	-0.114	-0.099	-0.023	-0.133	-0.13	-0.008	-0.007	0.0065	0.099	0.044	0.0425	0.019	-0.021	-0.0275	-0.043	-0.0425	0.133	0.037	-0.003	-0.094	-0.048	-0.076	-0.044	0.023	-0.037	-0.036	-0.0365
-0.0845	-0.143	-0.006	0.117	0.11	-0.068	-0.1355	0.143	0.06	0.0745	0.198	0.221	0.027	-0.0755	0.0845	-0.06	0.029	0.15	0.159	-0.0305	-0.108	-0.117	-0.15	-0.198	-0.073	0.056	-0.16	-0.214	0.006	-0.029	-0.0745	0.073	0.097	-0.0355	-0.159	0.068	0.0305	-0.027	0.0355	0.16	0.126	-0.066	-0.11	-0.159	-0.221	-0.097	-0.056	-0.126	-0.276	0.1355
-0.3935	-0.399	-0.37	-0.075	-0.311	0.095	0.0965	0.399	0.05	0.0715	0.379	0.091	0.476	0.4825	0.3935	-0.05	0.024	0.415	0.035	0.4295	0.501	0.075	-0.415	-0.379	-0.242	-0.207	0.128	0.114	0.37	-0.024	-0.0715	0.242	0.036	0.3315	0.389	-0.095	-0.4295	-0.476	-0.3315	-0.128	-0.324	0.008	0.311	-0.035	-0.091	-0.036	0.207	0.324	0.34	-0.0965
0.2095	0.142	0.159	0.1	0.185	-0.059	-0.0835	-0.142	0.059	0.0015	-0.138	0.017	-0.343	-0.3005	-0.2095	-0.059	0.013	-0.123	0.011	-0.3185	-0.277	-0.1	0.123	0.138	0.192	0.188	-0.204	-0.171	-0.159	-0.013	-0.0015	-0.192	0.009	-0.3185	-0.359	0.059	0.3185	0.343	0.3185	0.204	0.313	-0.027	-0.185	-0.011	-0.017	-0.009	-0.188	-0.313	-0.355	0.0835
0.1135	0.226	0.325	0.137	0.435	0.021	0.0215	-0.226	-0.054	0.0595	-0.054	0.164	-0.188	-0.1695	-0.1135	0.054	0.132	-0.012	0.224	-0.0765	-0.035	-0.137	0.012	0.054	0.178	0.28	-0.109	-0.159	-0.325	-0.132	-0.0595	-0.178	0.091	-0.2285	-0.198	-0.021	0.0765	0.188	0.2285	0.109	0.325	0.006	-0.435	-0.224	-0.164	-0.091	-0.28	-0.325	-0.317	-0.0215
-0.5665	-0.573	-0.525	-0.106	-0.464	-0.023	0.0145	0.573	0.032	-0.0345	0.453	-0.025	0.559	0.5405	0.5665	-0.032	-0.043	0.459	0.016	0.5265	0.554	0.106	-0.459	-0.453	-0.452	-0.437	0.027	0.014	0.525	0.043	0.0345	0.452	0.013	0.5935	0.613	0.023	-0.5265	-0.559	-0.5935	-0.027	-0.575	-0.013	0.464	-0.016	0.025	-0.013	0.437	0.575	0.575	-0.0145
0.5055	0.518	0.82	0.062	0.831	0.057	-0.0965	-0.518	0.057	0.1875	-0.418	0.174	-0.445	-0.6545	-0.5055	-0.057	0.106	-0.437	0.14	-0.4885	-0.71	-0.062	0.437	0.418	0.68	0.702	-0.036	-0.27	-0.82	-0.106	-0.1875	-0.68	-0.001	-0.6605	-0.849	-0.057	0.4885	0.445	0.6605	0.036	0.687	-0.137	-0.831	-0.14	-0.174	0.001	-0.702	-0.687	-0.872	0.0965
0.7145	0.744	0.923	0.096	0.926	-0.043	-0.0695	-0.744	-0.027	0.0895	-0.645	0.065	-0.759	-0.8345	-0.7145	0.027	0.145	-0.608	0.14	-0.7095	-0.738	-0.096	0.608	0.645	0.78	0.77	-0.132	-0.208	-0.923	-0.145	-0.0895	-0.78	-0.019	-0.8905	-0.935	0.043	0.7095	0.759	0.8905	0.132	0.897	-0.005	-0.926	-0.14	-0.065	0.019	-0.77	-0.897	-0.909	0.0695
-0.6495	-0.563	-0.66	-0.118	-0.563	-0.09	-0.1035	0.563	-0.092	-0.1255	0.442	-0.027	0.557	0.5685	0.6495	0.092	0.001	0.577	0.073	0.6915	0.721	0.118	-0.577	-0.442	-0.575	-0.462	0.063	0.053	0.66	-0.001	0.1255	0.575	0.051	0.5775	0.592	0.09	-0.6915	-0.557	-0.5775	-0.063	-0.51	0.024	0.563	-0.073	0.027	-0.051	0.462	0.51	0.526	0.1035
0.3265	0.259	0.429	0.128	0.514	0.01	-0.1415	-0.259	0.019	0.1355	-0.075	0.253	-0.254	-0.3815	-0.3265	-0.019	0.151	-0.093	0.261	-0.2815	-0.403	-0.128	0.093	0.075	0.236	0.329	-0.198	-0.3	-0.429	-0.151	-0.1355	-0.236	0.086	-0.3985	-0.552	-0.01	0.2815	0.254	0.3985	0.198	0.499	-0.103	-0.514	-0.261	-0.253	-0.086	-0.329	-0.499	-0.609	0.1415
-0.5765	-0.529	-0.417	0.002	-0.378	0.074	0.0885	0.529	-0.037	0.0695	0.511	0.093	0.607	0.6375	0.5765	0.037	0.078	0.573	0.11	0.6465	0.671	-0.002	-0.573	-0.511	-0.458	-0.365	0.024	0.033	0.417	-0.078	-0.0695	0.458	0.036	0.5465	0.53	-0.074	-0.6465	-0.607	-0.5465	-0.024	-0.456	0.03	0.378	-0.11	-0.093	-0.036	0.365	0.456	0.462	-0.0885
-0.1925	-0.059	-1.198	-0.464	-1.406	-1.771	-1.7475	0.059	-0.184	-1.3715	-0.447	-1.57	-1.92	-1.9645	0.1925	0.184	-1.132	-0.227	-1.305	-1.6825	-1.779	0.464	0.227	0.447	-0.749	-0.889	-1.422	-1.392	1.198	1.132	1.3715	0.749	-0.188	-0.4205	-0.505	1.771	1.6825	1.92	0.4205	1.422	0.189	-0.075	1.406	1.305	1.57	0.188	0.889	-0.189	-0.32	1.7475
-0.0655	-0.117	0.028	0.102	0.082	0.174	0.1495	0.117	0.041	0.1415	0.238	0.172	0.31	0.2685	0.0655	-0.041	0.106	0.159	0.107	0.2235	0.224	-0.102	-0.159	-0.238	-0.049	0.012	0.09	0.056	-0.028	-0.106	-0.1415	0.049	0.034	0.1765	0.133	-0.174	-0.2235	-0.31	-0.1765	-0.09	-0.123	-0.008	-0.082	-0.107	-0.172	-0.034	-0.012	0.123	0.137	-0.1495
0.0815	0.14	0.201	0.274	0.328	-0.177	-0.1655	-0.14	0.006	0.0405	0.071	0.174	-0.322	-0.3255	-0.0815	-0.006	0.079	0.092	0.215	-0.3165	-0.308	-0.274	-0.092	-0.071	-0.018	0.122	-0.388	-0.414	-0.201	-0.079	-0.0405	0.018	0.119	-0.4235	-0.408	0.177	0.3165	0.322	0.4235	0.388	0.578	0.022	-0.328	-0.215	-0.174	-0.119	-0.122	-0.578	-0.559	0.1655
-0.2415	-0.299	-0.138	-0.176	-0.198	-0.086	-0.1885	0.299	0.096	0.0655	0.155	-0.018	0.268	0.1125	0.2415	-0.096	0	0.074	-0.087	0.1685	-0.001	0.176	-0.074	-0.155	-0.024	-0.073	0.065	-0.065	0.138	0	-0.0655	0.024	-0.061	0.1845	0.054	0.086	-0.1685	-0.268	-0.1845	-0.065	-0.229	-0.127	0.198	0.087	0.018	0.061	0.073	0.229	0.085	0.1885
0.2835	0.278	0.224	0.061	0.158	0.011	0.0265	-0.278	-0.009	-0.1075	-0.18	-0.121	-0.251	-0.3095	-0.2835	0.009	-0.062	-0.158	-0.092	-0.2195	-0.262	-0.061	0.158	0.18	0.107	0.08	-0.106	-0.124	-0.224	0.062	0.1075	-0.107	-0.025	-0.1185	-0.157	-0.011	0.2195	0.251	0.1185	0.106	0.098	-0.031	-0.158	0.092	0.121	0.025	-0.08	-0.098	-0.117	-0.0265
-0.3075	-0.225	-0.245	-0.027	-0.285	0.215	0.2535	0.225	-0.038	-0.0165	0.201	-0.04	0.505	0.5215	0.3075	0.038	-0.015	0.345	-0.024	0.5345	0.617	0.027	-0.345	-0.201	-0.188	-0.129	0.24	0.301	0.245	0.015	0.0165	0.188	0.013	0.5115	0.555	-0.215	-0.5345	-0.505	-0.5115	-0.24	-0.475	0.062	0.285	0.024	0.04	-0.013	0.129	0.475	0.522	-0.2535
-0.7655	-0.569	-0.581	0.101	-0.554	0.041	0.0055	0.569	-0.15	-0.1065	0.652	-0.067	0.529	0.4965	0.7655	0.15	0.052	0.832	0.07	0.7005	0.718	-0.101	-0.832	-0.652	-0.682	-0.619	-0.105	-0.128	0.581	-0.052	0.1065	0.682	0.067	0.6795	0.621	-0.041	-0.7005	-0.529	-0.6795	0.105	-0.601	-0.023	0.554	-0.07	0.067	-0.067	0.619	0.601	0.501	-0.0055
-0.1945	-0.269	-0.183	-0.126	-0.182	0.005	-0.0415	0.269	0.084	0.0495	0.137	0.036	0.205	0.1295	0.1945	-0.084	-0.007	0.043	-0.014	0.1325	0.048	0.126	-0.043	-0.137	-0.074	-0.091	0.075	0.045	0.183	0.007	-0.0495	0.074	-0.025	0.2355	0.128	-0.005	-0.1325	-0.205	-0.2355	-0.075	-0.267	-0.071	0.182	0.014	-0.036	0.025	0.091	0.267	0.153	0.0415
-0.0005	-0.041	0.084	-0.042	0.167	0.188	0.0405	0.041	0.044	0.1755	0.009	0.229	0.257	0.1015	0.0005	-0.044	0.13	-0.023	0.162	0.2135	0.08	0.042	0.023	-0.009	0.211	0.261	0.215	0.092	-0.084	-0.13	-0.1755	-0.211	0.049	0.0535	-0.042	-0.188	-0.2135	-0.257	-0.0535	-0.215	-0.004	-0.085	-0.167	-0.162	-0.229	-0.049	-0.261	0.004	-0.102	-0.0405
-0.2515	-0.308	-0.251	-0.061	-0.211	-0.086	-0.0785	0.308	0.062	0.0025	0.282	0.042	0.214	0.1785	0.2515	-0.062	-0.061	0.256	-0.005	0.1865	0.182	0.061	-0.256	-0.282	-0.23	-0.154	-0.067	-0.078	0.251	0.061	-0.0025	0.23	0.028	0.2265	0.211	0.086	-0.1865	-0.214	-0.2265	0.067	-0.213	-0.003	0.211	0.005	-0.042	-0.028	0.154	0.213	0.183	0.0785
-0.2145	-0.31	-0.253	-0.086	-0.218	-0.233	-0.2315	0.31	0.082	0.0085	0.231	0.046	0.083	0.0135	0.2145	-0.082	-0.039	0.173	-0.014	-0.0075	-0.034	0.086	-0.173	-0.231	-0.199	-0.142	-0.156	-0.186	0.253	0.039	-0.0085	0.199	0.028	0.0955	0.057	0.233	0.0075	-0.083	-0.0955	0.156	-0.08	-0.016	0.218	0.014	-0.046	-0.028	0.142	0.08	0.004	0.2315
0.2325	0.206	0.274	0.133	0.283	0.042	0.0575	-0.206	0.035	0.0465	-0.037	0.045	-0.163	-0.1265	-0.2325	-0.035	0.016	-0.146	0.023	-0.1585	-0.145	-0.133	0.146	0.037	0.078	0.131	-0.061	-0.078	-0.274	-0.016	-0.0465	-0.078	0.018	-0.1625	-0.154	-0.042	0.1585	0.163	0.1625	0.061	0.206	0.001	-0.283	-0.023	-0.045	-0.018	-0.131	-0.206	-0.193	-0.0575
-0.6925	-0.514	-0.612	-0.059	-0.634	0.289	0.2345	0.514	-0.115	-0.0995	0.498	-0.188	0.784	0.6955	0.6925	0.115	0.007	0.656	-0.063	0.9365	0.919	0.059	-0.656	-0.498	-0.606	-0.558	0.338	0.262	0.612	-0.007	0.0995	0.606	0.001	0.9245	0.871	-0.289	-0.9365	-0.784	-0.9245	-0.338	-0.914	-0.031	0.634	0.063	0.188	-0.001	0.558	0.914	0.886	-0.2345
0.0095	0.054	-0.024	-0.038	-0.036	0.041	-0.0045	-0.054	-0.018	-0.0945	-0.112	-0.151	-0.052	0.0145	-0.0095	0.018	-0.075	-0.14	-0.123	0.0435	0.03	0.038	0.14	0.112	0.001	-0.021	0.059	0.067	0.024	0.075	0.0945	-0.001	-0.035	0.0115	0.01	-0.041	-0.0435	0.052	-0.0115	-0.059	-0.033	0.002	0.036	0.123	0.151	0.035	0.021	0.033	0.051	0.0045
0.2155	0.153	0.249	0.128	0.296	-0.069	-0.0845	-0.153	0.123	0.0435	0.004	0.06	-0.228	-0.2855	-0.2155	-0.123	-0.027	-0.128	-0.04	-0.3395	-0.395	-0.128	0.128	-0.004	0.106	0.148	-0.204	-0.217	-0.249	0.027	-0.0435	-0.106	0.029	-0.2735	-0.301	0.069	0.3395	0.228	0.2735	0.204	0.315	-0.015	-0.296	0.04	-0.06	-0.029	-0.148	-0.315	-0.358	0.0845
-0.9565	-0.967	-0.811	-0.178	-0.767	0.084	0.1345	0.967	0.076	0.1105	0.779	0.141	1.042	1.0745	0.9565	-0.076	0.042	0.702	0.079	1.0055	1.047	0.178	-0.702	-0.779	-0.668	-0.6	0.23	0.283	0.811	-0.042	-0.1105	0.668	0.038	0.9295	0.962	-0.084	-1.0055	-1.042	-0.9295	-0.23	-0.893	0.019	0.767	-0.079	-0.141	-0.038	0.6	0.893	0.903	-0.1345
0.4075	0.38	0.501	0.08	0.473	0.068	-0.0485	-0.38	0.045	0.1385	-0.238	0.094	-0.256	-0.3275	-0.4075	-0.045	0.07	-0.324	0.042	-0.2925	-0.395	-0.08	0.324	0.238	0.376	0.365	0.008	-0.102	-0.501	-0.07	-0.1385	-0.376	-0.033	-0.3815	-0.47	-0.068	0.2925	0.256	0.3815	-0.008	0.318	-0.058	-0.473	-0.042	-0.094	0.033	-0.365	-0.318	-0.446	0.0485
-0.3855	-0.294	0.003	0.039	0.109	0.071	0.2515	0.294	-0.085	0.1175	0.236	0.201	0.389	0.4235	0.3855	0.085	0.195	0.38	0.359	0.4795	0.508	-0.039	-0.38	-0.236	-0.01	0.023	-0.038	0.07	-0.003	-0.195	-0.1175	0.01	0.141	0.2585	0.295	-0.071	-0.4795	-0.389	-0.2585	0.038	-0.095	0.079	-0.109	-0.359	-0.201	-0.141	-0.023	0.095	0.174	-0.2515
1.1525	1.279	1.021	0.494	1.118	0.451	0.6565	-1.279	-0.08	-0.1805	-0.683	-0.186	-0.785	-0.6345	-1.1525	0.08	-0.088	-0.583	-0.107	-0.6365	-0.463	-0.494	0.583	0.683	0.474	0.512	-0.055	0.082	-1.021	0.088	0.1805	-0.474	-0.004	-0.5475	-0.425	-0.451	0.6365	0.785	0.5475	0.055	0.579	0.174	-1.118	0.107	0.186	0.004	-0.512	-0.579	-0.415	-0.6565
-0.5385	-0.574	-0.391	-0.114	-0.412	0.181	0.0715	0.574	0.027	0.1085	0.342	0.099	0.644	0.5575	0.5385	-0.027	0.093	0.396	0.112	0.6985	0.578	0.114	-0.396	-0.342	-0.227	-0.242	0.295	0.164	0.391	-0.093	-0.1085	0.227	-0.014	0.6005	0.527	-0.181	-0.6985	-0.644	-0.6005	-0.295	-0.593	-0.088	0.412	-0.112	-0.099	0.014	0.242	0.593	0.512	-0.0715
0.8425	1.041	1.069	0.196	0.989	0.048	0.0685	-1.041	-0.178	-0.0385	-0.807	0.026	-0.988	-0.8165	-0.8425	0.178	0.133	-0.669	0.154	-0.7565	-0.474	-0.196	0.669	0.807	0.77	0.784	0.008	0.067	-1.069	-0.133	0.0385	-0.77	0.034	-1.0325	-0.992	-0.048	0.7565	0.988	1.0325	-0.008	1.081	0.098	-0.989	-0.154	-0.026	-0.034	-0.784	-1.081	-0.967	-0.0685
-0.1685	-0.108	-0.233	-0.346	-0.348	-1.505	-1.2595	0.108	-0.034	-0.2135	-0.204	-0.296	-1.44	-1.2525	0.1685	0.034	-0.183	-0.152	-0.288	-1.4145	-1.226	0.346	0.152	0.204	-0.035	-0.038	-1.248	-1.078	0.233	0.183	0.2135	0.035	-0.1	-1.1905	-1.02	1.505	1.4145	1.44	1.1905	1.248	1.067	0.152	0.348	0.288	0.296	0.1	0.038	-1.067	-0.877	1.2595
-0.5205	-0.521	-0.152	-0.134	-0.15	0.232	0.1275	0.521	0.103	0.4085	0.517	0.43	0.763	0.5925	0.5205	-0.103	0.315	0.472	0.339	0.7395	0.594	0.134	-0.472	-0.517	-0.07	0.02	0.265	0.17	0.152	-0.315	-0.4085	0.07	0.015	0.4025	0.256	-0.232	-0.7395	-0.763	-0.4025	-0.265	-0.368	-0.131	0.15	-0.339	-0.43	-0.015	-0.02	0.368	0.238	-0.1275
-0.9305	-0.841	-0.673	-0.21	-0.632	0.193	0.2475	0.841	-0.094	-0.0075	0.581	0.043	0.897	0.9635	0.9305	0.094	0.135	0.673	0.187	1.0105	1.109	0.21	-0.673	-0.581	-0.501	-0.398	0.316	0.382	0.673	-0.135	0.0075	0.501	0.079	0.9575	0.982	-0.193	-1.0105	-0.897	-0.9575	-0.316	-0.85	0.044	0.632	-0.187	-0.043	-0.079	0.398	0.85	0.91	-0.2475
0.1085	0.066	0.091	0.034	0.098	-0.04	-0.0365	-0.066	0.047	-0.0575	-0.032	-0.068	-0.138	-0.1565	-0.1085	-0.047	-0.098	-0.085	-0.11	-0.1825	-0.161	-0.034	0.085	0.032	0.04	0.062	-0.066	-0.098	-0.091	0.098	0.0575	-0.04	-0.019	-0.0465	-0.071	0.04	0.1825	0.138	0.0465	0.066	0.041	-0.026	-0.098	0.11	0.068	0.019	-0.062	-0.041	-0.071	0.0365
-0.2805	-0.316	-0.19	0.041	-0.208	0.002	-0.1795	0.316	0.071	0.0895	0.386	0.106	0.365	0.1525	0.2805	-0.071	0.05	0.326	0.049	0.2935	0.125	-0.041	-0.326	-0.386	-0.238	-0.206	0.008	-0.21	0.19	-0.05	-0.0895	0.238	-0.01	0.2375	0.074	-0.002	-0.2935	-0.365	-0.2375	-0.008	-0.248	-0.158	0.208	-0.049	-0.106	0.01	0.206	0.248	0.078	0.1795
-0.1945	-0.226	-0.161	-0.008	-0.075	-0.082	-0.1225	0.226	0.042	0.0575	0.241	0.158	0.158	0.0875	0.1945	-0.042	0.066	0.22	0.19	0.1325	0.102	0.008	-0.22	-0.241	-0.147	-0.073	-0.091	-0.115	0.161	-0.066	-0.0575	0.147	0.065	0.0985	0.081	0.082	-0.1325	-0.158	-0.0985	0.091	-0.036	-0.021	0.075	-0.19	-0.158	-0.065	0.073	0.036	-0.027	0.1225
-0.2035	-0.21	-0.077	0.009	0.136	0.007	-0.0115	0.21	-0.002	0.1035	0.296	0.211	0.257	0.2385	0.2035	0.002	0.102	0.274	0.216	0.2585	0.27	-0.009	-0.274	-0.296	-0.094	0.007	-0.015	-0.006	0.077	-0.102	-0.1035	0.094	0.098	0.1725	0.158	-0.007	-0.2585	-0.257	-0.1725	0.015	-0.048	-0.006	-0.136	-0.216	-0.211	-0.098	-0.007	0.048	0.034	0.0115
0.4205	0.401	0.443	0.036	0.429	0.06	0.0185	-0.401	-0.012	0.0035	-0.367	-0.033	-0.41	-0.4505	-0.4205	0.012	0.021	-0.355	0.012	-0.3945	-0.404	-0.036	0.355	0.367	0.403	0.382	0.009	-0.016	-0.443	-0.021	-0.0035	-0.403	-0.014	-0.3395	-0.42	-0.06	0.3945	0.41	0.3395	-0.009	0.317	0.012	-0.429	-0.012	0.033	0.014	-0.382	-0.317	-0.394	-0.0185
-1.2345	-1.267	-1.271	-0.288	-1.238	0.03	-0.0145	1.267	-0.058	-0.1365	0.972	-0.118	1.278	1.2615	1.2345	0.058	-0.058	1.011	-0.029	1.3715	1.338	0.288	-1.011	-0.972	-1.045	-0.967	0.332	0.255	1.271	0.058	0.1365	1.045	0.042	1.3945	1.396	-0.03	-1.3715	-1.278	-1.3945	-0.332	-1.392	-0.049	1.238	0.029	0.118	-0.042	0.967	1.392	1.38	0.0145
0.0575	0.047	0.214	0.079	0.326	-0.034	-0.0895	-0.047	0.06	0.1025	-0.008	0.186	-0.093	-0.1075	-0.0575	-0.06	0.07	-0.039	0.146	-0.1275	-0.165	-0.079	0.039	0.008	0.136	0.233	-0.125	-0.156	-0.214	-0.07	-0.1025	-0.136	0.065	-0.1055	-0.149	0.034	0.1275	0.093	0.1055	0.125	0.212	-0.046	-0.326	-0.146	-0.186	-0.065	-0.233	-0.212	-0.258	0.0895
-0.6175	-0.519	-0.542	0.197	-0.469	0.477	0.5795	0.519	-0.097	-0.0385	0.7	-0.002	0.934	0.9835	0.6175	0.097	0.058	0.798	0.084	1.0825	1.163	-0.197	-0.798	-0.7	-0.649	-0.632	0.178	0.211	0.542	-0.058	0.0385	0.649	0.026	1.0085	1.048	-0.477	-1.0825	-0.934	-1.0085	-0.178	-0.954	0.041	0.469	-0.084	0.002	-0.026	0.632	0.954	1.029	-0.5795
-0.3975	-0.223	-0.073	0.006	0.033	0.208	0.3175	0.223	-0.185	0.0525	0.217	0.058	0.366	0.3925	0.3975	0.185	0.252	0.449	0.3	0.5925	0.609	-0.006	-0.449	-0.217	-0.142	0.012	0.192	0.234	0.073	-0.252	-0.0525	0.142	0.07	0.3065	0.428	-0.208	-0.5925	-0.366	-0.3065	-0.192	-0.307	0.039	-0.033	-0.3	-0.058	-0.07	-0.012	0.307	0.37	-0.3175
-1.0275	-0.857	-0.736	0.043	-0.626	0.382	0.3185	0.857	-0.081	-0.0105	0.896	0.071	1.263	1.1745	1.0275	0.081	0.07	1.009	0.121	1.3515	1.313	-0.043	-1.009	-0.896	-0.836	-0.704	0.368	0.286	0.736	-0.07	0.0105	0.836	0.108	1.2335	1.186	-0.382	-1.3515	-1.263	-1.2335	-0.368	-1.087	-0.061	0.626	-0.121	-0.071	-0.108	0.704	1.087	1.034	-0.3185
-0.2845	-0.359	-0.324	-0.12	-0.373	-0.128	-0.0795	0.359	0.04	-0.0505	0.237	-0.094	0.229	0.2025	0.2845	-0.04	-0.052	0.221	-0.118	0.1845	0.201	0.12	-0.221	-0.237	-0.228	-0.235	-0.075	-0.042	0.324	0.052	0.0505	0.228	-0.048	0.2855	0.291	0.128	-0.1845	-0.229	-0.2855	0.075	-0.339	-0.01	0.373	0.118	0.094	0.048	0.235	0.339	0.337	0.0795
-0.5705	-0.535	-0.468	-0.077	-0.387	-0.049	-0.0855	0.535	0.027	0.0305	0.506	0.113	0.482	0.4595	0.5705	-0.027	0.028	0.448	0.101	0.5185	0.459	0.077	-0.448	-0.506	-0.397	-0.359	0.072	0.002	0.468	-0.028	-0.0305	0.397	0.042	0.4515	0.389	0.049	-0.5185	-0.482	-0.4515	-0.072	-0.382	-0.058	0.387	-0.101	-0.113	-0.042	0.359	0.382	0.332	0.0855
-0.4215	-0.314	-0.549	0.058	-0.442	-0.071	0.0005	0.314	-0.111	-0.2655	0.406	-0.194	0.227	0.2915	0.4215	0.111	-0.147	0.5	-0.095	0.3525	0.443	-0.058	-0.5	-0.406	-0.56	-0.548	-0.176	-0.084	0.549	0.147	0.2655	0.56	0.066	0.5275	0.611	0.071	-0.3525	-0.227	-0.5275	0.176	-0.411	0.08	0.442	0.095	0.194	-0.066	0.548	0.411	0.484	-0.0005
-1.3225	-1.166	-1.29	-0.07	-1.208	0.119	0.1115	1.166	-0.089	-0.2085	1.077	-0.093	1.287	1.2425	1.3225	0.089	-0.073	1.244	0.007	1.3785	1.402	0.07	-1.244	-1.077	-1.279	-1.172	0.186	0.173	1.29	0.073	0.2085	1.279	0.088	1.5105	1.469	-0.119	-1.3785	-1.287	-1.5105	-0.186	-1.395	-0.023	1.208	-0.007	0.093	-0.088	1.172	1.395	1.357	-0.1115
-0.4195	-0.495	-0.46	0.051	-0.464	-0.086	-0.2205	0.495	0.11	0.0685	0.514	0.095	0.451	0.3605	0.4195	-0.11	-0.047	0.346	-0.023	0.3755	0.225	-0.051	-0.346	-0.514	-0.466	-0.421	-0.049	-0.138	0.46	0.047	-0.0685	0.466	0.039	0.3655	0.299	0.086	-0.3755	-0.451	-0.3655	0.049	-0.286	-0.08	0.464	0.023	-0.095	-0.039	0.421	0.286	0.226	0.2205
0.4125	0.455	0.024	-0.086	-0.094	-1.276	-1.2415	-0.455	-0.013	-0.4335	-0.454	-0.508	-1.727	-1.7425	-0.4125	0.013	-0.412	-0.433	-0.502	-1.6565	-1.724	0.086	0.433	0.454	-0.038	-0.062	-1.43	-1.415	-0.024	0.412	0.4335	0.038	-0.105	-1.2335	-1.253	1.276	1.6565	1.727	1.2335	1.43	1.138	-0.007	0.094	0.502	0.508	0.105	0.062	-1.138	-1.16	1.2415
0.0305	0.111	-1.286	-0.194	-1.513	-2.346	-2.5285	-0.111	-0.125	-1.6285	-0.452	-1.832	-2.695	-2.9095	-0.0305	0.125	-1.444	-0.343	-1.664	-2.6255	-2.703	0.194	0.343	0.452	-1.117	-1.302	-2.257	-2.386	1.286	1.444	1.6285	1.117	-0.282	-1.0705	-1.261	2.346	2.6255	2.695	1.0705	2.257	0.788	-0.142	1.513	1.664	1.832	0.282	1.302	-0.788	-0.99	2.5285
-0.2105	-0.211	-0.205	-0.071	-0.199	0.04	0.0725	0.211	0.013	-0.0435	0.163	-0.034	0.27	0.3185	0.2105	-0.013	-0.046	0.178	-0.053	0.3165	0.375	0.071	-0.178	-0.163	-0.112	-0.096	0.129	0.175	0.205	0.046	0.0435	0.112	-0.003	0.2935	0.338	-0.04	-0.3165	-0.27	-0.2935	-0.129	-0.294	0.035	0.199	0.053	0.034	0.003	0.096	0.294	0.351	-0.0725
-0.6665	-0.643	-0.716	-0.063	-0.671	0.088	0.0005	0.643	-0.026	-0.0825	0.575	-0.05	0.765	0.6295	0.6665	0.026	-0.03	0.604	0.029	0.7605	0.665	0.063	-0.604	-0.575	-0.647	-0.58	0.1	0.001	0.716	0.03	0.0825	0.647	0.043	0.8255	0.735	-0.088	-0.7605	-0.765	-0.8255	-0.1	-0.798	-0.12	0.671	-0.029	0.05	-0.043	0.58	0.798	0.704	-0.0005
-0.3145	-0.154	0.268	0.06	0.255	0.375	0.4955	0.154	-0.117	0.1325	0.226	0.145	0.52	0.5865	0.3145	0.117	0.198	0.387	0.221	0.6335	0.725	-0.06	-0.387	-0.226	0.108	0.158	0.257	0.348	-0.268	-0.198	-0.1325	-0.108	0.05	0.2615	0.438	-0.375	-0.6335	-0.52	-0.2615	-0.257	-0.24	0.111	-0.255	-0.221	-0.145	-0.05	-0.158	0.24	0.387	-0.4955
-0.5415	-0.537	-0.569	-0.155	-0.589	-0.083	-0.1445	0.537	-0.032	-0.0195	0.396	-0.032	0.535	0.4445	0.5415	0.032	0.024	0.462	-0.01	0.5775	0.492	0.155	-0.462	-0.396	-0.395	-0.408	0.057	-0.009	0.569	-0.024	0.0195	0.395	-0.009	0.5075	0.44	0.083	-0.5775	-0.535	-0.5075	-0.057	-0.52	-0.075	0.589	0.01	0.032	0.009	0.408	0.52	0.465	0.1445
1.2385	1.155	1.259	0.136	1.16	-0.253	-0.3105	-1.155	0.017	0.0185	-1.001	-0.042	-1.344	-1.4025	-1.2385	-0.017	0.03	-1.018	-0.072	-1.3195	-1.35	-0.136	1.018	1.001	1.108	1.03	-0.401	-0.477	-1.259	-0.03	-0.0185	-1.108	-0.066	-1.3285	-1.42	0.253	1.3195	1.344	1.3285	0.401	1.366	-0.06	-1.16	0.072	0.042	0.066	-1.03	-1.366	-1.387	0.3105
-0.3575	-0.428	-0.346	-0.069	-0.36	-0.11	-0.0775	0.428	0.068	0.0015	0.349	0.056	0.356	0.3305	0.3575	-0.068	-0.055	0.293	-0.029	0.3025	0.296	0.069	-0.293	-0.349	-0.289	-0.264	-0.014	-0.016	0.346	0.055	-0.0015	0.289	0.028	0.3485	0.344	0.11	-0.3025	-0.356	-0.3485	0.014	-0.303	0.009	0.36	0.029	-0.056	-0.028	0.264	0.303	0.337	0.0775
-0.8635	-0.789	-0.77	-0.089	-0.754	0.054	0.0155	0.789	-0.014	-0.0785	0.743	-0.035	1.032	0.9565	0.8635	0.014	-0.082	0.776	-0.028	1.0395	0.912	0.089	-0.776	-0.743	-0.693	-0.606	0.124	0.099	0.77	0.082	0.0785	0.693	0.068	0.9705	0.929	-0.054	-1.0395	-1.032	-0.9705	-0.124	-0.828	-0.048	0.754	0.028	0.035	-0.068	0.606	0.828	0.854	-0.0155
-0.1295	-0.091	-0.024	0.266	0.041	0.578	0.5495	0.091	-0.053	-0.0075	0.352	0.081	0.642	0.5725	0.1295	0.053	0.08	0.414	0.17	0.7505	0.697	-0.266	-0.414	-0.352	-0.316	-0.212	0.263	0.212	0.024	-0.08	0.0075	0.316	0.086	0.6745	0.604	-0.578	-0.7505	-0.642	-0.6745	-0.263	-0.551	-0.011	-0.041	-0.17	-0.081	-0.086	0.212	0.551	0.535	-0.5495
-0.8775	-0.923	-0.749	-0.113	-0.673	0.032	0.0515	0.923	0.028	0.0375	0.763	0.108	1.013	1.0025	0.8775	-0.028	0.009	0.748	0.079	1.0165	0.975	0.113	-0.748	-0.763	-0.567	-0.501	0.189	0.143	0.749	-0.009	-0.0375	0.567	0.074	0.9505	0.93	-0.032	-1.0165	-1.013	-0.9505	-0.189	-0.867	-0.032	0.673	-0.079	-0.108	-0.074	0.501	0.867	0.833	-0.0515
-0.3675	-0.388	-0.343	-0.149	-0.344	-0.119	-0.1915	0.388	0.037	0.0085	0.234	-0.007	0.313	0.2655	0.3675	-0.037	-0.016	0.217	-0.031	0.2585	0.208	0.149	-0.217	-0.234	-0.125	-0.132	0.038	-0.027	0.343	0.016	-0.0085	0.125	-0.003	0.2865	0.25	0.119	-0.2585	-0.313	-0.2865	-0.038	-0.279	-0.035	0.344	0.031	0.007	0.003	0.132	0.279	0.248	0.1915
-0.1095	-0.162	-0.125	-0.121	-0.067	-0.133	-0.2515	0.162	0.07	0.0625	0.123	0.096	0.015	-0.0875	0.1095	-0.07	0.065	0.031	0.095	-0.0375	-0.095	0.121	-0.031	-0.123	0.008	0.041	-0.057	-0.102	0.125	-0.065	-0.0625	-0.008	0.018	-0.0285	-0.132	0.133	0.0375	-0.015	0.0285	0.057	0.113	-0.066	0.067	-0.095	-0.096	-0.018	-0.041	-0.113	-0.186	0.2515
0.6555	0.711	0.887	0.132	0.923	-0.065	-0.1325	-0.711	-0.019	0.0865	-0.599	0.092	-0.761	-0.8215	-0.6555	0.019	0.096	-0.547	0.105	-0.6885	-0.73	-0.132	0.547	0.599	0.724	0.792	-0.107	-0.201	-0.887	-0.096	-0.0865	-0.724	0.018	-0.8675	-0.924	0.065	0.6885	0.761	0.8675	0.107	0.887	-0.04	-0.923	-0.105	-0.092	-0.018	-0.792	-0.887	-0.954	0.1325
0.1065	0.146	0.256	0.142	0.308	0.18	0.1245	-0.146	-0.014	0.1515	-0.001	0.146	-0.032	-0.0465	-0.1065	0.014	0.165	0.002	0.164	0.0495	0.05	-0.142	-0.002	0.001	0.166	0.196	0.004	-0.041	-0.256	-0.165	-0.1515	-0.166	0.044	-0.1375	-0.143	-0.18	-0.0495	0.032	0.1375	-0.004	0.174	-0.025	-0.308	-0.164	-0.146	-0.044	-0.196	-0.174	-0.183	-0.1245
0.8345	0.706	0.911	0.084	0.873	-0.09	-0.2635	-0.706	0.095	0.1625	-0.602	0.129	-0.759	-1.0415	-0.8345	-0.095	0.077	-0.711	0.046	-0.8465	-1.085	-0.084	0.711	0.602	0.786	0.774	-0.222	-0.444	-0.911	-0.077	-0.1625	-0.786	-0.041	-0.9345	-1.234	0.09	0.8465	0.759	0.9345	0.222	0.922	-0.202	-0.873	-0.046	-0.129	0.041	-0.774	-0.922	-1.195	0.2635
0.3015	0.257	-0.886	0.076	-1.003	-0.84	-0.8825	-0.257	-0.042	-1.3555	-0.278	-1.469	-1.291	-1.3815	-0.3015	0.042	-1.217	-0.297	-1.314	-1.1765	-1.363	-0.076	0.297	0.278	-0.998	-1.113	-1.019	-1.12	0.886	1.217	1.3555	0.998	-0.147	0.0285	-0.031	0.84	1.1765	1.291	-0.0285	1.019	-0.202	-0.1	1.003	1.314	1.469	0.147	1.113	0.202	0.091	0.8825
0.4845	0.516	0.814	0.26	0.88	0.005	0.0585	-0.516	-0.034	0.2175	-0.273	0.318	-0.552	-0.5425	-0.4845	0.034	0.261	-0.244	0.327	-0.4925	-0.482	-0.26	0.244	0.273	0.535	0.624	-0.263	-0.232	-0.814	-0.261	-0.2175	-0.535	0.07	-0.7405	-0.727	-0.005	0.4925	0.552	0.7405	0.263	0.845	0.025	-0.88	-0.327	-0.318	-0.07	-0.624	-0.845	-0.822	-0.0585
-0.6425	-0.688	-0.683	-0.146	-0.624	-0.097	-0.0315	0.688	0.023	-0.0395	0.573	0.012	0.62	0.6465	0.6425	-0.023	-0.022	0.581	-0.028	0.5785	0.659	0.146	-0.581	-0.573	-0.539	-0.477	0.024	0.016	0.683	0.022	0.0395	0.539	0.031	0.6975	0.773	0.097	-0.5785	-0.62	-0.6975	-0.024	-0.655	0.02	0.624	0.028	-0.012	-0.031	0.477	0.655	0.702	0.0315
-0.5155	-0.603	-0.31	-0.106	-0.226	-0.089	-0.1185	0.603	0.07	0.1495	0.462	0.203	0.499	0.4845	0.5155	-0.07	0.086	0.417	0.129	0.4295	0.454	0.106	-0.417	-0.462	-0.21	-0.11	-0.015	-0.014	0.31	-0.086	-0.1495	0.21	0.053	0.2875	0.346	0.089	-0.4295	-0.499	-0.2875	0.015	-0.214	-0.012	0.226	-0.129	-0.203	-0.053	0.11	0.214	0.257	0.1185
-0.8565	-0.778	-0.991	-0.207	-0.958	-0.183	-0.0915	0.778	-0.078	-0.2645	0.643	-0.226	0.625	0.6955	0.8565	0.078	-0.154	0.746	-0.113	0.7185	0.734	0.207	-0.746	-0.643	-0.853	-0.762	-0.009	0.047	0.991	0.154	0.2645	0.853	0.027	0.8935	0.959	0.183	-0.7185	-0.625	-0.8935	0.009	-0.831	0.042	0.958	0.113	0.226	-0.027	0.762	0.831	0.917	0.0915
-0.5235	-0.455	-0.433	-0.064	-0.399	0.267	0.1365	0.455	-0.041	0.0025	0.387	0.014	0.714	0.5365	0.5235	0.041	0.046	0.52	0.034	0.7685	0.587	0.064	-0.52	-0.387	-0.301	-0.245	0.318	0.175	0.433	-0.046	-0.0025	0.301	0.046	0.7635	0.605	-0.267	-0.7685	-0.714	-0.7635	-0.318	-0.72	-0.13	0.399	-0.034	-0.014	-0.046	0.245	0.72	0.547	-0.1365
-0.1475	-0.169	0.002	0.042	0.076	0.155	0.1365	0.169	0.026	0.1825	0.298	0.221	0.29	0.3115	0.1475	-0.026	0.144	0.28	0.183	0.3045	0.362	-0.042	-0.28	-0.298	-0.043	0	0.105	0.135	-0.002	-0.144	-0.1825	0.043	0.061	0.1175	0.085	-0.155	-0.3045	-0.29	-0.1175	-0.105	-0.032	0.001	-0.076	-0.183	-0.221	-0.061	0	0.032	0.04	-0.1365
1.1185	1.052	1.067	0.132	1.062	-0.341	-0.2495	-1.052	0.018	-0.0605	-0.867	-0.105	-1.327	-1.2855	-1.1185	-0.018	-0.077	-0.927	-0.13	-1.3155	-1.312	-0.132	0.927	0.867	0.879	0.821	-0.397	-0.389	-1.067	0.077	0.0605	-0.879	-0.054	-1.1895	-1.171	0.341	1.3155	1.327	1.1895	0.397	1.158	0.031	-1.062	0.13	0.105	0.054	-0.821	-1.158	-1.107	0.2495
-0.8055	-0.713	-0.883	-0.065	-0.844	0.152	0.1255	0.713	-0.06	-0.2315	0.595	-0.173	0.758	0.7265	0.8055	0.06	-0.157	0.715	-0.113	0.8235	0.763	0.065	-0.715	-0.595	-0.794	-0.717	0.186	0.219	0.883	0.157	0.2315	0.794	0.034	1.0335	0.991	-0.152	-0.8235	-0.758	-1.0335	-0.186	-0.925	-0.02	0.844	0.113	0.173	-0.034	0.717	0.925	0.931	-0.1255
0.1575	0.121	0.178	-0.007	0.155	-0.192	-0.1625	-0.121	0.019	0.0085	-0.134	0.045	-0.282	-0.3525	-0.1575	-0.019	-0.009	-0.145	-0.002	-0.3285	-0.32	0.007	0.145	0.134	0.186	0.199	-0.198	-0.209	-0.178	0.009	-0.0085	-0.186	0.016	-0.2915	-0.316	0.192	0.3285	0.282	0.2915	0.198	0.326	0.014	-0.155	0.002	-0.045	-0.016	-0.199	-0.326	-0.336	0.1625
-0.6645	-0.619	-0.482	-0.08	-0.498	0.109	0.0375	0.619	0.009	0.0735	0.536	0.074	0.852	0.7355	0.6645	-0.009	0.041	0.564	0.049	0.8245	0.742	0.08	-0.564	-0.536	-0.439	-0.441	0.202	0.155	0.482	-0.041	-0.0735	0.439	-0.001	0.7755	0.695	-0.109	-0.8245	-0.852	-0.7755	-0.202	-0.763	-0.081	0.498	-0.049	-0.074	0.001	0.441	0.763	0.684	-0.0375
-0.3265	-0.353	-0.287	-0.013	-0.268	0.054	-0.0625	0.353	0.001	0.0185	0.397	0.05	0.375	0.2435	0.3265	-0.001	0.019	0.392	0.034	0.4065	0.26	0.013	-0.392	-0.397	-0.324	-0.275	0.041	-0.099	0.287	-0.019	-0.0185	0.324	0.024	0.4195	0.245	-0.054	-0.4065	-0.375	-0.4195	-0.041	-0.367	-0.127	0.268	-0.034	-0.05	-0.024	0.275	0.367	0.191	0.0625
0.3895	0.324	0.417	0.005	0.375	-0.193	-0.2465	-0.324	0.047	-0.0195	-0.31	-0.013	-0.591	-0.6105	-0.3895	-0.047	-0.022	-0.343	-0.026	-0.5865	-0.647	-0.005	0.343	0.31	0.358	0.387	-0.265	-0.316	-0.417	0.022	0.0195	-0.358	-0.008	-0.5695	-0.56	0.193	0.5865	0.591	0.5695	0.265	0.56	-0.012	-0.375	0.026	0.013	0.008	-0.387	-0.56	-0.576	0.2465
0.0955	0.074	0.043	0.053	0.045	-0.114	-0.2055	-0.074	0.024	0.0065	-0.005	0.021	-0.122	-0.2615	-0.0955	-0.024	-0.005	-0.025	-0.024	-0.1755	-0.27	-0.053	0.025	0.005	0.054	0.07	-0.125	-0.274	-0.043	0.005	-0.0065	-0.054	-0.014	-0.1765	-0.306	0.114	0.1755	0.122	0.1765	0.125	0.157	-0.115	-0.045	0.024	-0.021	0.014	-0.07	-0.157	-0.279	0.2055
-0.0265	-0.054	0.134	0.035	0.179	-0.116	-0.2395	0.054	0.05	0.1205	0.109	0.152	-0.112	-0.1985	0.0265	-0.05	0.094	0.079	0.109	-0.1655	-0.241	-0.035	-0.079	-0.109	0.004	0.096	-0.228	-0.355	-0.134	-0.094	-0.1205	-0.004	0.036	-0.1535	-0.278	0.116	0.1655	0.112	0.1535	0.228	0.13	-0.137	-0.179	-0.109	-0.152	-0.036	-0.096	-0.13	-0.292	0.2395
-0.8605	-0.896	-0.815	-0.096	-0.776	-0.076	-0.0855	0.896	0.037	0.0595	0.749	0.07	0.811	0.7695	0.8605	-0.037	0.04	0.783	0.078	0.7825	0.765	0.096	-0.783	-0.749	-0.744	-0.693	0.061	-0.024	0.815	-0.04	-0.0595	0.744	0.019	0.7685	0.719	0.076	-0.7825	-0.811	-0.7685	-0.061	-0.722	-0.028	0.776	-0.078	-0.07	-0.019	0.693	0.722	0.686	0.0855
0.5085	0.443	0.407	0.034	0.318	-0.345	-0.4075	-0.443	0.027	-0.0955	-0.436	-0.156	-0.853	-0.9655	-0.5085	-0.027	-0.102	-0.497	-0.171	-0.8725	-0.993	-0.034	0.497	0.436	0.328	0.297	-0.311	-0.437	-0.407	0.102	0.0955	-0.328	-0.053	-0.7435	-0.848	0.345	0.8725	0.853	0.7435	0.311	0.66	-0.046	-0.318	0.171	0.156	0.053	-0.297	-0.66	-0.78	0.4075
-0.2295	-0.151	-0.01	0.02	-0.041	0.128	0.0785	0.151	-0.057	0.0755	0.152	0.1	0.274	0.2645	0.2295	0.057	0.119	0.256	0.139	0.3525	0.272	-0.02	-0.256	-0.152	-0.009	0.008	0.133	0.1	0.01	-0.119	-0.0755	0.009	0.039	0.1875	0.15	-0.128	-0.3525	-0.274	-0.1875	-0.133	-0.157	-0.037	0.041	-0.139	-0.1	-0.039	-0.008	0.157	0.107	-0.0785
0.4535	0.406	0.521	0.11	0.499	-0.106	-0.2075	-0.406	0.042	0.0625	-0.268	0.052	-0.553	-0.7155	-0.4535	-0.042	0.052	-0.321	-0.012	-0.5815	-0.72	-0.11	0.321	0.268	0.358	0.352	-0.214	-0.338	-0.521	-0.052	-0.0625	-0.358	-0.014	-0.6235	-0.806	0.106	0.5815	0.553	0.6235	0.214	0.621	-0.147	-0.499	0.012	-0.052	0.014	-0.352	-0.621	-0.797	0.2075
-0.0145	-0.032	0.122	-0.004	0.145	0.007	0.1035	0.032	-0.045	0.1065	0	0.119	-0.005	0.0365	0.0145	0.045	0.119	-0.025	0.166	0.0615	0.067	0.004	0.025	0	0.193	0.209	0	0.013	-0.122	-0.119	-0.1065	-0.193	0.037	-0.1485	-0.09	-0.007	-0.0615	0.005	0.1485	0	0.187	0.06	-0.145	-0.166	-0.119	-0.037	-0.209	-0.187	-0.159	-0.1035
0.2225	0.313	0.394	0.153	0.478	0.121	0.2045	-0.313	-0.042	-0.0095	-0.155	0.073	-0.276	-0.2415	-0.2225	0.042	0.04	-0.096	0.154	-0.2745	-0.22	-0.153	0.096	0.155	0.221	0.287	-0.112	-0.05	-0.394	-0.04	0.0095	-0.221	0.076	-0.2795	-0.243	-0.121	0.2745	0.276	0.2795	0.112	0.362	0.053	-0.478	-0.154	-0.073	-0.076	-0.287	-0.362	-0.324	-0.2045
0.1405	-0.004	0.258	0.051	0.31	-0.117	-0.1045	0.004	0.14	0.1655	0.033	0.217	-0.13	-0.1725	-0.1405	-0.14	0.028	-0.113	0.055	-0.3025	-0.342	-0.051	0.113	-0.033	0.208	0.256	-0.154	-0.153	-0.258	-0.028	-0.1655	-0.208	0.048	-0.2845	-0.311	0.117	0.3025	0.13	0.2845	0.154	0.334	-0.034	-0.31	-0.055	-0.217	-0.048	-0.256	-0.334	-0.356	0.1045
0.8945	0.843	0.999	0.126	0.931	0.012	-0.1455	-0.843	0.066	0.1045	-0.727	0.091	-0.782	-0.9655	-0.8945	-0.066	0.034	-0.756	0.001	-0.8615	-1.027	-0.126	0.756	0.727	0.796	0.811	-0.167	-0.346	-0.999	-0.034	-0.1045	-0.796	-0.036	-0.8875	-1.097	-0.012	0.8615	0.782	0.8875	0.167	0.849	-0.181	-0.931	-0.001	-0.091	0.036	-0.811	-0.849	-1.076	0.1455
-0.4625	-0.525	-0.42	-0.105	-0.407	-0.077	-0.0245	0.525	0.083	0.0465	0.429	0.089	0.459	0.5015	0.4625	-0.083	-0.007	0.399	0.015	0.3955	0.461	0.105	-0.399	-0.429	-0.333	-0.277	0.02	0.008	0.42	0.007	-0.0465	0.333	0.025	0.3975	0.49	0.077	-0.3955	-0.459	-0.3975	-0.02	-0.406	0.032	0.407	-0.015	-0.089	-0.025	0.277	0.406	0.4	0.0245
0.2115	0.157	-1.151	-0.176	-1.175	-1.226	-1.1125	-0.157	0.021	-1.5205	-0.319	-1.552	-1.369	-1.3075	-0.2115	-0.021	-1.482	-0.393	-1.553	-1.4005	-1.329	0.176	0.393	0.319	-1.002	-1.084	-1.012	-0.887	1.151	1.482	1.5205	1.002	-0.094	0.1225	0.283	1.226	1.4005	1.369	-0.1225	1.012	-0.214	0.14	1.175	1.553	1.552	0.094	1.084	0.214	0.358	1.1125
-0.9035	-0.79	-0.805	-0.014	-0.752	0.099	0.0515	0.79	-0.119	-0.0245	0.762	0.036	0.821	0.9115	0.9035	0.119	0.12	0.87	0.186	1.0265	1.114	0.014	-0.87	-0.762	-0.763	-0.736	0.123	0.137	0.805	-0.12	0.0245	0.763	0.038	0.8915	0.954	-0.099	-1.0265	-0.821	-0.8915	-0.123	-0.814	0.031	0.752	-0.186	-0.036	-0.038	0.736	0.814	0.889	-0.0515
-0.7655	-0.797	-0.752	-0.074	-0.743	0.164	0.1695	0.797	-0.003	0.0135	0.704	0.048	0.985	0.9755	0.7655	0.003	0.044	0.726	0.043	1.0055	0.982	0.074	-0.726	-0.704	-0.622	-0.566	0.225	0.19	0.752	-0.044	-0.0135	0.622	0.038	0.8725	0.93	-0.164	-1.0055	-0.985	-0.8725	-0.225	-0.84	0.007	0.743	-0.043	-0.048	-0.038	0.566	0.84	0.845	-0.1695
0.5785	0.554	0.614	0.087	0.679	0.07	0.0385	-0.554	0.01	0.0595	-0.431	0.044	-0.384	-0.5065	-0.5785	-0.01	0.065	-0.486	0.042	-0.4615	-0.528	-0.087	0.486	0.431	0.513	0.512	-0.068	-0.083	-0.614	-0.065	-0.0595	-0.513	-0.003	-0.4795	-0.635	-0.07	0.4615	0.384	0.4795	0.068	0.506	-0.049	-0.679	-0.042	-0.044	0.003	-0.512	-0.506	-0.618	-0.0385
0.0745	0.034	0.056	0.031	0.08	0.008	-0.0295	-0.034	0.032	-0.0505	0.02	-0.001	0.016	-0.0105	-0.0745	-0.032	-0.038	0.005	-0.027	0.0415	-0.039	-0.031	-0.005	-0.02	-0.035	-0.017	0.001	-0.059	-0.056	0.038	0.0505	0.035	0.027	0.0165	0.018	-0.008	-0.0415	-0.016	-0.0165	-0.001	-0.005	-0.035	-0.08	0.027	0.001	-0.027	0.017	0.005	-0.036	0.0295
-0.1725	-0.285	-0.103	-0.083	-0.057	-0.21	-0.2125	0.285	0.126	0.1345	0.199	0.182	0.006	-0.0655	0.1725	-0.126	0.045	0.113	0.095	-0.0795	-0.152	0.083	-0.113	-0.199	-0.028	0.011	-0.094	-0.16	0.103	-0.045	-0.1345	0.028	0.023	-0.0535	-0.112	0.21	0.0795	-0.006	0.0535	0.094	0.05	-0.057	0.057	-0.095	-0.182	-0.023	-0.011	-0.05	-0.138	0.2125
-0.3125	-0.35	-0.314	-0.037	-0.292	-0.013	-0.0135	0.35	0.045	0.0235	0.274	0.091	0.402	0.4055	0.3125	-0.045	-0.01	0.257	0.076	0.3925	0.368	0.037	-0.257	-0.274	-0.21	-0.217	0.09	0.095	0.314	0.01	-0.0235	0.21	0.05	0.3595	0.344	0.013	-0.3925	-0.402	-0.3595	-0.09	-0.338	0.005	0.292	-0.076	-0.091	-0.05	0.217	0.338	0.295	0.0135
1.1985	1.274	1.233	0.243	1.209	-0.253	-0.3155	-1.274	-0.056	-0.0955	-0.97	-0.11	-1.481	-1.5025	-1.1985	0.056	-0.025	-0.91	-0.054	-1.3835	-1.436	-0.243	0.91	0.97	0.937	0.956	-0.525	-0.54	-1.233	0.025	0.0955	-0.937	-0.025	-1.3445	-1.444	0.253	1.3835	1.481	1.3445	0.525	1.329	-0.071	-1.209	0.054	0.11	0.025	-0.956	-1.329	-1.366	0.3155
0.2335	0.311	-0.261	-0.099	-0.39	-1.565	-1.6115	-0.311	-0.081	-0.6755	-0.434	-0.858	-2.024	-2.1025	-0.2335	0.081	-0.529	-0.338	-0.728	-1.8875	-1.96	0.099	0.338	0.434	-0.191	-0.362	-1.442	-1.53	0.261	0.529	0.6755	0.191	-0.195	-1.2655	-1.381	1.565	1.8875	2.024	1.2655	1.442	1.065	-0.045	0.39	0.728	0.858	0.195	0.362	-1.065	-1.158	1.6115
-0.9875	-0.97	-0.997	-0.213	-0.942	-0.127	-0.1345	0.97	-0.023	-0.1295	0.81	-0.063	0.865	0.8565	0.9875	0.023	-0.08	0.809	-0.016	0.9325	0.888	0.213	-0.809	-0.81	-0.867	-0.759	0.022	0.035	0.997	0.08	0.1295	0.867	0.071	0.9855	0.975	0.127	-0.9325	-0.865	-0.9855	-0.022	-0.916	-0.009	0.942	0.016	0.063	-0.071	0.759	0.916	0.887	0.1345
0.4335	0.528	0.591	0.108	0.483	-0.088	-0.0815	-0.528	-0.119	-0.0725	-0.377	-0.099	-0.6	-0.5675	-0.4335	0.119	0.091	-0.255	0.018	-0.4545	-0.429	-0.108	0.255	0.377	0.386	0.374	-0.126	-0.128	-0.591	-0.091	0.0725	-0.386	-0.049	-0.5605	-0.561	0.088	0.4545	0.6	0.5605	0.126	0.538	0.038	-0.483	-0.018	0.099	0.049	-0.374	-0.538	-0.493	0.0815
-1.0905	-0.978	-0.987	-0.215	-0.993	0.058	0.0745	0.978	-0.097	-0.0645	0.767	-0.071	0.966	0.9525	1.0905	0.097	0.071	0.909	0.048	1.0675	1.088	0.215	-0.909	-0.767	-0.792	-0.802	0.184	0.21	0.987	-0.071	0.0645	0.792	-0.009	1.0515	1.04	-0.058	-1.0675	-0.966	-1.0515	-0.184	-1.035	-0.005	0.993	-0.048	0.071	0.009	0.802	1.035	1.072	-0.0745
-0.4555	-0.383	-0.363	-0.137	-0.333	0.007	-0.1185	0.383	-0.043	-0.0485	0.252	-0.001	0.317	0.2155	0.4555	0.043	0.018	0.317	0.049	0.3895	0.303	0.137	-0.317	-0.252	-0.257	-0.184	0.12	0.01	0.363	-0.018	0.0485	0.257	0.058	0.4105	0.323	-0.007	-0.3895	-0.317	-0.4105	-0.12	-0.356	-0.058	0.333	-0.049	0.001	-0.058	0.184	0.356	0.271	0.1185
-0.3555	-0.325	-0.185	-0.053	-0.16	0.076	0.0805	0.325	0.014	0.0815	0.304	0.141	0.455	0.4225	0.3555	-0.014	0.084	0.315	0.147	0.4095	0.41	0.053	-0.315	-0.304	-0.129	-0.052	0.092	0.118	0.185	-0.084	-0.0815	0.129	0.065	0.3555	0.319	-0.076	-0.4095	-0.455	-0.3555	-0.092	-0.258	0.007	0.16	-0.147	-0.141	-0.065	0.052	0.258	0.265	-0.0805
-0.6845	-0.55	-0.604	-0.126	-0.512	0.078	0.1105	0.55	-0.093	-0.1205	0.469	-0.029	0.7	0.6735	0.6845	0.093	0.005	0.585	0.081	0.8165	0.79	0.126	-0.585	-0.469	-0.5	-0.413	0.164	0.125	0.604	-0.005	0.1205	0.5	0.088	0.7835	0.727	-0.078	-0.8165	-0.7	-0.7835	-0.164	-0.688	-0.016	0.512	-0.081	0.029	-0.088	0.413	0.688	0.63	-0.1105
-0.3115	-0.414	-0.327	-0.039	-0.266	-0.034	-0.1085	0.414	0.123	0.0425	0.335	0.062	0.257	0.2145	0.3115	-0.123	-0.026	0.247	-0.032	0.1455	0.111	0.039	-0.247	-0.335	-0.273	-0.249	0.011	-0.069	0.327	0.026	-0.0425	0.273	0.019	0.2875	0.211	0.034	-0.1455	-0.257	-0.2875	-0.011	-0.225	-0.074	0.266	0.032	-0.062	-0.019	0.249	0.225	0.165	0.1085
0.4455	0.474	0.732	0.115	0.726	0.061	0.0395	-0.474	0.027	0.2025	-0.326	0.203	-0.234	-0.3065	-0.4455	-0.027	0.164	-0.31	0.145	-0.2635	-0.349	-0.115	0.31	0.326	0.545	0.595	-0.066	-0.057	-0.732	-0.164	-0.2025	-0.545	0.025	-0.5485	-0.571	-0.061	0.2635	0.234	0.5485	0.066	0.572	0.022	-0.726	-0.145	-0.203	-0.025	-0.595	-0.572	-0.65	-0.0395
-0.5155	-0.521	-0.43	-0.125	-0.416	0.045	-0.0005	0.521	-0.018	-0.0385	0.418	0.021	0.604	0.5525	0.5155	0.018	0.009	0.512	0.047	0.6575	0.654	0.125	-0.512	-0.418	-0.39	-0.338	0.135	0.024	0.43	-0.009	0.0385	0.39	-0.003	0.5445	0.465	-0.045	-0.6575	-0.604	-0.5445	-0.135	-0.52	-0.013	0.416	-0.047	-0.021	0.003	0.338	0.52	0.508	0.0005
0.3205	0.32	-1.161	-0.012	-1.404	-1.809	-1.8575	-0.32	0.008	-1.5205	-0.311	-1.816	-2.141	-2.2475	-0.3205	-0.008	-1.448	-0.311	-1.8	-2.1645	-2.251	0.012	0.311	0.311	-1.039	-1.317	-1.77	-1.831	1.161	1.448	1.5205	1.039	-0.306	-0.4905	-0.605	1.809	2.1645	2.141	0.4905	1.77	0.185	-0.076	1.404	1.8	1.816	0.306	1.317	-0.185	-0.293	1.8575
-0.4605	-0.487	-0.517	-0.036	-0.495	-0.093	-0.0545	0.487	0.023	-0.0935	0.431	-0.075	0.408	0.4155	0.4605	-0.023	-0.096	0.428	-0.086	0.4215	0.412	0.036	-0.428	-0.431	-0.473	-0.438	-0.021	-0.055	0.517	0.096	0.0935	0.473	-0.001	0.5435	0.496	0.093	-0.4215	-0.408	-0.5435	0.021	-0.484	0.007	0.495	0.086	0.075	0.001	0.438	0.484	0.478	0.0545
-0.2145	-0.184	-0.148	0.039	-0.051	-0.041	0.0675	0.184	-0.042	0.0465	0.21	0.107	0.224	0.3275	0.2145	0.042	0.083	0.27	0.15	0.2485	0.34	-0.039	-0.27	-0.21	-0.112	-0.089	-0.051	0.088	0.148	-0.083	-0.0465	0.112	0.079	0.1245	0.244	0.041	-0.2485	-0.224	-0.1245	0.051	-0.028	0.133	0.051	-0.15	-0.107	-0.079	0.089	0.028	0.131	-0.0675
-0.8145	-0.876	-0.756	-0.105	-0.765	0.017	-0.0115	0.876	0.056	0.0145	0.781	0.092	0.988	0.9525	0.8145	-0.056	-0.021	0.751	0.038	0.9175	0.877	0.105	-0.751	-0.781	-0.635	-0.642	0.134	0.107	0.756	0.021	-0.0145	0.635	0.044	0.8815	0.837	-0.017	-0.9175	-0.988	-0.8815	-0.134	-0.829	-0.034	0.765	-0.038	-0.092	-0.044	0.642	0.829	0.81	0.0115
0.4525	0.491	0.343	0.167	0.214	-0.827	-0.6725	-0.491	-0.049	-0.1865	-0.292	-0.285	-1.394	-1.3935	-0.4525	0.049	-0.172	-0.191	-0.244	-1.3245	-1.274	-0.167	0.191	0.292	0.079	-0.009	-1.128	-1.102	-0.343	0.172	0.1865	-0.079	-0.059	-1.1925	-1.091	0.827	1.3245	1.394	1.1925	1.128	1.097	0.022	-0.214	0.244	0.285	0.059	0.009	-1.097	-1.074	0.6725
-0.5635	-0.501	-0.634	0.003	-0.695	0.139	0.0935	0.501	0.006	-0.0495	0.649	-0.045	0.762	0.7695	0.5635	-0.006	-0.031	0.706	-0.027	0.7505	0.756	-0.003	-0.706	-0.649	-0.664	-0.638	0.196	0.147	0.634	0.031	0.0495	0.664	-0.002	0.7365	0.723	-0.139	-0.7505	-0.762	-0.7365	-0.196	-0.743	-0.047	0.695	0.027	0.045	0.002	0.638	0.743	0.739	-0.0935
0.6105	0.656	0.904	0.247	0.901	0.092	-0.0095	-0.656	-0.027	0.1615	-0.365	0.155	-0.579	-0.6375	-0.6105	0.027	0.2	-0.349	0.219	-0.5015	-0.607	-0.247	0.349	0.365	0.607	0.685	-0.112	-0.252	-0.904	-0.2	-0.1615	-0.607	0.043	-0.6875	-0.782	-0.092	0.5015	0.579	0.6875	0.112	0.736	-0.07	-0.901	-0.219	-0.155	-0.043	-0.685	-0.736	-0.88	0.0095
-0.5275	-0.615	-0.662	-0.106	-0.629	0.009	0.0125	0.615	0.028	-0.0955	0.416	-0.089	0.625	0.6325	0.5275	-0.028	-0.119	0.411	-0.086	0.5815	0.577	0.106	-0.411	-0.416	-0.517	-0.478	0.116	0.134	0.662	0.119	0.0955	0.517	0.017	0.7425	0.706	-0.009	-0.5815	-0.625	-0.7425	-0.116	-0.699	-0.003	0.629	0.086	0.089	-0.017	0.478	0.699	0.648	-0.0125
0.1245	0.214	-0.779	-0.223	-1.106	-2.15	-2.1095	-0.214	-0.096	-1.3365	-0.454	-1.593	-2.632	-2.5745	-0.1245	0.096	-1.162	-0.341	-1.499	-2.4615	-2.398	0.223	0.341	0.454	-0.711	-0.998	-2.066	-2.036	0.779	1.162	1.3365	0.711	-0.301	-1.2075	-1.259	2.15	2.4615	2.632	1.2075	2.066	0.876	-0.021	1.106	1.499	1.593	0.301	0.998	-0.876	-0.912	2.1095
0.2995	0.236	0.347	0.024	0.323	-0.204	-0.2945	-0.236	0.07	0.1045	-0.228	0.085	-0.484	-0.6135	-0.2995	-0.07	0.028	-0.285	-0.003	-0.5445	-0.65	-0.024	0.285	0.228	0.315	0.314	-0.262	-0.356	-0.347	-0.028	-0.1045	-0.315	-0.011	-0.5365	-0.632	0.204	0.5445	0.484	0.5365	0.262	0.537	-0.066	-0.323	0.003	-0.085	0.011	-0.314	-0.537	-0.661	0.2945
-0.0245	-0.036	-0.103	0.001	-0.114	-0.071	-0.0835	0.036	-0.034	-0.0795	0.123	-0.101	-0.083	-0.0955	0.0245	0.034	-0.097	0.063	-0.11	-0.0605	-0.102	-0.001	-0.063	-0.123	-0.178	-0.057	-0.123	-0.073	0.103	0.097	0.0795	0.178	0.02	0.0815	0.058	0.071	0.0605	0.083	-0.0815	0.123	-0.07	-0.015	0.114	0.11	0.101	-0.02	0.057	0.07	0.053	0.0835
0.0115	-0.006	0.112	0.03	0.112	-0.074	-0.1085	0.006	0.041	0.0245	0.026	0.103	-0.023	-0.1805	-0.0115	-0.041	0.035	0.01	0.095	-0.0325	-0.134	-0.03	-0.01	-0.026	0.096	0.146	-0.157	-0.187	-0.112	-0.035	-0.0245	-0.096	0.054	-0.0965	-0.158	0.074	0.0325	0.023	0.0965	0.157	0.107	-0.047	-0.112	-0.095	-0.103	-0.054	-0.146	-0.107	-0.193	0.1085
-0.2675	-0.166	-0.185	0.008	-0.141	0.025	0.0455	0.166	-0.113	-0.0655	0.169	-0.041	0.167	0.1235	0.2675	0.113	0.056	0.252	0.042	0.3105	0.296	-0.008	-0.252	-0.169	-0.143	-0.122	0.011	0.01	0.185	-0.056	0.0655	0.143	0.003	0.2325	0.209	-0.025	-0.3105	-0.167	-0.2325	-0.011	-0.215	-0.015	0.141	-0.042	0.041	-0.003	0.122	0.215	0.22	-0.0455
0.5735	0.582	0.693	0.036	0.752	-0.104	-0.0815	-0.582	0.015	0.0575	-0.535	0.1	-0.738	-0.7095	-0.5735	-0.015	0.072	-0.536	0.093	-0.7175	-0.625	-0.036	0.536	0.535	0.623	0.659	-0.182	-0.125	-0.693	-0.072	-0.0575	-0.623	0.017	-0.8615	-0.802	0.104	0.7175	0.738	0.8615	0.182	0.908	0.048	-0.752	-0.093	-0.1	-0.017	-0.659	-0.908	-0.825	0.0815
-0.1035	-0.009	-0.131	0.046	-0.18	0.02	0.0575	0.009	-0.095	-0.1555	0.042	-0.175	0.095	0.1115	0.1035	0.095	-0.054	0.145	-0.082	0.1845	0.222	-0.046	-0.145	-0.042	-0.158	-0.19	-0.034	0.005	0.131	0.054	0.1555	0.158	-0.018	0.2075	0.234	-0.02	-0.1845	-0.095	-0.2075	0.034	-0.225	0.047	0.18	0.082	0.175	0.018	0.19	0.225	0.231	-0.0575
-0.1245	-0.061	0.049	-0.036	0.041	0.106	0.1555	0.061	-0.046	0.1165	0.071	0.122	0.274	0.2705	0.1245	0.046	0.103	0.157	0.259	0.3895	0.378	0.036	-0.157	-0.071	0.081	0.086	0.164	0.189	-0.049	-0.103	-0.1165	-0.081	0.033	0.2485	0.209	-0.106	-0.3895	-0.274	-0.2485	-0.164	-0.134	-0.005	-0.041	-0.259	-0.122	-0.033	-0.086	0.134	0.165	-0.1555
-0.6155	-0.437	-0.371	0.064	-0.356	-0.07	-0.0875	0.437	-0.137	-0.0715	0.513	-0.042	0.387	0.3945	0.6155	0.137	0.092	0.749	0.1	0.6155	0.572	-0.064	-0.749	-0.513	-0.483	-0.453	-0.13	-0.159	0.371	-0.092	0.0715	0.483	0.022	0.4475	0.479	0.07	-0.6155	-0.387	-0.4475	0.13	-0.425	-0.016	0.356	-0.1	0.042	-0.022	0.453	0.425	0.487	0.0875
-0.3375	-0.317	-0.284	0.031	-0.295	0.201	-0.0055	0.317	-0.025	-0.0465	0.381	-0.037	0.517	0.2695	0.3375	0.025	0.038	0.408	0.01	0.5405	0.332	-0.031	-0.408	-0.381	-0.365	-0.344	0.13	-0.097	0.284	-0.038	0.0465	0.365	-0.011	0.5695	0.352	-0.201	-0.5405	-0.517	-0.5695	-0.13	-0.53	-0.177	0.295	-0.01	0.037	0.011	0.344	0.53	0.34	0.0055
-0.4705	-0.487	-0.479	-0.162	-0.41	-0.13	-0.1135	0.487	0.018	-0.0515	0.318	0.055	0.303	0.3165	0.4705	-0.018	-0.031	0.315	0.076	0.3195	0.358	0.162	-0.315	-0.318	-0.324	-0.257	-0.01	-0.024	0.479	0.031	0.0515	0.324	0.071	0.4015	0.425	0.13	-0.3195	-0.303	-0.4015	0.01	-0.303	0.012	0.41	-0.076	-0.055	-0.071	0.257	0.303	0.34	0.1135
-0.7315	-0.722	-0.696	-0.059	-0.634	-0.103	-0.1325	0.722	-0.024	-0.0245	0.605	0.036	0.651	0.5985	0.7315	0.024	0.033	0.624	0.065	0.6815	0.638	0.059	-0.624	-0.605	-0.618	-0.529	0.016	-0.034	0.696	-0.033	0.0245	0.618	0.04	0.6565	0.599	0.103	-0.6815	-0.651	-0.6565	-0.016	-0.613	-0.024	0.634	-0.065	-0.036	-0.04	0.529	0.613	0.567	0.1325
-0.8165	-0.927	-0.887	-0.176	-0.869	-0.094	-0.1155	0.927	0.147	0.0125	0.767	0.06	0.925	0.8685	0.8165	-0.147	-0.138	0.663	-0.063	0.7755	0.786	0.176	-0.663	-0.767	-0.712	-0.649	0.01	-0.015	0.887	0.138	-0.0125	0.712	0.058	0.8845	0.877	0.094	-0.7755	-0.925	-0.8845	-0.01	-0.828	-0.024	0.869	0.063	-0.06	-0.058	0.649	0.828	0.818	0.1155
0.3085	0.418	0.306	0.131	0.259	-0.598	-0.5505	-0.418	-0.061	-0.1155	-0.208	-0.16	-0.997	-0.9725	-0.3085	0.061	-0.034	-0.15	-0.038	-0.9205	-0.881	-0.131	0.15	0.208	0.116	0.105	-0.755	-0.747	-0.306	0.034	0.1155	-0.116	-0.028	-0.8275	-0.798	0.598	0.9205	0.997	0.8275	0.755	0.766	0.024	-0.259	0.038	0.16	0.028	-0.105	-0.766	-0.768	0.5505
0.4355	0.393	0.402	0.068	0.325	-0.182	-0.1725	-0.393	0.071	0.0225	-0.299	-0.041	-0.607	-0.6115	-0.4355	-0.071	-0.036	-0.37	-0.104	-0.6345	-0.638	-0.068	0.37	0.299	0.338	0.287	-0.274	-0.274	-0.402	0.036	-0.0225	-0.338	-0.042	-0.5915	-0.625	0.182	0.6345	0.607	0.5915	0.274	0.532	0.002	-0.325	0.104	0.041	0.042	-0.287	-0.532	-0.537	0.1725
0.0375	0.082	0.115	0.003	0.107	-0.125	-0.0905	-0.082	0.016	0.0005	-0.107	0.023	-0.19	-0.1655	-0.0375	-0.016	-0.023	-0.074	-0.005	-0.1985	-0.182	-0.003	0.074	0.107	0.11	0.115	-0.104	-0.096	-0.115	0.023	-0.0005	-0.11	0.018	-0.1555	-0.182	0.125	0.1985	0.19	0.1555	0.104	0.202	0.031	-0.107	0.005	-0.023	-0.018	-0.115	-0.202	-0.223	0.0905
-0.8245	-0.896	-0.867	-0.082	-0.777	0	0.0245	0.896	0.075	-0.0745	0.734	0.006	0.808	0.8825	0.8245	-0.075	-0.124	0.621	-0.036	0.7045	0.763	0.082	-0.621	-0.734	-0.783	-0.702	0.002	0.094	0.867	0.124	0.0745	0.783	0.091	0.9225	0.973	0	-0.7045	-0.808	-0.9225	-0.002	-0.85	0.092	0.777	0.036	-0.006	-0.091	0.702	0.85	0.943	-0.0245
0.1645	0.158	0.224	0.096	0.213	0.261	0.2315	-0.158	-0.001	0.0435	-0.102	0.036	0.049	0.0995	-0.1645	0.001	0.058	-0.074	0.063	0.0845	0.164	-0.096	0.074	0.102	0.138	0.135	0.087	0.126	-0.224	-0.058	-0.0435	-0.138	0.005	0.0475	0.046	-0.261	-0.0845	-0.049	-0.0475	-0.087	-0.033	0.009	-0.213	-0.063	-0.036	-0.005	-0.135	0.033	0.002	-0.2315
-0.1605	-0.124	0.38	0.151	0.556	0.326	0.2215	0.124	0.005	0.4765	0.265	0.653	0.337	0.3455	0.1605	-0.005	0.539	0.314	0.688	0.4315	0.376	-0.151	-0.314	-0.265	0.221	0.409	0.219	0.095	-0.38	-0.539	-0.4765	-0.221	0.108	-0.0455	-0.113	-0.326	-0.4315	-0.337	0.0455	-0.219	0.186	-0.05	-0.556	-0.688	-0.653	-0.108	-0.409	-0.186	-0.267	-0.2215
-0.1185	0.024	-0.123	0.065	-0.107	-0.097	-0.1115	-0.024	-0.129	-0.1645	0.054	-0.112	-0.103	-0.1235	0.1185	0.129	-0.014	0.176	0.007	-0.0005	0.006	-0.065	-0.176	-0.054	-0.161	-0.149	-0.172	-0.213	0.123	0.014	0.1645	0.161	0.033	0.0425	0.064	0.097	0.0005	0.103	-0.0425	0.172	-0.022	0.003	0.107	-0.007	0.112	-0.033	0.149	0.022	0.008	0.1115
-0.5705	-0.468	-0.275	0.024	-0.228	0.179	0.1915	0.468	-0.01	0.1925	0.492	0.228	0.628	0.5695	0.5705	0.01	0.213	0.523	0.22	0.6855	0.624	-0.024	-0.523	-0.492	-0.271	-0.24	0.114	0.069	0.275	-0.213	-0.1925	0.271	0.039	0.5285	0.472	-0.179	-0.6855	-0.628	-0.5285	-0.114	-0.4	-0.008	0.228	-0.22	-0.228	-0.039	0.24	0.4	0.407	-0.1915
0.1105	0.084	0.27	0.048	0.176	0.181	0.1855	-0.084	0.044	0.0875	-0.07	-0.029	0.147	0.0635	-0.1105	-0.044	0.051	-0.032	-0.074	0.1045	0.091	-0.048	0.032	0.07	0.192	0.094	0.229	0.256	-0.27	-0.051	-0.0875	-0.192	-0.08	0.0195	-0.036	-0.181	-0.1045	-0.147	-0.0195	-0.229	-0.118	0	-0.176	0.074	0.029	0.08	-0.094	0.118	-0.002	-0.1855
-0.1325	-0.011	-2.366	-0.339	-2.309	-2.756	-2.7605	0.011	-0.112	-2.3275	-0.336	-2.291	-2.745	-2.6755	0.1325	0.112	-2.214	-0.219	-2.162	-2.6165	-2.6	0.339	0.219	0.336	-1.787	-1.8	-2.275	-2.163	2.366	2.214	2.3275	1.787	0.025	-0.3425	-0.307	2.756	2.6165	2.745	0.3425	2.275	0.34	0.046	2.309	2.162	2.291	-0.025	1.8	-0.34	-0.322	2.7605
-0.8715	-0.73	-0.759	-0.074	-0.743	0.073	0.0525	0.73	-0.076	-0.1485	0.556	-0.168	0.885	0.8365	0.8715	0.076	-0.036	0.654	-0.058	0.9525	0.958	0.074	-0.654	-0.556	-0.569	-0.653	0.136	0.151	0.759	0.036	0.1485	0.569	-0.006	0.9395	0.887	-0.073	-0.9525	-0.885	-0.9395	-0.136	-0.927	-0.027	0.743	0.058	0.168	0.006	0.653	0.927	0.932	-0.0525
-0.1855	-0.276	-0.121	-0.035	-0.2	-0.03	-0.0265	0.276	0.079	0.0195	0.288	0.061	0.274	0.1945	0.1855	-0.079	-0.062	0.224	-0.013	0.2005	0.11	0.035	-0.224	-0.288	-0.205	-0.159	-0.025	-0.068	0.121	0.062	-0.0195	0.205	0.047	0.1955	0.165	0.03	-0.2005	-0.274	-0.1955	0.025	-0.181	-0.058	0.2	0.013	-0.061	-0.047	0.159	0.181	0.135	0.0265
-0.5375	-0.63	-0.448	-0.153	-0.367	-0.048	-0.0335	0.63	0.097	0.1195	0.51	0.227	0.55	0.5725	0.5375	-0.097	0.083	0.446	0.188	0.4995	0.523	0.153	-0.446	-0.51	-0.329	-0.222	0.107	0.099	0.448	-0.083	-0.1195	0.329	0.075	0.4475	0.458	0.048	-0.4995	-0.55	-0.4475	-0.107	-0.37	-0.022	0.367	-0.188	-0.227	-0.075	0.222	0.37	0.383	0.0335
-0.8425	-0.887	-0.934	-0.136	-0.828	-0.132	0.0135	0.887	-0.016	-0.1465	0.675	-0.112	0.682	0.7495	0.8425	0.016	-0.108	0.669	-0.095	0.7425	0.81	0.136	-0.669	-0.675	-0.653	-0.604	0.066	0.102	0.934	0.108	0.1465	0.653	0.036	0.8275	0.938	0.132	-0.7425	-0.682	-0.8275	-0.066	-0.841	0.1	0.828	0.095	0.112	-0.036	0.604	0.841	0.912	-0.0135
-0.5495	-0.603	-0.578	0.009	-0.544	-0.062	-0.0775	0.603	0.109	-0.0555	0.649	0.042	0.539	0.5505	0.5495	-0.109	-0.145	0.527	-0.053	0.4645	0.451	-0.009	-0.527	-0.649	-0.56	-0.502	-0.11	-0.093	0.578	0.145	0.0555	0.56	0.044	0.5895	0.574	0.062	-0.4645	-0.539	-0.5895	0.11	-0.481	0.015	0.544	0.053	-0.042	-0.044	0.502	0.481	0.513	0.0775
-0.4545	-0.386	-0.459	0.047	-0.456	0.108	0.1325	0.386	-0.086	-0.1035	0.376	-0.061	0.449	0.4895	0.4545	0.086	-0.007	0.444	0.022	0.5445	0.555	-0.047	-0.444	-0.376	-0.508	-0.467	0.104	0.138	0.459	0.007	0.1035	0.508	0.031	0.6625	0.603	-0.108	-0.5445	-0.449	-0.6625	-0.104	-0.597	0.027	0.456	-0.022	0.061	-0.031	0.467	0.597	0.581	-0.1325
-0.1625	-0.157	-0.908	-0.219	-1.115	-1.609	-1.8145	0.157	0.002	-0.7375	-0.089	-0.917	-1.417	-1.5975	0.1625	-0.002	-0.739	-0.07	-0.924	-1.3645	-1.605	0.219	0.07	0.089	-0.703	-0.811	-1.366	-1.571	0.908	0.739	0.7375	0.703	-0.182	-0.6595	-0.825	1.609	1.3645	1.417	0.6595	1.366	0.503	-0.186	1.115	0.924	0.917	0.182	0.811	-0.503	-0.676	1.8145
-1.0155	-1.065	-1.138	-0.211	-1.097	-0.155	-0.0525	1.065	-0.012	-0.1305	0.74	-0.102	0.923	0.9455	1.0155	0.012	-0.077	0.813	-0.058	0.9745	1.021	0.211	-0.813	-0.74	-0.82	-0.815	0.118	0.204	1.138	0.077	0.1305	0.82	0.024	1.0435	1.056	0.155	-0.9745	-0.923	-1.0435	-0.118	-1.023	0.053	1.097	0.058	0.102	-0.024	0.815	1.023	1.051	0.0525
0.2905	0.484	0.67	0.2	0.772	0.344	0.4805	-0.484	-0.095	0.1345	-0.264	0.178	-0.235	-0.0835	-0.2905	0.095	0.302	-0.076	0.308	-0.0585	0.105	-0.2	0.076	0.264	0.438	0.533	0.103	0.28	-0.67	-0.302	-0.1345	-0.438	0.047	-0.3495	-0.185	-0.344	0.0585	0.235	0.3495	-0.103	0.445	0.136	-0.772	-0.308	-0.178	-0.047	-0.533	-0.445	-0.286	-0.4805
-1.3195	-1.199	-1.371	-0.198	-1.29	0.081	0.0665	1.199	-0.08	-0.2295	1.042	-0.106	1.344	1.3025	1.3195	0.08	-0.107	1.126	-0.013	1.4325	1.412	0.198	-1.126	-1.042	-1.245	-1.088	0.211	0.201	1.371	0.107	0.2295	1.245	0.118	1.5995	1.564	-0.081	-1.4325	-1.344	-1.5995	-0.211	-1.402	-0.042	1.29	0.013	0.106	-0.118	1.088	1.402	1.42	-0.0665
0.1395	0.238	-1.342	-0.071	-1.601	-0.932	-0.9935	-0.238	-0.032	-1.6855	-0.308	-1.885	-1.123	-1.2625	-0.1395	0.032	-1.578	-0.236	-1.797	-1.0675	-1.213	0.071	0.236	0.308	-1.21	-1.329	-0.749	-0.909	1.342	1.578	1.6855	1.21	-0.188	0.6185	0.498	0.932	1.0675	1.123	-0.6185	0.749	-0.815	-0.149	1.601	1.797	1.885	0.188	1.329	0.815	0.678	0.9935
-0.3715	-0.392	-0.823	-0.24	-0.93	-1.205	-1.3465	0.392	0.055	-0.4135	0.225	-0.569	-0.811	-1.0885	0.3715	-0.055	-0.498	0.173	-0.661	-0.8485	-1.086	0.24	-0.173	-0.225	-0.666	-0.76	-1.024	-1.263	0.823	0.498	0.4135	0.666	-0.12	-0.2605	-0.54	1.205	0.8485	0.811	0.2605	1.024	0.185	-0.204	0.93	0.661	0.569	0.12	0.76	-0.185	-0.415	1.3465
0.8165	0.769	1.067	0.162	0.986	-0.01	-0.0965	-0.769	-0.019	0.1135	-0.634	0.078	-0.825	-0.9125	-0.8165	0.019	0.126	-0.614	0.071	-0.7965	-0.907	-0.162	0.614	0.634	0.807	0.807	-0.206	-0.292	-1.067	-0.126	-0.1135	-0.807	-0.011	-0.8185	-0.937	0.01	0.7965	0.825	0.8185	0.206	0.841	-0.082	-0.986	-0.071	-0.078	0.011	-0.807	-0.841	-0.938	0.0965
-0.1325	-0.119	-1.374	-0.309	-1.671	-2.258	-2.2915	0.119	-0.001	-1.2385	-0.18	-1.586	-2.119	-2.2625	0.1325	0.001	-1.211	-0.181	-1.529	-2.1415	-2.233	0.309	0.181	0.18	-1.051	-1.316	-1.948	-2.051	1.374	1.211	1.2385	1.051	-0.3	-0.8685	-0.965	2.258	2.1415	2.119	0.8685	1.948	0.591	-0.091	1.671	1.529	1.586	0.3	1.316	-0.591	-0.7	2.2915
0.6675	0.794	0.702	0.194	0.698	-0.202	-0.1905	-0.794	-0.076	-0.1025	-0.547	-0.132	-0.977	-0.9155	-0.6675	0.076	0.002	-0.455	-0.064	-0.8225	-0.782	-0.194	0.455	0.547	0.425	0.471	-0.436	-0.338	-0.702	-0.002	0.1025	-0.425	-0.022	-0.8895	-0.854	0.202	0.8225	0.977	0.8895	0.436	0.861	0.024	-0.698	0.064	0.132	0.022	-0.471	-0.861	-0.859	0.1905
0.1015	0.033	0.157	-0.045	0.129	-0.042	-0.2285	-0.033	0.066	0.0145	-0.018	0	-0.029	-0.2135	-0.1015	-0.066	-0.027	-0.07	-0.037	-0.0695	-0.224	0.045	0.07	0.018	0.087	0.105	-0.047	-0.187	-0.157	0.027	-0.0145	-0.087	-0.006	-0.0175	-0.193	0.042	0.0695	0.029	0.0175	0.047	0.076	-0.158	-0.129	0.037	0	0.006	-0.105	-0.076	-0.207	0.2285
-0.0645	-0.049	-0.039	0.03	0.02	0.45	0.4685	0.049	0.014	-0.0335	0.121	0.017	0.531	0.4855	0.0645	-0.014	-0.029	0.113	0.004	0.5165	0.481	-0.03	-0.113	-0.121	-0.058	-0.009	0.378	0.378	0.039	0.029	0.0335	0.058	0.037	0.5175	0.548	-0.45	-0.5165	-0.531	-0.5175	-0.378	-0.475	0.021	-0.02	-0.004	-0.017	-0.037	0.009	0.475	0.498	-0.4685
0.0095	0.094	-1.272	-0.437	-1.556	-3.064	-2.9985	-0.094	-0.08	-1.5655	-0.631	-1.925	-3.251	-3.3815	-0.0095	0.08	-1.462	-0.461	-1.834	-3.1725	-3.274	0.437	0.461	0.631	-0.963	-1.277	-2.71	-2.761	1.272	1.462	1.5655	0.963	-0.332	-1.6095	-1.752	3.064	3.1725	3.251	1.6095	2.71	1.173	-0.101	1.556	1.834	1.925	0.332	1.277	-1.173	-1.342	2.9985
0.4675	0.432	-0.232	-0.039	-0.436	-1.201	-1.3395	-0.432	0.019	-0.5675	-0.436	-0.672	-1.66	-1.7415	-0.4675	-0.019	-0.566	-0.425	-0.707	-1.6345	-1.567	0.039	0.425	0.436	-0.228	-0.343	-1.263	-1.318	0.232	0.566	0.5675	0.228	-0.148	-1.1375	-1.148	1.201	1.6345	1.66	1.1375	1.263	0.96	-0.063	0.436	0.707	0.672	0.148	0.343	-0.96	-1.045	1.3395
-0.7705	-0.793	-0.861	-0.197	-0.872	-0.132	-0.1055	0.793	-0.031	-0.2075	0.514	-0.245	0.599	0.6965	0.7705	0.031	-0.156	0.539	-0.187	0.6735	0.718	0.197	-0.539	-0.514	-0.713	-0.734	0.069	0.075	0.861	0.156	0.2075	0.713	-0.015	0.7955	0.874	0.132	-0.6735	-0.599	-0.7955	-0.069	-0.833	0.017	0.872	0.187	0.245	0.015	0.734	0.833	0.87	0.1055
-0.0885	-0.011	0.128	0.08	0.123	0.232	0.2275	0.011	-0.065	0.0555	0.011	0.081	0.173	0.1435	0.0885	0.065	0.126	0.07	0.157	0.2425	0.259	-0.08	-0.07	-0.011	0.077	0.159	0.191	0.171	-0.128	-0.126	-0.0555	-0.077	0.016	0.1025	0.12	-0.232	-0.2425	-0.173	-0.1025	-0.191	-0.079	0.03	-0.123	-0.157	-0.081	-0.016	-0.159	0.079	0.09	-0.2275
0.1995	0.239	0.365	0.136	0.441	0.173	0.1005	-0.239	-0.014	0.1055	-0.073	0.178	-0.092	-0.1265	-0.1995	0.014	0.104	-0.063	0.177	-0.0605	-0.102	-0.136	0.063	0.073	0.187	0.263	0.009	-0.06	-0.365	-0.104	-0.1055	-0.187	0.056	-0.0985	-0.169	-0.173	0.0605	0.092	0.0985	-0.009	0.259	-0.038	-0.441	-0.177	-0.178	-0.056	-0.263	-0.259	-0.305	-0.1005
-0.3425	-0.399	-0.286	-0.049	-0.3	-0.046	0.0225	0.399	0.074	0.0665	0.323	0.122	0.362	0.3805	0.3425	-0.074	0.058	0.285	0.107	0.3465	0.358	0.049	-0.285	-0.323	-0.161	-0.131	-0.012	0.05	0.286	-0.058	-0.0665	0.161	-0.002	0.2475	0.296	0.046	-0.3465	-0.362	-0.2475	0.012	-0.209	0.064	0.3	-0.107	-0.122	0.002	0.131	0.209	0.252	-0.0225
-1.2225	-1.115	-1.16	-0.169	-1.183	-0.066	-0.1135	1.115	-0.058	-0.1105	0.967	-0.109	1.068	1.0425	1.2225	0.058	-0.023	1.028	-0.027	1.1655	1.104	0.169	-1.028	-0.967	-1.012	-0.999	0.057	0.023	1.16	0.023	0.1105	1.012	-0.014	1.1345	1.133	0.066	-1.1655	-1.068	-1.1345	-0.057	-1.102	-0.012	1.183	0.027	0.109	0.014	0.999	1.102	1.104	0.1135
-0.6615	-0.68	-0.406	-0.151	-0.293	0.057	-0.0135	0.68	0.116	0.2915	0.574	0.339	0.821	0.5965	0.6615	-0.116	0.157	0.572	0.223	0.7505	0.55	0.151	-0.572	-0.574	-0.274	-0.19	0.223	0.141	0.406	-0.157	-0.2915	0.274	0.07	0.6325	0.461	-0.057	-0.7505	-0.821	-0.6325	-0.223	-0.502	-0.09	0.293	-0.223	-0.339	-0.07	0.19	0.502	0.341	0.0135
-0.6665	-0.601	-0.614	-0.131	-0.604	0.078	0.0775	0.601	-0.064	-0.0585	0.451	-0.042	0.665	0.6845	0.6665	0.064	0.03	0.504	0.018	0.7315	0.714	0.131	-0.504	-0.451	-0.489	-0.458	0.195	0.168	0.614	-0.03	0.0585	0.489	0.012	0.7535	0.765	-0.078	-0.7315	-0.665	-0.7535	-0.195	-0.718	-0.024	0.604	-0.018	0.042	-0.012	0.458	0.718	0.684	-0.0775
-0.2395	-0.248	-0.235	0.022	-0.252	0.17	0.1795	0.248	0.007	-0.0075	0.248	-0.009	0.436	0.4085	0.2395	-0.007	-0.015	0.166	-0.029	0.3785	0.387	-0.022	-0.166	-0.248	-0.157	-0.195	0.228	0.251	0.235	0.015	0.0075	0.157	-0.015	0.4085	0.386	-0.17	-0.3785	-0.436	-0.4085	-0.228	-0.376	0.013	0.252	0.029	0.009	0.015	0.195	0.376	0.402	-0.1795
-0.2015	-0.209	-1.485	-0.307	-1.756	-1.97	-1.9265	0.209	0.034	-1.2835	-0.044	-1.495	-1.856	-1.8425	0.2015	-0.034	-1.254	-0.051	-1.436	-1.7585	-1.763	0.307	0.051	0.044	-1.186	-1.432	-1.774	-1.698	1.485	1.254	1.2835	1.186	-0.246	-0.4025	-0.456	1.97	1.7585	1.856	0.4025	1.774	0.136	0	1.756	1.436	1.495	0.246	1.432	-0.136	-0.177	1.9265
-0.5165	-0.309	-0.169	-0.032	-0.14	0.361	0.3335	0.309	-0.114	0.1845	0.366	0.223	0.482	0.5015	0.5165	0.114	0.294	0.569	0.306	0.6675	0.742	0.032	-0.569	-0.366	-0.087	-0.095	0.268	0.317	0.169	-0.294	-0.1845	0.087	0.024	0.3255	0.293	-0.361	-0.6675	-0.482	-0.3255	-0.268	-0.273	-0.03	0.14	-0.306	-0.223	-0.024	0.095	0.273	0.27	-0.3335
0.0355	-0.038	0.078	0.09	0.146	0.054	0.0515	0.038	0.076	0.0595	0.101	0.142	0.089	0.0395	-0.0355	-0.076	0.01	0.01	0.087	0.0625	-0.003	-0.09	-0.01	-0.101	-0.049	0.001	-0.003	-0.056	-0.078	-0.01	-0.0595	0.049	0.076	0.0635	-0.019	-0.054	-0.0625	-0.089	-0.0635	0.003	0.045	-0.051	-0.146	-0.087	-0.142	-0.076	-0.001	-0.045	-0.093	-0.0515
-0.1995	-0.291	-0.169	-0.063	-0.164	0.209	0.1185	0.291	0.054	0.1175	0.243	0.144	0.36	0.4085	0.1995	-0.054	0.062	0.211	0.083	0.3995	0.43	0.063	-0.211	-0.243	-0.121	-0.14	0.278	0.188	0.169	-0.062	-0.1175	0.121	0.028	0.3125	0.222	-0.209	-0.3995	-0.36	-0.3125	-0.278	-0.316	-0.066	0.164	-0.083	-0.144	-0.028	0.14	0.316	0.183	-0.1185
0.9895	0.956	1.277	0.25	1.369	0.206	0.1595	-0.956	-0.054	0.2455	-0.786	0.381	-0.823	-0.9965	-0.9895	0.054	0.32	-0.747	0.441	-0.7435	-0.884	-0.25	0.747	0.786	1.052	1.11	-0.018	-0.117	-1.277	-0.32	-0.2455	-1.052	0.034	-1.1005	-1.306	-0.206	0.7435	0.823	1.1005	0.018	1.18	-0.126	-1.369	-0.441	-0.381	-0.034	-1.11	-1.18	-1.352	-0.1595
-1.0145	-1.02	-0.788	-0.163	-0.717	0.021	0.0445	1.02	-0.029	0.0255	0.789	0.103	0.893	0.9335	1.0145	0.029	0.015	0.829	0.092	0.8995	0.962	0.163	-0.829	-0.789	-0.672	-0.574	0.178	0.2	0.788	-0.015	-0.0255	0.672	0.078	0.8725	0.899	-0.021	-0.8995	-0.893	-0.8725	-0.178	-0.794	0.031	0.717	-0.092	-0.103	-0.078	0.574	0.794	0.83	-0.0445
0.2085	0.036	0.298	0.136	0.401	0.024	0.0295	-0.036	0.088	0.1465	-0.052	0.262	0.052	-0.0785	-0.2085	-0.088	0.026	-0.201	0.104	-0.0485	-0.184	-0.136	0.201	0.052	0.186	0.354	-0.034	-0.103	-0.298	-0.026	-0.1465	-0.186	0.086	-0.2025	-0.256	-0.024	0.0485	-0.052	0.2025	0.034	0.327	-0.068	-0.401	-0.104	-0.262	-0.086	-0.354	-0.327	-0.375	-0.0295
0.9385	1.091	1.334	0.224	1.397	0.243	0.5045	-1.091	-0.091	0.0805	-0.803	-0.003	-0.932	-0.7075	-0.9385	0.091	0.234	-0.687	0.2	-0.7725	-0.593	-0.224	0.687	0.803	1.058	1.009	0.01	0.203	-1.334	-0.234	-0.0805	-1.058	0.003	-0.9995	-0.947	-0.243	0.7725	0.932	0.9995	-0.01	0.975	0.152	-1.397	-0.2	0.003	-0.003	-1.009	-0.975	-0.925	-0.5045
-0.5905	-0.342	-0.206	0.036	-0.15	0.287	0.4395	0.342	-0.17	0.0005	0.381	0.041	0.692	0.7105	0.5905	0.17	0.185	0.613	0.238	0.8585	0.885	-0.036	-0.613	-0.381	-0.293	-0.247	0.203	0.345	0.206	-0.185	-0.0005	0.293	0.029	0.6545	0.715	-0.287	-0.8585	-0.692	-0.6545	-0.203	-0.582	0.099	0.15	-0.238	-0.041	-0.029	0.247	0.582	0.681	-0.4395
0.5165	0.371	0.625	0.107	0.664	-0.041	-0.0325	-0.371	0.06	0.1155	-0.239	0.183	-0.417	-0.4875	-0.5165	-0.06	0.094	-0.271	0.126	-0.4405	-0.46	-0.107	0.271	0.239	0.408	0.459	-0.209	-0.235	-0.625	-0.094	-0.1155	-0.408	0.046	-0.5305	-0.546	0.041	0.4405	0.417	0.5305	0.209	0.604	-0.005	-0.664	-0.126	-0.183	-0.046	-0.459	-0.604	-0.592	0.0325
0.1395	0.115	0.24	-0.058	0.22	0.109	-0.0005	-0.115	0.086	0.2055	-0.103	0.149	-0.16	-0.2595	-0.1395	-0.086	0.184	-0.2	0.159	-0.1165	-0.248	0.058	0.2	0.103	0.229	0.218	0.061	0.004	-0.24	-0.184	-0.2055	-0.229	-0.04	-0.2825	-0.433	-0.109	0.1165	0.16	0.2825	-0.061	0.264	-0.066	-0.22	-0.159	-0.149	0.04	-0.218	-0.264	-0.459	0.0005
-0.9075	-0.897	-0.877	-0.23	-0.881	-0.049	-0.0465	0.897	0	-0.0735	0.717	-0.065	0.915	0.9045	0.9075	0	-0.041	0.717	-0.03	0.9765	0.985	0.23	-0.717	-0.717	-0.648	-0.688	0.145	0.173	0.877	0.041	0.0735	0.648	0.01	0.9925	0.974	0.049	-0.9765	-0.915	-0.9925	-0.145	-0.956	0.01	0.881	0.03	0.065	-0.01	0.688	0.956	0.977	0.0465
0.4425	0.481	0.472	0.024	0.428	-0.21	-0.2195	-0.481	-0.047	-0.0455	-0.443	-0.069	-0.688	-0.7925	-0.4425	0.047	0.001	-0.444	-0.045	-0.7095	-0.697	-0.024	0.444	0.443	0.441	0.381	-0.252	-0.293	-0.472	-0.001	0.0455	-0.441	-0.039	-0.5965	-0.671	0.21	0.7095	0.688	0.5965	0.252	0.544	0.046	-0.428	0.045	0.069	0.039	-0.381	-0.544	-0.662	0.2195
0.3765	0.308	0.317	0.004	0.271	-0.193	-0.3065	-0.308	0.026	-0.0325	-0.235	-0.069	-0.555	-0.6155	-0.3765	-0.026	-0.053	-0.288	-0.092	-0.5395	-0.651	-0.004	0.288	0.235	0.228	0.21	-0.322	-0.404	-0.317	0.053	0.0325	-0.228	-0.046	-0.5415	-0.648	0.193	0.5395	0.555	0.5415	0.322	0.506	-0.061	-0.271	0.092	0.069	0.046	-0.21	-0.506	-0.625	0.3065
0.1315	0.026	-0.849	-0.263	-1.106	-1.77	-1.9985	-0.026	0.052	-0.9265	-0.29	-1.261	-1.98	-2.3125	-0.1315	-0.052	-0.922	-0.367	-1.21	-1.9905	-2.269	0.263	0.367	0.29	-0.62	-0.948	-1.688	-1.854	0.849	0.922	0.9265	0.62	-0.343	-0.8345	-1.174	1.77	1.9905	1.98	0.8345	1.688	0.544	-0.243	1.106	1.21	1.261	0.343	0.948	-0.544	-0.838	1.9985
0.2135	0.234	0.353	0.137	0.404	0.162	0.0615	-0.234	0.005	0.1135	-0.127	0.161	-0.151	-0.1765	-0.2135	-0.005	0.152	-0.128	0.2	-0.2155	-0.151	-0.137	0.128	0.127	0.345	0.316	0.009	0.1	-0.353	-0.152	-0.1135	-0.345	0.002	-0.1785	-0.217	-0.162	0.2155	0.151	0.1785	-0.009	0.137	-0.017	-0.404	-0.2	-0.161	-0.002	-0.316	-0.137	-0.226	-0.0615
0.1715	0.185	0.185	0.056	0.255	-0.12	-0.1675	-0.185	0.002	-0.0235	-0.112	0.026	-0.265	-0.3045	-0.1715	-0.002	-0.02	-0.104	0.047	-0.2975	-0.333	-0.056	0.104	0.112	0.131	0.172	-0.178	-0.224	-0.185	0.02	0.0235	-0.131	0.053	-0.2425	-0.308	0.12	0.2975	0.265	0.2425	0.178	0.313	-0.041	-0.255	-0.047	-0.026	-0.053	-0.172	-0.313	-0.352	0.1675
-0.0375	-0.008	0.091	-0.108	0.124	0.204	0.2285	0.008	-0.05	0.0925	-0.068	0.15	0.039	0.0645	0.0375	0.05	0.163	-0.012	0.16	0.0205	0.095	0.108	0.012	0.068	0.197	0.239	0.173	0.335	-0.091	-0.163	-0.0925	-0.197	0.028	-0.0995	-0.017	-0.204	-0.0205	-0.039	0.0995	-0.173	0.212	0.089	-0.124	-0.16	-0.15	-0.028	-0.239	-0.212	-0.065	-0.2285
0.2745	0.236	0.322	-0.017	0.297	-0.258	-0.2125	-0.236	0.07	-0.0005	-0.211	0.01	-0.492	-0.4955	-0.2745	-0.07	-0.043	-0.265	-0.049	-0.5525	-0.547	0.017	0.265	0.211	0.259	0.292	-0.3	-0.281	-0.322	0.043	0.0005	-0.259	-0.001	-0.4965	-0.487	0.258	0.5525	0.492	0.4965	0.3	0.5	0.008	-0.297	0.049	-0.01	0.001	-0.292	-0.5	-0.467	0.2125
-0.6625	-0.628	-0.269	-0.032	-0.203	0.144	0.1945	0.628	-0.002	0.2415	0.614	0.289	0.926	0.9365	0.6625	0.002	0.238	0.579	0.27	0.9125	0.999	0.032	-0.579	-0.614	-0.244	-0.167	0.215	0.245	0.269	-0.238	-0.2415	0.244	0.04	0.5675	0.669	-0.144	-0.9125	-0.926	-0.5675	-0.215	-0.455	0.063	0.203	-0.27	-0.289	-0.04	0.167	0.455	0.581	-0.1945
-0.2845	-0.295	-0.177	-0.079	-0.064	0.124	-0.0005	0.295	0.048	0.1775	0.358	0.283	0.322	0.2015	0.2845	-0.048	0.154	0.259	0.227	0.3035	0.131	0.079	-0.259	-0.358	-0.16	-0.022	0.088	-0.045	0.177	-0.154	-0.1775	0.16	0.069	0.2025	0.043	-0.124	-0.3035	-0.322	-0.2025	-0.088	-0.171	-0.161	0.064	-0.227	-0.283	-0.069	0.022	0.171	0.024	0.0005
-0.9485	-0.959	-0.818	-0.154	-0.827	0.058	0.1715	0.959	-0.024	0.1135	0.734	0.165	1.105	1.0915	0.9485	0.024	0.116	0.781	0.157	1.0825	1.088	0.154	-0.781	-0.734	-0.529	-0.508	0.249	0.28	0.818	-0.116	-0.1135	0.529	0.062	0.9565	1.036	-0.058	-1.0825	-1.105	-0.9565	-0.249	-0.933	0.049	0.827	-0.157	-0.165	-0.062	0.508	0.933	0.99	-0.1715
0.1895	0.383	0.545	0.227	0.601	0.22	0.3995	-0.383	-0.164	0.0775	-0.153	0.127	-0.243	-0.0685	-0.1895	0.164	0.244	0.01	0.288	-0.0455	0.09	-0.227	-0.01	0.153	0.279	0.335	-0.064	0.118	-0.545	-0.244	-0.0775	-0.279	0.063	-0.2875	-0.132	-0.22	0.0455	0.243	0.2875	0.064	0.358	0.179	-0.601	-0.288	-0.127	-0.063	-0.335	-0.358	-0.201	-0.3995
0.6365	0.598	0.776	0.115	0.753	0.092	0.0775	-0.598	0.027	0.1535	-0.555	0.106	-0.566	-0.6555	-0.6365	-0.027	0.132	-0.568	0.153	-0.5625	-0.647	-0.115	0.568	0.555	0.783	0.782	-0.026	-0.079	-0.776	-0.132	-0.1535	-0.783	0.006	-0.6265	-0.711	-0.092	0.5625	0.566	0.6265	0.026	0.641	-0.012	-0.753	-0.153	-0.106	-0.006	-0.782	-0.641	-0.71	-0.0775
0.2845	0.349	-0.971	-0.319	-1.257	-2.312	-2.4515	-0.349	-0.042	-1.3435	-0.622	-1.682	-2.702	-2.8495	-0.2845	0.042	-1.33	-0.621	-1.661	-2.7545	-2.867	0.319	0.621	0.622	-0.643	-0.957	-2.12	-2.203	0.971	1.33	1.3435	0.643	-0.358	-1.2265	-1.354	2.312	2.7545	2.702	1.2265	2.12	0.924	-0.106	1.257	1.661	1.682	0.358	0.957	-0.924	-1.045	2.4515
-0.3005	-0.306	-0.235	-0.099	-0.297	-0.02	0.0325	0.306	0.013	0.0285	0.228	0.061	0.338	0.3795	0.3005	-0.013	0.07	0.183	0.056	0.3535	0.322	0.099	-0.183	-0.228	-0.061	-0.12	0.029	0.053	0.235	-0.07	-0.0285	0.061	0.006	0.1925	0.271	0.02	-0.3535	-0.338	-0.1925	-0.029	-0.278	0.048	0.297	-0.056	-0.061	-0.006	0.12	0.278	0.331	-0.0325
0.0485	0.038	0.071	-0.068	0.039	-0.173	-0.1615	-0.038	0.007	0.0015	-0.092	-0.029	-0.219	-0.1835	-0.0485	-0.007	0.025	-0.077	-0.02	-0.2125	-0.177	0.068	0.077	0.092	0.092	0.082	-0.153	-0.149	-0.071	-0.025	-0.0015	-0.092	-0.034	-0.1955	-0.171	0.173	0.2125	0.219	0.1955	0.153	0.171	0.019	-0.039	0.02	0.029	0.034	-0.082	-0.171	-0.161	0.1615
0.2135	0.231	0.266	0.015	0.231	-0.346	-0.3815	-0.231	-0.006	-0.0145	-0.128	-0.073	-0.527	-0.5765	-0.2135	0.006	-0.009	-0.138	-0.075	-0.4755	-0.491	-0.015	0.138	0.128	0.203	0.136	-0.415	-0.441	-0.266	0.009	0.0145	-0.203	-0.038	-0.4815	-0.507	0.346	0.4755	0.527	0.4815	0.415	0.439	-0.048	-0.231	0.075	0.073	0.038	-0.136	-0.439	-0.497	0.3815
-0.1285	-0.192	-0.044	0.024	0.024	0.128	0.0775	0.192	0.056	0.1365	0.203	0.179	0.363	0.2965	0.1285	-0.056	0.053	0.143	0.11	0.3085	0.238	-0.024	-0.143	-0.203	-0.054	-0.014	0.115	0.041	0.044	-0.053	-0.1365	0.054	0.042	0.1975	0.14	-0.128	-0.3085	-0.363	-0.1975	-0.115	-0.11	-0.032	-0.024	-0.11	-0.179	-0.042	0.014	0.11	0.052	-0.0775
-0.5295	-0.558	-0.319	-0.055	-0.257	0.211	0.0315	0.558	0.051	0.1795	0.467	0.246	0.784	0.5885	0.5295	-0.051	0.122	0.413	0.211	0.7305	0.573	0.055	-0.413	-0.467	-0.241	-0.186	0.243	0.062	0.319	-0.122	-0.1795	0.241	0.089	0.5785	0.422	-0.211	-0.7305	-0.784	-0.5785	-0.243	-0.499	-0.161	0.257	-0.211	-0.246	-0.089	0.186	0.499	0.344	-0.0315
-0.8415	-0.79	-1.044	-0.224	-1.018	-0.127	-0.0775	0.79	-0.061	-0.2785	0.631	-0.271	0.666	0.6865	0.8415	0.061	-0.213	0.647	-0.22	0.7305	0.757	0.224	-0.647	-0.631	-0.834	-0.813	0.052	0.083	1.044	0.213	0.2785	0.834	-0.012	0.9825	1.003	0.127	-0.7305	-0.666	-0.9825	-0.052	-0.972	0.035	1.018	0.22	0.271	0.012	0.813	0.972	0.998	0.0775
-0.6325	-0.757	-0.649	-0.244	-0.616	-0.05	-0.0115	0.757	0.075	0.0265	0.439	0.024	0.64	0.6765	0.6325	-0.075	-0.02	0.417	-0.044	0.5985	0.595	0.244	-0.417	-0.439	-0.426	-0.39	0.117	0.141	0.649	0.02	-0.0265	0.426	0.022	0.6925	0.667	0.05	-0.5985	-0.64	-0.6925	-0.117	-0.661	0.005	0.616	0.044	-0.024	-0.022	0.39	0.661	0.625	0.0115
-0.1635	-0.084	0.435	0.492	0.68	1.049	1.3285	0.084	-0.107	0.3675	0.557	0.573	0.993	1.2175	0.1635	0.107	0.475	0.678	0.645	1.0685	1.307	-0.492	-0.678	-0.557	-0.135	0.169	0.497	0.809	-0.435	-0.475	-0.3675	0.135	0.218	0.6985	0.957	-1.049	-1.0685	-0.993	-0.6985	-0.497	-0.465	0.254	-0.68	-0.645	-0.573	-0.218	-0.169	0.465	0.707	-1.3285
-0.0775	0.018	-0.054	0.048	-0.017	-0.249	-0.2515	-0.018	-0.06	-0.1255	0.098	-0.1	-0.32	-0.3665	0.0775	0.06	-0.015	0.172	-0.015	-0.2695	-0.283	-0.048	-0.172	-0.098	-0.154	-0.121	-0.31	-0.337	0.054	0.015	0.1255	0.154	-0.003	-0.1885	-0.212	0.249	0.2695	0.32	0.1885	0.31	0.246	-0.002	0.017	0.015	0.1	0.003	0.121	-0.246	-0.268	0.2515
-0.7225	-0.427	0.011	-0.009	-0.033	0.265	0.3065	0.427	-0.183	0.0565	0.462	0.064	0.666	0.7535	0.7225	0.183	0.248	0.667	0.247	0.8875	0.879	0.009	-0.667	-0.462	-0.108	-0.063	0.3	0.336	-0.011	-0.248	-0.0565	0.108	0.022	0.5855	0.58	-0.265	-0.8875	-0.666	-0.5855	-0.3	-0.519	0.048	0.033	-0.247	-0.064	-0.022	0.063	0.519	0.607	-0.3065
-0.0395	-0.087	0.054	0.032	0.079	-0.059	-0.1005	0.087	0.038	0.1225	0.108	0.163	-0.023	-0.0795	0.0395	-0.038	0.091	0.092	0.154	-0.0135	-0.06	-0.032	-0.092	-0.108	0.017	0.062	-0.137	-0.167	-0.054	-0.091	-0.1225	-0.017	0.039	-0.0955	-0.144	0.059	0.0135	0.023	0.0955	0.137	0.157	-0.036	-0.079	-0.154	-0.163	-0.039	-0.062	-0.157	-0.217	0.1005
0.1975	0.216	0.429	0.084	0.452	-0.073	-0.1305	-0.216	-0.009	0.1485	-0.148	0.141	-0.348	-0.4675	-0.1975	0.009	0.174	-0.147	0.171	-0.3055	-0.432	-0.084	0.147	0.148	0.314	0.371	-0.197	-0.266	-0.429	-0.174	-0.1485	-0.314	0.012	-0.4285	-0.53	0.073	0.3055	0.348	0.4285	0.197	0.468	-0.079	-0.452	-0.171	-0.141	-0.012	-0.371	-0.468	-0.552	0.1305
0.0225	-0.109	-0.756	-0.135	-0.99	-1.057	-1.1795	0.109	0.079	-0.6565	-0.049	-0.824	-1.02	-1.1675	-0.0225	-0.079	-0.822	-0.18	-0.999	-1.0985	-1.238	0.135	0.18	0.049	-0.577	-0.72	-0.9	-1.091	0.756	0.822	0.6565	0.577	-0.171	-0.1815	-0.318	1.057	1.0985	1.02	0.1815	0.9	0.077	-0.129	0.99	0.999	0.824	0.171	0.72	-0.077	-0.198	1.1795
-0.1795	-0.208	-0.076	0.028	-0.009	0.078	0.0575	0.208	0.058	0.1325	0.232	0.173	0.271	0.2745	0.1795	-0.058	0.045	0.164	0.151	0.2245	0.243	-0.028	-0.164	-0.232	-0.117	-0.053	0.054	0.049	0.076	-0.045	-0.1325	0.117	0.054	0.1895	0.155	-0.078	-0.2245	-0.271	-0.1895	-0.054	-0.082	0.008	0.009	-0.151	-0.173	-0.054	0.053	0.082	0.104	-0.0575
0.3895	0.491	-0.177	-0.009	-0.279	-1.114	-1.2955	-0.491	-0.135	-0.7125	-0.617	-0.844	-1.843	-2.0515	-0.3895	0.135	-0.518	-0.483	-0.705	-1.6705	-1.898	0.009	0.483	0.617	-0.163	-0.323	-1.102	-1.302	0.177	0.518	0.7125	0.163	-0.133	-1.0335	-1.252	1.114	1.6705	1.843	1.0335	1.102	0.826	-0.197	0.279	0.705	0.844	0.133	0.323	-0.826	-1.103	1.2955
1.8065	1.985	2.004	0.383	1.856	0.334	0.3345	-1.985	-0.129	-0.0205	-1.531	-0.163	-1.722	-1.7065	-1.8065	0.129	0.136	-1.356	-0.02	-1.5305	-1.484	-0.383	1.356	1.531	1.498	1.427	-0.174	-0.093	-2.004	-0.136	0.0205	-1.498	-0.123	-1.6825	-1.662	-0.334	1.5305	1.722	1.6825	0.174	1.566	0.004	-1.856	0.02	0.163	0.123	-1.427	-1.566	-1.575	-0.3345
0.1805	0.148	0.236	0.036	0.229	0.007	0.0295	-0.148	0.067	0.0505	-0.063	0.045	-0.155	-0.1395	-0.1805	-0.067	0.015	-0.102	0.001	-0.1925	-0.164	-0.036	0.102	0.063	0.11	0.149	-0.121	-0.074	-0.236	-0.015	-0.0505	-0.11	-0.003	-0.1425	-0.155	-0.007	0.1925	0.155	0.1425	0.121	0.182	0.036	-0.229	-0.001	-0.045	0.003	-0.149	-0.182	-0.157	-0.0295
0.0735	0.048	0.068	0.034	0.134	-0.145	-0.1985	-0.048	0.031	-0.0135	-0.017	0.038	-0.271	-0.3475	-0.0735	-0.031	-0.049	-0.01	0.037	-0.2385	-0.291	-0.034	0.01	0.017	-0.001	0.063	-0.231	-0.301	-0.068	0.049	0.0135	0.001	0.042	-0.1685	-0.226	0.145	0.2385	0.271	0.1685	0.231	0.194	-0.067	-0.134	-0.037	-0.038	-0.042	-0.063	-0.194	-0.262	0.1985
-0.8915	-0.781	-0.788	-0.032	-0.8	0.113	0.2135	0.781	-0.081	-0.0805	0.721	-0.036	0.899	0.9815	0.8915	0.081	0.033	0.827	0.067	1.0085	1.081	0.032	-0.827	-0.721	-0.771	-0.726	0.118	0.184	0.788	-0.033	0.0805	0.771	0.04	0.9425	1.033	-0.113	-1.0085	-0.899	-0.9425	-0.118	-0.94	0.08	0.8	-0.067	0.036	-0.04	0.726	0.94	1.036	-0.2135
0.4165	0.484	-0.021	-0.034	-0.135	-0.925	-1.0985	-0.484	-0.022	-0.4625	-0.418	-0.631	-1.383	-1.5865	-0.4165	0.022	-0.463	-0.397	-0.578	-1.2985	-1.5	0.034	0.397	0.418	0.006	-0.091	-0.932	-1.07	0.021	0.463	0.4625	-0.006	-0.148	-0.9105	-1.055	0.925	1.2985	1.383	0.9105	0.932	0.791	-0.109	0.135	0.578	0.631	0.148	0.091	-0.791	-0.942	1.0985
-0.0335	-0.09	0.053	0.073	0.034	0.199	0.1465	0.09	0.067	0.1045	0.197	0.109	0.302	0.2415	0.0335	-0.067	0.075	0.157	0.049	0.2645	0.228	-0.073	-0.157	-0.197	-0.07	-0.072	0.108	0.057	-0.053	-0.075	-0.1045	0.07	0.002	0.2225	0.137	-0.199	-0.2645	-0.302	-0.2225	-0.108	-0.196	-0.05	-0.034	-0.049	-0.109	-0.002	0.072	0.196	0.114	-0.1465
-0.4765	-0.502	-0.483	-0.074	-0.452	-0.047	-0.1175	0.502	0.041	-0.0215	0.54	0.029	0.49	0.4105	0.4765	-0.041	-0.035	0.466	0	0.4595	0.382	0.074	-0.466	-0.54	-0.43	-0.38	-0.021	-0.059	0.483	0.035	0.0215	0.43	0.055	0.5055	0.426	0.047	-0.4595	-0.49	-0.5055	0.021	-0.464	-0.087	0.452	0	-0.029	-0.055	0.38	0.464	0.398	0.1175
0.1205	0.175	0.083	0.074	0.031	0.09	0.0955	-0.175	-0.046	-0.1115	-0.092	-0.168	-0.07	-0.1145	-0.1205	0.046	-0.062	-0.041	-0.139	-0.0495	-0.084	-0.074	0.041	0.092	0.017	-0.011	0.005	-0.04	-0.083	0.062	0.1115	-0.017	-0.038	0.0465	0.013	-0.09	0.0495	0.07	-0.0465	-0.005	-0.114	-0.026	-0.031	0.139	0.168	0.038	0.011	0.114	0.058	-0.0955
-0.0345	0.01	0.123	0.21	0.17	0.466	0.6795	-0.01	-0.032	0.0255	0.178	0.087	0.436	0.5485	0.0345	0.032	0.071	0.241	0.105	0.5765	0.645	-0.21	-0.241	-0.178	-0.104	-0.077	0.322	0.386	-0.123	-0.071	-0.0255	0.104	0.042	0.3325	0.418	-0.466	-0.5765	-0.436	-0.3325	-0.322	-0.294	0.091	-0.17	-0.105	-0.087	-0.042	0.077	0.294	0.415	-0.6795
1.2005	1.298	1.344	0.224	1.406	0.066	0.1385	-1.298	-0.053	0.0315	-1.036	0.005	-1.123	-1.0835	-1.2005	0.053	0.067	-0.979	0.076	-1.1065	-1.02	-0.224	0.979	1.036	1.138	1.127	-0.138	-0.1	-1.344	-0.067	-0.0315	-1.138	0	-1.2035	-1.066	-0.066	1.1065	1.123	1.2035	0.138	1.219	0.083	-1.406	-0.076	-0.005	0	-1.127	-1.219	-1.152	-0.1385
-0.4605	-0.566	-0.387	-0.148	-0.44	0.048	-0.1245	0.566	0.13	0.1655	0.384	0.218	0.465	0.3735	0.4605	-0.13	0.056	0.289	0.124	0.4475	0.352	0.148	-0.289	-0.384	-0.225	-0.188	0.196	0.01	0.387	-0.056	-0.1655	0.225	0.028	0.3565	0.246	-0.048	-0.4475	-0.465	-0.3565	-0.196	-0.299	-0.113	0.44	-0.124	-0.218	-0.028	0.188	0.299	0.216	0.1245
-0.4695	-0.27	-0.314	-0.113	-0.382	0.213	0.0745	0.27	-0.212	-0.1085	0.07	-0.136	0.416	0.2285	0.4695	0.212	0.142	0.294	0.122	0.6775	0.491	0.113	-0.294	-0.07	-0.141	-0.186	0.298	0.176	0.314	-0.142	0.1085	0.141	-0.027	0.5135	0.382	-0.213	-0.6775	-0.416	-0.5135	-0.298	-0.554	-0.137	0.382	-0.122	0.136	0.027	0.186	0.554	0.382	-0.0745
-0.5935	-0.727	-0.574	-0.122	-0.546	-0.082	-0.0545	0.727	0.099	0.0765	0.456	0.094	0.547	0.5565	0.5935	-0.099	0.029	0.423	0.01	0.5175	0.472	0.122	-0.423	-0.456	-0.366	-0.386	-0.041	0.046	0.574	-0.029	-0.0765	0.366	-0.003	0.4825	0.485	0.082	-0.5175	-0.547	-0.4825	0.041	-0.506	0.025	0.546	-0.01	-0.094	0.003	0.386	0.506	0.519	0.0545
-0.9265	-0.951	-0.642	-0.144	-0.611	0.308	0.2625	0.951	0.08	0.2505	0.817	0.281	1.348	1.2955	0.9265	-0.08	0.19	0.754	0.198	1.2695	1.2	0.144	-0.754	-0.817	-0.476	-0.419	0.402	0.379	0.642	-0.19	-0.2505	0.476	0.016	1.0275	1.015	-0.308	-1.2695	-1.348	-1.0275	-0.402	-1.047	-0.051	0.611	-0.198	-0.281	-0.016	0.419	1.047	0.992	-0.2625
0.9065	1.251	1.761	0.441	1.825	1.462	1.5245	-1.251	-0.269	0.3245	-0.705	0.392	0.272	0.2765	-0.9065	0.269	0.592	-0.389	0.656	0.5045	0.547	-0.441	0.389	0.705	1.173	1.348	0.88	0.976	-1.761	-0.592	-0.3245	-1.173	0.058	-0.1215	-0.035	-1.462	-0.5045	-0.272	0.1215	-0.88	0.249	0.093	-1.825	-0.656	-0.392	-0.058	-1.348	-0.249	-0.147	-1.5245
0.0685	0.05	0.293	0.178	0.421	0.01	-0.0025	-0.05	0.045	0.1815	0.132	0.338	-0.059	-0.0615	-0.0685	-0.045	0.147	0.129	0.279	-0.0695	-0.096	-0.178	-0.129	-0.132	0.05	0.175	-0.274	-0.315	-0.293	-0.147	-0.1815	-0.05	0.14	-0.2625	-0.281	-0.01	0.0695	0.059	0.2625	0.274	0.476	0.032	-0.421	-0.279	-0.338	-0.14	-0.175	-0.476	-0.466	0.0025
-0.1105	-0.115	-0.031	-0.042	-0.032	0.016	0.0135	0.115	0.015	0.0865	0.131	0.098	0.101	0.0805	0.1105	-0.015	0.086	0.112	0.067	0.1105	0.087	0.042	-0.112	-0.131	-0.011	-0.038	-0.03	-0.037	0.031	-0.086	-0.0865	0.011	-0.02	0.0645	0.062	-0.016	-0.1105	-0.101	-0.0645	0.03	-0.03	-0.01	0.032	-0.067	-0.098	0.02	0.038	0.03	0.021	-0.0135
0.1255	0.106	0.349	0.069	0.308	0.111	0.0155	-0.106	0.027	0.1225	-0.031	0.104	-0.17	-0.2345	-0.1255	-0.027	0.116	-0.06	0.092	-0.1845	-0.244	-0.069	0.06	0.031	0.247	0.235	-0.017	-0.068	-0.349	-0.116	-0.1225	-0.247	-0.031	-0.2275	-0.318	-0.111	0.1845	0.17	0.2275	0.017	0.17	-0.087	-0.308	-0.092	-0.104	0.031	-0.235	-0.17	-0.281	-0.0155
-0.6655	-0.676	-0.687	-0.167	-0.687	-0.003	0.0195	0.676	0.002	-0.0345	0.428	-0.037	0.68	0.7245	0.6655	-0.002	-0.013	0.463	-0.043	0.7165	0.778	0.167	-0.463	-0.428	-0.463	-0.459	0.15	0.169	0.687	0.013	0.0345	0.463	0.011	0.6795	0.766	0.003	-0.7165	-0.68	-0.6795	-0.15	-0.675	0.036	0.687	0.043	0.037	-0.011	0.459	0.675	0.741	-0.0195
-0.5835	-0.572	-0.52	-0.044	-0.475	-0.102	-0.1015	0.572	0.022	-0.0525	0.49	0.015	0.462	0.4295	0.5835	-0.022	-0.072	0.561	0.006	0.4935	0.48	0.044	-0.561	-0.49	-0.487	-0.429	-0.089	-0.11	0.52	0.072	0.0525	0.487	0.039	0.4445	0.503	0.102	-0.4935	-0.462	-0.4445	0.089	-0.339	0.005	0.475	-0.006	-0.015	-0.039	0.429	0.339	0.404	0.1015
-0.4265	-0.507	-0.204	-0.06	-0.078	0.198	0.0795	0.507	0.024	0.1505	0.402	0.347	0.521	0.5465	0.4265	-0.024	0.06	0.432	0.36	0.6115	0.528	0.06	-0.432	-0.402	-0.143	0.059	0.297	0.156	0.204	-0.06	-0.1505	0.143	0.14	0.3515	0.297	-0.198	-0.6115	-0.521	-0.3515	-0.297	-0.252	-0.069	0.078	-0.36	-0.347	-0.14	-0.059	0.252	0.162	-0.0795
-0.9655	-0.953	-1.107	-0.114	-0.984	-0.083	-0.0975	0.953	0.02	-0.1175	0.806	-0.022	0.897	0.8905	0.9655	-0.02	-0.08	0.842	-0.036	0.9125	0.941	0.114	-0.842	-0.806	-0.997	-0.871	0.015	0.009	1.107	0.08	0.1175	0.997	0.087	1.0145	1.039	0.083	-0.9125	-0.897	-1.0145	-0.015	-0.897	-0.002	0.984	0.036	0.022	-0.087	0.871	0.897	0.888	0.0975
0.0785	0.071	0.07	0.035	0.063	-0.121	-0.1265	-0.071	0.039	-0.0155	-0.059	-0.043	-0.3	-0.3385	-0.0785	-0.039	-0.014	-0.066	-0.041	-0.2965	-0.304	-0.035	0.066	0.059	0.073	0.072	-0.154	-0.174	-0.07	0.014	0.0155	-0.073	-0.04	-0.2105	-0.25	0.121	0.2965	0.3	0.2105	0.154	0.143	0.006	-0.063	0.041	0.043	0.04	-0.072	-0.143	-0.218	0.1265
0.7595	0.797	0.812	0.334	0.906	0.172	0.1425	-0.797	-0.03	0.0245	-0.413	0.016	-0.64	-0.5975	-0.7595	0.03	0.087	-0.339	0.072	-0.5865	-0.532	-0.334	0.339	0.413	0.45	0.482	-0.194	-0.177	-0.812	-0.087	-0.0245	-0.45	0.02	-0.6345	-0.667	-0.172	0.5865	0.64	0.6345	0.194	0.682	-0.011	-0.906	-0.072	-0.016	-0.02	-0.482	-0.682	-0.71	-0.1425
0.5015	0.565	0.476	0.06	0.387	-0.777	-0.8635	-0.565	-0.03	-0.1045	-0.464	-0.167	-1.351	-1.5345	-0.5015	0.03	-0.076	-0.383	-0.219	-1.3405	-1.477	-0.06	0.383	0.464	0.376	0.38	-0.959	-1.067	-0.476	0.076	0.1045	-0.376	-0.115	-1.2565	-1.469	0.777	1.3405	1.351	1.2565	0.959	1.152	-0.135	-0.387	0.219	0.167	0.115	-0.38	-1.152	-1.395	0.8635
1.3085	1.395	1.374	0.247	1.376	-0.245	-0.2495	-1.395	-0.044	-0.0015	-1.144	-0.023	-1.566	-1.5895	-1.3085	0.044	0.09	-1.071	0.025	-1.4645	-1.49	-0.247	1.071	1.144	1.144	1.068	-0.401	-0.482	-1.374	-0.09	0.0015	-1.144	-0.048	-1.5335	-1.568	0.245	1.4645	1.566	1.5335	0.401	1.483	-0.075	-1.376	-0.025	0.023	0.048	-1.068	-1.483	-1.578	0.2495
1.0385	1.064	1.505	0.148	1.549	0.264	0.2975	-1.064	-0.082	0.3445	-0.96	0.352	-0.879	-0.8725	-1.0385	0.082	0.45	-0.863	0.511	-0.7685	-0.706	-0.148	0.863	0.96	1.353	1.366	0.129	0.188	-1.505	-0.45	-0.3445	-1.353	0	-1.1665	-1.209	-0.264	0.7685	0.879	1.1665	-0.129	1.244	0.015	-1.549	-0.511	-0.352	0	-1.366	-1.244	-1.249	-0.2975
0.6735	0.702	1.069	0.284	1.164	0.182	0.0955	-0.702	0.047	0.2295	-0.401	0.291	-0.608	-0.6555	-0.6735	-0.047	0.16	-0.392	0.27	-0.5505	-0.57	-0.284	0.392	0.401	0.757	0.825	-0.051	-0.076	-1.069	-0.16	-0.2295	-0.757	0.033	-0.9845	-0.916	-0.182	0.5505	0.608	0.9845	0.051	1.063	-0.049	-1.164	-0.27	-0.291	-0.033	-0.825	-1.063	-0.986	-0.0955
-0.9945	-0.872	-0.788	-0.082	-0.718	0.136	0.1285	0.872	-0.07	0.0545	0.848	0.078	1.07	1.0195	0.9945	0.07	0.12	0.939	0.164	1.1725	1.147	0.082	-0.939	-0.848	-0.728	-0.614	0.205	0.17	0.788	-0.12	-0.0545	0.728	0.073	0.9965	0.913	-0.136	-1.1725	-1.07	-0.9965	-0.205	-0.895	-0.051	0.718	-0.164	-0.078	-0.073	0.614	0.895	0.873	-0.1285
0.1475	0.129	0.015	0.039	0.092	-0.16	-0.2235	-0.129	0.063	-0.1415	0.03	-0.077	-0.291	-0.3255	-0.1475	-0.063	-0.194	-0.014	-0.141	-0.2925	-0.361	-0.039	0.014	-0.03	-0.164	-0.087	-0.197	-0.319	-0.015	0.194	0.1415	0.164	0.065	-0.1335	-0.167	0.16	0.2925	0.291	0.1335	0.197	0.111	-0.056	-0.092	0.141	0.077	-0.065	0.087	-0.111	-0.175	0.2235
-0.3855	-0.302	-0.215	0.017	-0.183	0.057	0.0575	0.302	-0.079	-0.0675	0.219	0.017	0.325	0.2865	0.3855	0.079	0.04	0.364	0.104	0.4055	0.417	-0.017	-0.364	-0.219	-0.177	-0.203	0.047	0.046	0.215	-0.04	0.0675	0.177	0.035	0.3445	0.318	-0.057	-0.4055	-0.325	-0.3445	-0.047	-0.288	-0.017	0.183	-0.104	-0.017	-0.035	0.203	0.288	0.273	-0.0575
0.1615	0.183	0.107	-0.059	0.066	-0.103	-0.1065	-0.183	-0.029	-0.1275	-0.222	-0.152	-0.278	-0.3445	-0.1615	0.029	-0.109	-0.195	-0.129	-0.3155	-0.309	0.059	0.195	0.222	0.14	0.121	-0.033	-0.063	-0.107	0.109	0.1275	-0.14	-0.03	-0.1125	-0.142	0.103	0.3155	0.278	0.1125	0.033	0.135	-0.003	-0.066	0.129	0.152	0.03	-0.121	-0.135	-0.122	0.1065
-0.7175	-0.805	-0.717	-0.093	-0.666	0.09	0.0895	0.805	0.048	0.0135	0.638	-0.019	0.897	0.7905	0.7175	-0.048	-0.07	0.61	-0.058	0.7865	0.711	0.093	-0.61	-0.638	-0.565	-0.506	0.164	0.145	0.717	0.07	-0.0135	0.565	0.015	0.7675	0.768	-0.09	-0.7865	-0.897	-0.7675	-0.164	-0.793	0.018	0.666	0.058	0.019	-0.015	0.506	0.793	0.782	-0.0895
0.4105	0.451	0.551	0.23	0.639	0.153	0.1675	-0.451	-0.033	0.0845	-0.275	0.111	-0.181	-0.2315	-0.4105	0.033	0.096	-0.251	0.13	-0.1165	-0.153	-0.23	0.251	0.275	0.347	0.379	0.008	-0.066	-0.551	-0.096	-0.0845	-0.347	-0.001	-0.3915	-0.357	-0.153	0.1165	0.181	0.3915	-0.008	0.405	-0.032	-0.639	-0.13	-0.111	0.001	-0.379	-0.405	-0.379	-0.1675
-0.0665	-0.042	0.002	0.027	0.034	-0.043	-0.1285	0.042	-0.012	-0.0285	0.108	0.013	0.068	-0.0915	0.0665	0.012	0	0.141	0.043	0.0935	-0.055	-0.027	-0.141	-0.108	-0.083	-0.066	-0.087	-0.216	-0.002	0	0.0285	0.083	0.041	0.0975	-0.085	0.043	-0.0935	-0.068	-0.0975	0.087	-0.032	-0.108	-0.034	-0.043	-0.013	-0.041	0.066	0.032	-0.114	0.1285
0.4725	0.449	0.456	0.075	0.427	-0.109	-0.2195	-0.449	0.035	-0.0275	-0.353	-0.049	-0.482	-0.5885	-0.4725	-0.035	-0.025	-0.362	-0.07	-0.4975	-0.59	-0.075	0.362	0.353	0.337	0.325	-0.222	-0.26	-0.456	0.025	0.0275	-0.337	-0.008	-0.4355	-0.568	0.109	0.4975	0.482	0.4355	0.222	0.405	-0.088	-0.427	0.07	0.049	0.008	-0.325	-0.405	-0.585	0.2195
-0.0325	0.134	0.226	0.072	0.232	0.175	0.1895	-0.134	-0.056	0.0185	0.042	0.097	0.083	0.2155	0.0325	0.056	0.05	0.142	0.125	0.2305	0.3	-0.072	-0.142	-0.042	0.078	0.182	0.018	0.079	-0.226	-0.05	-0.0185	-0.078	0.07	-0.0945	0.076	-0.175	-0.2305	-0.083	0.0945	-0.018	0.188	0.132	-0.232	-0.125	-0.097	-0.07	-0.182	-0.188	-0.035	-0.1895
0.1745	0.176	0.19	-0.013	0.155	-0.251	-0.2975	-0.176	-0.033	-0.1075	-0.221	-0.151	-0.48	-0.5495	-0.1745	0.033	-0.11	-0.213	-0.197	-0.5525	-0.502	0.013	0.213	0.221	0.252	0.226	-0.227	-0.253	-0.19	0.11	0.1075	-0.252	-0.053	-0.4735	-0.495	0.251	0.5525	0.48	0.4735	0.227	0.441	-0.025	-0.155	0.197	0.151	0.053	-0.226	-0.441	-0.498	0.2975
0.0505	-0.021	0.277	0.033	0.313	0.224	0.1345	0.021	0.063	0.2535	0.024	0.288	0.168	0.0535	-0.0505	-0.063	0.236	-0.011	0.246	0.1205	0.037	-0.033	0.011	-0.024	0.207	0.262	0.144	0.035	-0.277	-0.236	-0.2535	-0.207	0.015	-0.0285	-0.104	-0.224	-0.1205	-0.168	0.0285	-0.144	0.018	-0.101	-0.313	-0.246	-0.288	-0.015	-0.262	-0.018	-0.183	-0.1345
0.3515	0.295	0.535	0.051	0.529	0.066	0.1105	-0.295	0.067	0.1665	-0.27	0.156	-0.19	-0.1655	-0.3515	-0.067	0.167	-0.324	0.122	-0.2205	-0.179	-0.051	0.324	0.27	0.462	0.466	0.04	0.051	-0.535	-0.167	-0.1665	-0.462	-0.054	-0.3415	-0.317	-0.066	0.2205	0.19	0.3415	-0.04	0.322	0.008	-0.529	-0.122	-0.156	0.054	-0.466	-0.322	-0.315	-0.1105
0.0355	0.069	-1.217	-0.159	-1.437	-1.395	-1.4115	-0.069	-0.026	-1.2535	-0.275	-1.407	-1.673	-1.5015	-0.0355	0.026	-1.156	-0.259	-1.467	-1.6065	-1.552	0.159	0.259	0.275	-1.026	-1.182	-1.358	-1.353	1.217	1.156	1.2535	1.026	-0.232	-0.3745	-0.429	1.395	1.6065	1.673	0.3745	1.358	0.159	-0.047	1.437	1.467	1.407	0.232	1.182	-0.159	-0.219	1.4115
-0.0995	-0.026	-0.149	0.154	-0.269	-0.094	-0.0205	0.026	-0.096	-0.2055	0.191	-0.31	-0.066	-0.0635	0.0995	0.096	-0.065	0.339	-0.166	0.0235	0.03	-0.154	-0.339	-0.191	-0.335	-0.42	-0.273	-0.236	0.149	0.065	0.2055	0.335	-0.074	0.1295	0.182	0.094	-0.0235	0.066	-0.1295	0.273	-0.184	0.03	0.269	0.166	0.31	0.074	0.42	0.184	0.229	0.0205
-0.3425	-0.307	-0.4	0.052	-0.39	-0.017	-0.0415	0.307	-0.009	-0.1345	0.341	-0.153	0.302	0.2295	0.3425	0.009	-0.129	0.395	-0.152	0.3345	0.297	-0.052	-0.395	-0.341	-0.414	-0.441	-0.086	-0.129	0.4	0.129	0.1345	0.414	-0.019	0.4475	0.381	0.017	-0.3345	-0.302	-0.4475	0.086	-0.46	-0.065	0.39	0.152	0.153	0.019	0.441	0.46	0.389	0.0415
0.1415	0.018	0.006	0.016	-0.029	-0.251	-0.2835	-0.018	0.103	0.0135	-0.004	-0.015	-0.288	-0.3115	-0.1415	-0.103	-0.088	-0.1	-0.113	-0.3595	-0.394	-0.016	0.1	0.004	0.022	-0.008	-0.296	-0.347	-0.006	0.088	-0.0135	-0.022	-0.007	-0.2355	-0.293	0.251	0.3595	0.288	0.2355	0.296	0.25	-0.053	0.029	0.113	0.015	0.007	0.008	-0.25	-0.286	0.2835
0.2085	0.289	-1.456	-0.008	-1.517	-1.477	-1.4005	-0.289	-0.048	-1.8395	-0.259	-1.804	-1.923	-1.6815	-0.2085	0.048	-1.821	-0.276	-1.82	-1.9035	-1.777	0.008	0.276	0.259	-1.478	-1.428	-1.477	-1.386	1.456	1.821	1.8395	1.478	-0.011	-0.0365	0.113	1.477	1.9035	1.923	0.0365	1.477	0.1	0.13	1.517	1.82	1.804	0.011	1.428	-0.1	0.099	1.4005
-0.6645	-0.648	-0.676	-0.046	-0.655	0.017	0.0545	0.648	0.049	-0.0215	0.564	0.078	0.618	0.7125	0.6645	-0.049	-0.075	0.607	0.021	0.7035	0.786	0.046	-0.607	-0.564	-0.573	-0.468	0.046	0.102	0.676	0.075	0.0215	0.573	0.103	0.6095	0.731	-0.017	-0.7035	-0.618	-0.6095	-0.046	-0.483	0.069	0.655	-0.021	-0.078	-0.103	0.468	0.483	0.535	-0.0545
1.1305	1.158	1.271	0.219	1.157	0.351	0.1685	-1.158	-0.062	-0.2015	-0.903	-0.242	-1.05	-1.1165	-1.1305	0.062	-0.096	-0.872	-0.18	-0.9715	-1.025	-0.219	0.872	0.903	0.958	0.93	-0.095	-0.05	-1.271	0.096	0.2015	-0.958	-0.05	-0.7515	-0.833	-0.351	0.9715	1.05	0.7515	0.095	0.673	-0.064	-1.157	0.18	0.242	0.05	-0.93	-0.673	-0.762	-0.1685
0.7305	0.727	0.836	0.268	0.871	0.106	-0.0065	-0.727	0.015	0.0435	-0.412	0.031	-0.552	-0.7335	-0.7305	-0.015	0.036	-0.414	0.034	-0.5325	-0.697	-0.268	0.414	0.412	0.492	0.502	-0.145	-0.268	-0.836	-0.036	-0.0435	-0.492	-0.011	-0.5245	-0.728	-0.106	0.5325	0.552	0.5245	0.145	0.536	-0.089	-0.871	-0.034	-0.031	0.011	-0.502	-0.536	-0.734	0.0065
-0.0935	-0.09	-0.409	-0.201	-0.55	-1.364	-1.3335	0.09	0.011	-0.4385	-0.083	-0.504	-1.436	-1.4945	0.0935	-0.011	-0.438	-0.094	-0.585	-1.3265	-1.286	0.201	0.094	0.083	-0.292	-0.385	-1.076	-1.319	0.409	0.438	0.4385	0.292	-0.121	-0.8475	-1.049	1.364	1.3265	1.436	0.8475	1.076	0.722	-0.066	0.55	0.585	0.504	0.121	0.385	-0.722	-0.934	1.3335
-0.9215	-0.824	-1.072	-0.021	-1.104	-0.061	-0.0765	0.824	-0.062	-0.2205	0.778	-0.234	0.813	0.7455	0.9215	0.062	-0.111	0.853	-0.144	0.8605	0.812	0.021	-0.853	-0.778	-1.061	-1.066	-0.069	-0.087	1.072	0.111	0.2205	1.061	-0.04	1.0085	0.951	0.061	-0.8605	-0.813	-1.0085	0.069	-1.051	-0.028	1.104	0.144	0.234	0.04	1.066	1.051	1.008	0.0765
0.2175	0.16	0.289	-0.009	0.3	0.089	-0.0265	-0.16	0.015	0.1505	-0.193	0.132	-0.092	-0.1305	-0.2175	-0.015	0.124	-0.217	0.115	-0.0625	-0.092	0.009	0.217	0.193	0.335	0.335	0.156	0.055	-0.289	-0.124	-0.1505	-0.335	-0.029	-0.2445	-0.29	-0.089	0.0625	0.092	0.2445	-0.156	0.209	-0.059	-0.3	-0.115	-0.132	0.029	-0.335	-0.209	-0.246	0.0265
-0.1125	-0.067	0.142	-0.038	0.161	0.124	0.0345	0.067	-0.017	0.0745	0.09	0.161	0.24	0.1855	0.1125	0.017	0.129	0.126	0.195	0.3375	0.22	0.038	-0.126	-0.09	0.177	0.153	0.118	0.078	-0.142	-0.129	-0.0745	-0.177	0.027	0.0545	-0.039	-0.124	-0.3375	-0.24	-0.0545	-0.118	-0.033	-0.024	-0.161	-0.195	-0.161	-0.027	-0.153	0.033	-0.036	-0.0345
0.4745	0.482	0.611	0.117	0.762	0.324	0.2545	-0.482	-0.043	0.2905	-0.355	0.284	-0.144	-0.0225	-0.4745	0.043	0.196	-0.373	0.294	-0.0545	-0.052	-0.117	0.373	0.355	0.57	0.63	0.281	0.181	-0.611	-0.196	-0.2905	-0.57	0.021	-0.3605	-0.415	-0.324	0.0545	0.144	0.3605	-0.281	0.452	0.033	-0.762	-0.294	-0.284	-0.021	-0.63	-0.452	-0.519	-0.2545
0.3255	0.348	0.368	0.03	0.429	-0.012	-0.0185	-0.348	0.021	0.0565	-0.238	0.114	-0.301	-0.3225	-0.3255	-0.021	0.088	-0.208	0.124	-0.3315	-0.338	-0.03	0.208	0.238	0.317	0.419	-0.16	-0.134	-0.368	-0.088	-0.0565	-0.317	0.019	-0.3485	-0.361	0.012	0.3315	0.301	0.3485	0.16	0.38	0.014	-0.429	-0.124	-0.114	-0.019	-0.419	-0.38	-0.406	0.0185
0.3815	0.446	0.331	0.094	0.332	0.102	0.0575	-0.446	-0.088	-0.1595	-0.325	-0.177	-0.378	-0.4485	-0.3815	0.088	0	-0.215	-0.051	-0.2605	-0.303	-0.094	0.215	0.325	0.273	0.161	-0.098	-0.085	-0.331	0	0.1595	-0.273	-0.039	-0.1075	-0.142	-0.102	0.2605	0.378	0.1075	0.098	0.164	-0.019	-0.332	0.051	0.177	0.039	-0.161	-0.164	-0.207	-0.0575
-0.5985	-0.583	-0.687	-0.048	-0.715	0.028	0.0525	0.583	-0.093	-0.1855	0.473	-0.166	0.648	0.7225	0.5985	0.093	-0.099	0.642	-0.059	0.7325	0.839	0.048	-0.642	-0.473	-0.629	-0.615	0.07	0.076	0.687	0.099	0.1855	0.629	0.013	0.7345	0.862	-0.028	-0.7325	-0.648	-0.7345	-0.07	-0.715	0.059	0.715	0.059	0.166	-0.013	0.615	0.715	0.799	-0.0525
-0.2705	-0.378	-0.244	-0.102	-0.29	0.02	-0.0035	0.378	0.111	0.1075	0.292	0.092	0.357	0.2995	0.2705	-0.111	0.028	0.205	0.016	0.2515	0.225	0.102	-0.205	-0.292	-0.19	-0.189	0.015	0.02	0.244	-0.028	-0.1075	0.19	-0.025	0.3105	0.299	-0.02	-0.2515	-0.357	-0.3105	-0.015	-0.369	-0.051	0.29	-0.016	-0.092	0.025	0.189	0.369	0.315	0.0035
-0.7235	-0.518	-0.663	-0.012	-0.652	-0.191	-0.2015	0.518	-0.163	-0.2325	0.522	-0.219	0.365	0.3515	0.7235	0.163	-0.095	0.741	-0.126	0.5315	0.553	0.012	-0.741	-0.522	-0.625	-0.591	-0.127	-0.146	0.663	0.095	0.2325	0.625	-0.012	0.5645	0.581	0.191	-0.5315	-0.365	-0.5645	0.127	-0.476	0.017	0.652	0.126	0.219	0.012	0.591	0.476	0.525	0.2015
-1.0055	-1.071	-1.03	-0.342	-1.033	-0.005	-0.0635	1.071	0.033	-0.0605	0.732	-0.054	1.003	0.9275	1.0055	-0.033	-0.072	0.758	-0.078	0.9865	0.903	0.342	-0.758	-0.732	-0.792	-0.72	0.269	0.207	1.03	0.072	0.0605	0.792	0.023	1.0905	0.984	0.005	-0.9865	-1.003	-1.0905	-0.269	-1.061	-0.069	1.033	0.078	0.054	-0.023	0.72	1.061	0.999	0.0635
1.3335	1.474	1.62	0.15	1.481	-0.04	-0.1335	-1.474	-0.031	0.0895	-1.318	-0.015	-1.252	-1.4195	-1.3335	0.031	0.159	-1.201	0.034	-1.2335	-1.317	-0.15	1.201	1.318	1.465	1.371	-0.204	-0.349	-1.62	-0.159	-0.0895	-1.465	-0.128	-1.3565	-1.495	0.04	1.2335	1.252	1.3565	0.204	1.243	-0.126	-1.481	-0.034	0.015	0.128	-1.371	-1.243	-1.335	0.1335
0.2845	0.259	0.379	0.05	0.4	0.114	0.1185	-0.259	0.042	0.0475	-0.157	0.084	-0.12	-0.1325	-0.2845	-0.042	0.017	-0.2	0.045	-0.1545	-0.177	-0.05	0.2	0.157	0.252	0.306	0.027	-0.008	-0.379	-0.017	-0.0475	-0.252	0.005	-0.1315	-0.16	-0.114	0.1545	0.12	0.1315	-0.027	0.162	-0.022	-0.4	-0.045	-0.084	-0.005	-0.306	-0.162	-0.191	-0.1185
0.1525	0.077	0.235	0.054	0.231	0.006	-0.0135	-0.077	0.051	0.0705	-0.072	0.129	-0.093	-0.1495	-0.1525	-0.051	0.037	-0.131	0.066	-0.1145	-0.153	-0.054	0.131	0.072	0.169	0.222	-0.042	-0.087	-0.235	-0.037	-0.0705	-0.169	0.03	-0.1565	-0.208	-0.006	0.1145	0.093	0.1565	0.042	0.179	-0.023	-0.231	-0.066	-0.129	-0.03	-0.222	-0.179	-0.2	0.0135
0.2145	0.227	0.308	0.081	0.383	-0.041	-0.0035	-0.227	0.003	0.0645	-0.139	0.13	-0.205	-0.2475	-0.2145	-0.003	0.076	-0.127	0.133	-0.2235	-0.22	-0.081	0.127	0.139	0.261	0.341	-0.1	-0.098	-0.308	-0.076	-0.0645	-0.261	0.059	-0.2695	-0.276	0.041	0.2235	0.205	0.2695	0.1	0.362	0.038	-0.383	-0.133	-0.13	-0.059	-0.341	-0.362	-0.362	0.0035
-0.4355	-0.489	-0.406	-0.065	-0.345	0.002	-0.0045	0.489	0.038	-0.0045	0.407	0.054	0.425	0.3575	0.4355	-0.038	-0.028	0.35	0.046	0.3815	0.378	0.065	-0.35	-0.407	-0.286	-0.25	-0.006	0.032	0.406	0.028	0.0045	0.286	0.063	0.4025	0.378	-0.002	-0.3815	-0.425	-0.4025	0.006	-0.359	0.003	0.345	-0.046	-0.054	-0.063	0.25	0.359	0.309	0.0045
0.1125	0.091	0.226	0.008	0.299	0.172	-0.0125	-0.091	0.033	0.1245	-0.038	0.164	0.134	-0.0915	-0.1125	-0.033	0.118	-0.064	0.145	0.1125	-0.088	-0.008	0.064	0.038	0.158	0.238	0.125	-0.066	-0.226	-0.118	-0.1245	-0.158	0.055	0.0275	-0.175	-0.172	-0.1125	-0.134	-0.0275	-0.125	0.037	-0.193	-0.299	-0.145	-0.164	-0.055	-0.238	-0.037	-0.251	0.0125
0.1625	0.177	0.207	0.1	0.2	0.045	-0.0265	-0.177	-0.06	-0.0045	-0.082	0.021	-0.118	-0.1905	-0.1625	0.06	0.026	-0.003	0.076	-0.0425	-0.123	-0.1	0.003	0.082	0.097	0.142	-0.024	-0.085	-0.207	-0.026	0.0045	-0.097	0.018	-0.1285	-0.17	-0.045	0.0425	0.118	0.1285	0.024	0.124	-0.025	-0.2	-0.076	-0.021	-0.018	-0.142	-0.124	-0.229	0.0265
0.0995	0.069	-0.124	-0.11	-0.236	-0.623	-0.7965	-0.069	0.024	-0.3245	-0.193	-0.465	-0.69	-0.8815	-0.0995	-0.024	-0.388	-0.227	-0.476	-0.7545	-0.874	0.11	0.227	0.193	-0.005	-0.027	-0.565	-0.6	0.124	0.388	0.3245	0.005	-0.086	-0.3415	-0.5	0.623	0.7545	0.69	0.3415	0.565	0.332	-0.111	0.236	0.476	0.465	0.086	0.027	-0.332	-0.42	0.7965
-0.2075	-0.145	-0.149	-0.007	-0.134	0.044	0.0415	0.145	-0.026	0.0105	0.132	0.069	0.216	0.2105	0.2075	0.026	0.008	0.185	0.1	0.2125	0.298	0.007	-0.185	-0.132	-0.09	-0.072	0.069	0.088	0.149	-0.008	-0.0105	0.09	0.069	0.1375	0.248	-0.044	-0.2125	-0.216	-0.1375	-0.069	-0.139	0.071	0.134	-0.1	-0.069	-0.069	0.072	0.139	0.167	-0.0415
0.6425	0.6	0.587	0.076	0.467	-0.981	-0.9845	-0.6	-0.055	-0.1685	-0.61	-0.222	-1.865	-1.8435	-0.6425	0.055	-0.156	-0.603	-0.19	-1.7445	-1.717	-0.076	0.603	0.61	0.489	0.419	-1.024	-0.98	-0.587	0.156	0.1685	-0.489	-0.055	-1.5975	-1.698	0.981	1.7445	1.865	1.5975	1.024	1.591	-0.028	-0.467	0.19	0.222	0.055	-0.419	-1.591	-1.645	0.9845
-0.8655	-0.897	-0.859	0.006	-0.843	0.121	0.1505	0.897	-0.018	-0.0355	0.83	-0.003	0.998	0.9715	0.8655	0.018	0.041	0.872	0.069	1.0355	0.998	-0.006	-0.872	-0.83	-0.897	-0.795	0.125	0.097	0.859	-0.041	0.0355	0.897	0.069	1.0935	1.02	-0.121	-1.0355	-0.998	-1.0935	-0.125	-1.08	-0.048	0.843	-0.069	0.003	-0.069	0.795	1.08	0.997	-0.1505
0.6005	0.582	0.502	0.091	0.416	-0.127	-0.1035	-0.582	0.019	-0.0885	-0.48	-0.154	-0.553	-0.5875	-0.6005	-0.019	-0.074	-0.481	-0.182	-0.5605	-0.581	-0.091	0.481	0.48	0.409	0.324	-0.191	-0.176	-0.502	0.074	0.0885	-0.409	-0.08	-0.5955	-0.58	0.127	0.5605	0.553	0.5955	0.191	0.514	-0.02	-0.416	0.182	0.154	0.08	-0.324	-0.514	-0.55	0.1035
-0.1735	-0.147	-0.215	-0.054	-0.212	0.037	0.0605	0.147	-0.014	-0.1445	0.109	-0.132	0.134	0.1585	0.1735	0.014	-0.074	0.118	-0.067	0.1885	0.226	0.054	-0.118	-0.109	-0.186	-0.182	0.051	0.052	0.215	0.074	0.1445	0.186	-0.006	0.3175	0.351	-0.037	-0.1885	-0.134	-0.3175	-0.051	-0.303	0.017	0.212	0.067	0.132	0.006	0.182	0.303	0.315	-0.0605
0.1355	0.082	0.133	0.025	0.067	-0.064	-0.1905	-0.082	0.055	-0.0085	-0.034	-0.023	-0.166	-0.3275	-0.1355	-0.055	-0.07	-0.089	-0.093	-0.2125	-0.346	-0.025	0.089	0.034	0.094	0.075	-0.039	-0.199	-0.133	0.07	0.0085	-0.094	-0.029	-0.1425	-0.311	0.064	0.2125	0.166	0.1425	0.039	0.115	-0.148	-0.067	0.093	0.023	0.029	-0.075	-0.115	-0.272	0.1905
-0.0365	-0.163	-0.08	-0.061	-0.041	-0.052	-0.1175	0.163	0.097	0.1305	0.031	0.124	0.105	0.0125	0.0365	-0.097	0.006	-0.033	0.057	0.0565	-0.051	0.061	0.033	-0.031	0.157	0.173	0.046	-0.035	0.08	-0.006	-0.1305	-0.157	0.014	-0.0025	-0.22	0.052	-0.0565	-0.105	0.0025	-0.046	0.064	-0.059	0.041	-0.057	-0.124	-0.014	-0.173	-0.064	-0.257	0.1175
0.9845	1.064	0.39	0.037	0.272	-1.317	-1.4135	-1.064	-0.058	-0.6265	-1.007	-0.757	-2.508	-2.6405	-0.9845	0.058	-0.517	-0.866	-0.701	-2.3885	-2.517	-0.037	0.866	1.007	0.327	0.195	-1.403	-1.508	-0.39	0.517	0.6265	-0.327	-0.146	-1.7795	-1.901	1.317	2.3885	2.508	1.7795	1.403	1.555	-0.13	-0.272	0.701	0.757	0.146	-0.195	-1.555	-1.7	1.4135
0.2845	0.3	0.313	0.105	0.33	-0.061	-0.0905	-0.3	0.011	-0.0385	-0.152	-0.003	-0.318	-0.4105	-0.2845	-0.011	-0.017	-0.142	0.001	-0.3145	-0.375	-0.105	0.142	0.152	0.147	0.197	-0.184	-0.231	-0.313	0.017	0.0385	-0.147	0.025	-0.2625	-0.347	0.061	0.3145	0.318	0.2625	0.184	0.309	-0.052	-0.33	-0.001	0.003	-0.025	-0.197	-0.309	-0.379	0.0905
0.1965	0.344	0.418	0.028	0.341	0.151	0.0365	-0.344	-0.074	-0.0785	-0.234	-0.101	-0.121	-0.2805	-0.1965	0.074	0.072	-0.147	0.02	0.0115	-0.169	-0.028	0.147	0.234	0.297	0.232	0.096	-0.108	-0.418	-0.072	0.0785	-0.297	-0.051	-0.1295	-0.248	-0.151	-0.0115	0.121	0.1295	-0.096	0.074	-0.164	-0.341	-0.02	0.101	0.051	-0.232	-0.074	-0.236	-0.0365
-0.5625	-0.612	-0.449	-0.047	-0.418	0.25	0.1665	0.612	0.01	0.1165	0.563	0.178	0.811	0.7615	0.5625	-0.01	0.09	0.537	0.199	0.8325	0.756	0.047	-0.537	-0.563	-0.374	-0.349	0.269	0.23	0.449	-0.09	-0.1165	0.374	0.045	0.6645	0.66	-0.25	-0.8325	-0.811	-0.6645	-0.269	-0.667	-0.04	0.418	-0.199	-0.178	-0.045	0.349	0.667	0.593	-0.1665
-0.4275	-0.439	-0.235	-0.103	-0.276	-0.171	-0.2475	0.439	0.027	0.1365	0.37	0.118	0.284	0.1205	0.4275	-0.027	0.108	0.377	0.091	0.2635	0.149	0.103	-0.377	-0.37	-0.168	-0.168	-0.076	-0.197	0.235	-0.108	-0.1365	0.168	-0.026	0.1875	0.02	0.171	-0.2635	-0.284	-0.1875	0.076	-0.234	-0.13	0.276	-0.091	-0.118	0.026	0.168	0.234	0.07	0.2475
1.2415	1.403	1.211	0.303	1.277	-0.144	-0.1875	-1.403	-0.144	-0.1255	-1.043	-0.103	-1.535	-1.5295	-1.2415	0.144	-0.026	-0.851	0.041	-1.3725	-1.378	-0.303	0.851	1.043	0.822	0.92	-0.459	-0.374	-1.211	0.026	0.1255	-0.822	0.036	-1.4445	-1.485	0.144	1.3725	1.535	1.4445	0.459	1.464	-0.025	-1.277	-0.041	0.103	-0.036	-0.92	-1.464	-1.503	0.1875
0.1445	0.249	0.332	0.134	0.368	0.339	0.3715	-0.249	0.027	-0.0495	-0.195	-0.118	-0.099	-0.0775	-0.1445	-0.027	-0.058	-0.162	-0.102	-0.0385	-0.041	-0.134	0.162	0.195	0.247	0.176	0.177	0.171	-0.332	0.058	0.0495	-0.247	-0.037	-0.0435	0.014	-0.339	0.0385	0.099	0.0435	-0.177	-0.013	0.015	-0.368	0.102	0.118	0.037	-0.176	0.013	0.021	-0.3715
-0.4115	-0.347	-0.461	-0.185	-0.469	-0.047	-0.0265	0.347	-0.024	-0.1045	0.228	-0.08	0.349	0.3595	0.4115	0.024	-0.03	0.289	0.014	0.3875	0.39	0.185	-0.289	-0.228	-0.248	-0.26	0.042	0.08	0.461	0.03	0.1045	0.248	0.031	0.4665	0.454	0.047	-0.3875	-0.349	-0.4665	-0.042	-0.538	-0.045	0.469	-0.014	0.08	-0.031	0.26	0.538	0.489	0.0265
-0.6425	-0.629	-0.667	-0.124	-0.54	-0.26	-0.2195	0.629	0.073	-0.0335	0.546	0.081	0.469	0.5305	0.6425	-0.073	-0.1	0.532	-0.01	0.4105	0.445	0.124	-0.532	-0.546	-0.552	-0.434	-0.106	-0.056	0.667	0.1	0.0335	0.552	0.099	0.4705	0.516	0.26	-0.4105	-0.469	-0.4705	0.106	-0.353	0.052	0.54	0.01	-0.081	-0.099	0.434	0.353	0.407	0.2195
-0.0585	-0.112	-0.909	-0.017	-1.019	-0.204	-0.2485	0.112	0.16	-0.9905	0.029	-1.022	-0.061	-0.2145	0.0585	-0.16	-0.981	-0.097	-1.059	-0.2045	-0.308	0.017	0.097	-0.029	-0.978	-1.059	-0.154	-0.185	0.909	0.981	0.9905	0.978	-0.215	0.9065	0.792	0.204	0.2045	0.061	-0.9065	0.154	-1.075	-0.052	1.019	1.059	1.022	0.215	1.059	1.075	0.986	0.2485
0.4795	0.589	0.631	0.368	0.614	0.504	0.5355	-0.589	-0.085	0.0375	-0.212	0.035	-0.068	-0.0495	-0.4795	0.085	0.123	-0.107	0.107	0.0295	0.039	-0.368	0.107	0.212	0.207	0.154	0.06	0.106	-0.631	-0.123	-0.0375	-0.207	0.001	-0.0935	-0.027	-0.504	-0.0295	0.068	0.0935	-0.06	0.069	0.044	-0.614	-0.107	-0.035	-0.001	-0.154	-0.069	-0.038	-0.5355
-0.4115	-0.424	-0.369	0.005	-0.295	0.045	0.0385	0.424	0.044	0.0275	0.515	0.105	0.44	0.3905	0.4115	-0.044	0.013	0.471	0.084	0.4465	0.433	-0.005	-0.471	-0.515	-0.383	-0.305	0.001	-0.003	0.369	-0.013	-0.0275	0.383	0.04	0.4575	0.42	-0.045	-0.4465	-0.44	-0.4575	-0.001	-0.383	-0.021	0.295	-0.084	-0.105	-0.04	0.305	0.383	0.351	-0.0385
-0.1425	-0.098	0.239	0.085	0.323	0.403	0.4305	0.098	-0.008	0.2945	0.225	0.394	0.519	0.4995	0.1425	0.008	0.343	0.257	0.436	0.5295	0.539	-0.085	-0.257	-0.225	0.093	0.197	0.27	0.258	-0.239	-0.343	-0.2945	-0.093	0.104	0.2815	0.26	-0.403	-0.5295	-0.519	-0.2815	-0.27	-0.125	0.006	-0.323	-0.436	-0.394	-0.104	-0.197	0.125	0.142	-0.4305
0.3195	0.33	0.382	-0.022	0.342	-0.374	-0.4285	-0.33	-0.048	-0.0625	-0.403	-0.081	-0.695	-0.7465	-0.3195	0.048	0.001	-0.321	-0.036	-0.6485	-0.698	0.022	0.321	0.403	0.333	0.343	-0.342	-0.416	-0.382	-0.001	0.0625	-0.333	0.009	-0.6335	-0.68	0.374	0.6485	0.695	0.6335	0.342	0.667	-0.036	-0.342	0.036	0.081	-0.009	-0.343	-0.667	-0.707	0.4285
0.1285	0.11	0.258	0.031	0.27	0.065	0.1235	-0.11	0.014	0.0985	-0.039	0.138	-0.095	-0.0655	-0.1285	-0.014	0.087	-0.046	0.103	-0.0915	-0.035	-0.031	0.046	0.039	0.159	0.075	-0.081	-0.01	-0.258	-0.087	-0.0985	-0.159	0.01	-0.1595	-0.139	-0.065	0.0915	0.095	0.1595	0.081	0.122	0.013	-0.27	-0.103	-0.138	-0.01	-0.075	-0.122	-0.17	-0.1235
-0.3385	-0.359	-0.346	-0.094	-0.337	0.107	0.0725	0.359	0.011	0.0195	0.261	-0.001	0.405	0.3255	0.3385	-0.011	0.019	0.264	0.022	0.4385	0.372	0.094	-0.264	-0.261	-0.212	-0.185	0.205	0.15	0.346	-0.019	-0.0195	0.212	0.004	0.4565	0.396	-0.107	-0.4385	-0.405	-0.4565	-0.205	-0.455	-0.072	0.337	-0.022	0.001	-0.004	0.185	0.455	0.38	-0.0725
-0.0895	-0.099	-1.16	-0.178	-1.53	-1.317	-1.1885	0.099	0.011	-1.3665	-0.045	-1.55	-1.264	-1.3145	0.0895	-0.011	-1.297	-0.051	-1.577	-1.2805	-1.311	0.178	0.051	0.045	-1.177	-1.451	-1.109	-1.114	1.16	1.297	1.3665	1.177	-0.259	0.1995	0.156	1.317	1.2805	1.264	-0.1995	1.109	-0.415	-0.074	1.53	1.577	1.55	0.259	1.451	0.415	0.37	1.1885
-0.7305	-0.548	-0.558	0.007	-0.487	0.211	0.1705	0.548	-0.131	-0.1445	0.608	-0.139	0.785	0.7875	0.7305	0.131	-0.017	0.774	-0.027	1.0785	0.924	-0.007	-0.774	-0.608	-0.61	-0.557	0.158	0.131	0.558	0.017	0.1445	0.61	0.026	0.8175	0.852	-0.211	-1.0785	-0.785	-0.8175	-0.158	-0.727	-0.016	0.487	0.027	0.139	-0.026	0.557	0.727	0.757	-0.1705
-0.1295	-0.112	-0.143	-0.036	-0.155	-0.062	-0.0485	0.112	-0.034	-0.0665	0.07	-0.093	-0.026	0.0055	0.1295	0.034	-0.029	0.093	-0.029	0.0235	0.061	0.036	-0.093	-0.07	-0.106	-0.128	-0.069	-0.025	0.143	0.029	0.0665	0.106	0.005	0.0795	0.085	0.062	-0.0235	0.026	-0.0795	0.069	-0.079	0.026	0.155	0.029	0.093	-0.005	0.128	0.079	0.063	0.0485
1.0655	1.055	1.165	0.18	1.115	0.013	0.0245	-1.055	-0.019	0.0345	-0.808	-0.001	-1.054	-0.9825	-1.0655	0.019	0.046	-0.833	0.022	-1.0085	-0.954	-0.18	0.833	0.808	0.903	0.883	-0.127	-0.154	-1.165	-0.046	-0.0345	-0.903	-0.027	-1.0975	-1.111	-0.013	1.0085	1.054	1.0975	0.127	1.04	-0.01	-1.115	-0.022	0.001	0.027	-0.883	-1.04	-1.052	-0.0245
-0.5945	-0.43	-0.594	0.04	-0.583	0.092	0.1605	0.43	-0.11	-0.1315	0.587	-0.162	0.721	0.7105	0.5945	0.11	-0.06	0.662	-0.097	0.8105	0.846	-0.04	-0.662	-0.587	-0.631	-0.622	0.053	0.082	0.594	0.06	0.1315	0.631	-0.004	0.6935	0.848	-0.092	-0.8105	-0.721	-0.6935	-0.053	-0.727	0.023	0.583	0.097	0.162	0.004	0.622	0.727	0.82	-0.1605
-0.3685	-0.29	-0.257	0.003	-0.189	0.074	0.0205	0.29	-0.064	-0.0615	0.374	0.022	0.392	0.2585	0.3685	0.064	0.007	0.41	0.089	0.4375	0.345	-0.003	-0.41	-0.374	-0.269	-0.199	0.15	0.017	0.257	-0.007	0.0615	0.269	0.057	0.4285	0.352	-0.074	-0.4375	-0.392	-0.4285	-0.15	-0.338	-0.138	0.189	-0.089	-0.022	-0.057	0.199	0.338	0.286	-0.0205
-0.5175	0.094	-1.921	-0.639	-2.024	-1.8	-1.9025	-0.094	-0.52	-2.0545	-0.729	-2.124	-1.984	-2.1695	0.5175	0.52	-1.525	-0.122	-1.576	-1.5795	-1.589	0.639	0.122	0.729	-1.409	-1.486	-1.402	-1.504	1.921	1.525	2.0545	1.409	-0.135	0.1305	0.024	1.8	1.5795	1.984	-0.1305	1.402	-0.28	-0.064	2.024	1.576	2.124	0.135	1.486	0.28	0.149	1.9025
-0.3085	-0.307	-0.369	-0.016	-0.297	-0.025	-0.0055	0.307	-0.062	-0.0975	0.224	-0.022	0.304	0.2795	0.3085	0.062	-0.026	0.318	0.072	0.3455	0.38	0.016	-0.318	-0.224	-0.29	-0.226	-0.032	-0.039	0.369	0.026	0.0975	0.29	0.071	0.3315	0.324	0.025	-0.3455	-0.304	-0.3315	0.032	-0.235	0.012	0.297	-0.072	0.022	-0.071	0.226	0.235	0.266	0.0055
-0.1685	-0.159	-1.33	-0.095	-1.32	-1.577	-1.4955	0.159	0.008	-1.3195	0.141	-1.277	-1.454	-1.4215	0.1685	-0.008	-1.283	0.126	-1.267	-1.4535	-1.337	0.095	-0.126	-0.141	-1.422	-1.371	-1.525	-1.441	1.33	1.283	1.3195	1.422	0.012	-0.0905	-0.036	1.577	1.4535	1.454	0.0905	1.525	0.09	0.036	1.32	1.267	1.277	-0.012	1.371	-0.09	-0.041	1.4955
0.1425	0.053	0.237	-0.051	0.198	-0.104	-0.1665	-0.053	0.057	0.0555	-0.113	0.035	-0.161	-0.2625	-0.1425	-0.057	0.067	-0.157	0.076	-0.2455	-0.295	0.051	0.157	0.113	0.285	0.301	-0.055	-0.037	-0.237	-0.067	-0.0555	-0.285	-0.003	-0.2665	-0.284	0.104	0.2455	0.161	0.2665	0.055	0.237	-0.046	-0.198	-0.076	-0.035	0.003	-0.301	-0.237	-0.304	0.1665
-0.0195	-0.04	0.023	0.014	-0.015	-0.014	-0.0245	0.04	0.025	0.0335	0.091	0.026	-0.015	-0.0335	0.0195	-0.025	0.047	-0.009	0.032	-0.0245	-0.058	-0.014	0.009	-0.091	0.007	-0.034	-0.049	-0.074	-0.023	-0.047	-0.0335	-0.007	-0.012	-0.1315	-0.16	0.014	0.0245	0.015	0.1315	0.049	0.09	-0.028	0.015	-0.032	-0.026	0.012	0.034	-0.09	-0.152	0.0245
0.3695	0.317	0.188	0.022	0.191	-0.288	-0.3595	-0.317	0.008	-0.1585	-0.295	-0.126	-0.714	-0.7915	-0.3695	-0.008	-0.146	-0.326	-0.156	-0.6785	-0.752	-0.022	0.326	0.295	0.166	0.196	-0.402	-0.483	-0.188	0.146	0.1585	-0.166	0.008	-0.4945	-0.677	0.288	0.6785	0.714	0.4945	0.402	0.584	-0.042	-0.191	0.156	0.126	-0.008	-0.196	-0.584	-0.698	0.3595
-0.4165	-0.367	-0.264	0.003	-0.195	0.124	0.1405	0.367	-0.047	0.0665	0.297	0.163	0.61	0.5595	0.4165	0.047	0.106	0.414	0.196	0.6185	0.595	-0.003	-0.414	-0.297	-0.248	-0.139	0.106	0.101	0.264	-0.106	-0.0665	0.248	0.099	0.5425	0.524	-0.124	-0.6185	-0.61	-0.5425	-0.106	-0.372	0.042	0.195	-0.196	-0.163	-0.099	0.139	0.372	0.416	-0.1405
-0.4385	-0.431	-0.432	0.121	-0.347	0.135	0.1115	0.431	0.019	0.0295	0.554	0.04	0.508	0.4595	0.4385	-0.019	0.031	0.58	0.046	0.5645	0.506	-0.121	-0.58	-0.554	-0.511	-0.447	-0.013	-0.101	0.432	-0.031	-0.0295	0.511	0.019	0.5755	0.487	-0.135	-0.5645	-0.508	-0.5755	0.013	-0.496	-0.09	0.347	-0.046	-0.04	-0.019	0.447	0.496	0.399	-0.1115
0.3125	0.299	0.415	0.084	0.469	-0.043	-0.0635	-0.299	0.027	0.0515	-0.151	0.09	-0.396	-0.4615	-0.3125	-0.027	0.038	-0.176	0.09	-0.3925	-0.458	-0.084	0.176	0.151	0.27	0.326	-0.163	-0.216	-0.415	-0.038	-0.0515	-0.27	0.037	-0.3855	-0.478	0.043	0.3925	0.396	0.3855	0.163	0.442	-0.08	-0.469	-0.09	-0.09	-0.037	-0.326	-0.442	-0.533	0.0635
-0.0345	0.01	-0.052	0.023	0	0.029	0.0315	-0.01	-0.019	-0.0655	0.03	-0.045	0.037	-0.0145	0.0345	0.019	-0.015	0.056	-0.01	0.0885	0.093	-0.023	-0.056	-0.03	-0.075	-0.034	-0.015	-0.008	0.052	0.015	0.0655	0.075	-0.003	0.1315	0.109	-0.029	-0.0885	-0.037	-0.1315	0.015	-0.103	-0.006	0	0.01	0.045	0.003	0.034	0.103	0.103	-0.0315
-0.5755	-0.685	-0.558	-0.081	-0.551	-0.036	0.0715	0.685	0.054	-0.0095	0.574	0.055	0.646	0.6285	0.5755	-0.054	-0.082	0.487	0.006	0.5495	0.537	0.081	-0.487	-0.574	-0.512	-0.376	0.047	0.075	0.558	0.082	0.0095	0.512	0.087	0.6305	0.676	0.036	-0.5495	-0.646	-0.6305	-0.047	-0.572	0.038	0.551	-0.006	-0.055	-0.087	0.376	0.572	0.559	-0.0715
0.1475	0.035	0.178	0.061	0.169	0.213	0.0505	-0.035	0.068	0.1195	-0.087	0.159	-0.178	-0.2185	-0.1475	-0.068	0.074	-0.143	0.073	-0.1325	-0.137	-0.061	0.143	0.087	0.174	0.191	0.105	-0.04	-0.178	-0.074	-0.1195	-0.174	0.02	-0.1525	-0.196	-0.213	0.1325	0.178	0.1525	-0.105	0.098	-0.11	-0.169	-0.073	-0.159	-0.02	-0.191	-0.098	-0.17	-0.0505
0.5165	0.541	0.274	0.101	0.252	-0.299	-0.3055	-0.541	-0.053	-0.2415	-0.383	-0.241	-0.879	-0.8965	-0.5165	0.053	-0.143	-0.316	-0.126	-0.8075	-0.785	-0.101	0.316	0.383	0.136	0.142	-0.474	-0.472	-0.274	0.143	0.2415	-0.136	-0.014	-0.6015	-0.636	0.299	0.8075	0.879	0.6015	0.474	0.573	-0.009	-0.252	0.126	0.241	0.014	-0.142	-0.573	-0.607	0.3055
-0.1145	-0.146	-0.198	-0.003	-0.237	-0.102	-0.1325	0.146	0.055	-0.0705	0.213	-0.116	0.056	0.0315	0.1145	-0.055	-0.115	0.21	-0.164	0.0425	0.016	0.003	-0.21	-0.213	-0.244	-0.23	-0.2	-0.201	0.198	0.115	0.0705	0.244	-0.036	0.1905	0.172	0.102	-0.0425	-0.056	-0.1905	0.2	-0.199	-0.007	0.237	0.164	0.116	0.036	0.23	0.199	0.177	0.1325
0.5295	0.588	0.842	0.049	0.836	0.054	0.0085	-0.588	-0.026	0.1235	-0.524	0.121	-0.571	-0.6105	-0.5295	0.026	0.2	-0.473	0.18	-0.5085	-0.549	-0.049	0.473	0.524	0.746	0.796	-0.01	-0.038	-0.842	-0.2	-0.1235	-0.746	-0.008	-0.6855	-0.727	-0.054	0.5085	0.571	0.6855	0.01	0.679	-0.02	-0.836	-0.18	-0.121	0.008	-0.796	-0.679	-0.738	-0.0085
-0.7655	-0.763	-0.672	-0.022	-0.556	0.086	0.2015	0.763	-0.048	-0.0485	0.644	0.05	0.925	0.9895	0.7655	0.048	0.011	0.695	0.095	0.9475	1.053	0.022	-0.695	-0.644	-0.705	-0.577	0.063	0.152	0.672	-0.011	0.0485	0.705	0.064	0.9655	1.076	-0.086	-0.9475	-0.925	-0.9655	-0.063	-0.88	0.053	0.556	-0.095	-0.05	-0.064	0.577	0.88	0.95	-0.2015
0.6355	0.585	0.688	0.062	0.707	-0.089	-0.1115	-0.585	0.029	0.0765	-0.531	0.107	-0.675	-0.7125	-0.6355	-0.029	0.067	-0.531	0.054	-0.7045	-0.746	-0.062	0.531	0.531	0.629	0.673	-0.153	-0.199	-0.688	-0.067	-0.0765	-0.629	0.014	-0.7585	-0.84	0.089	0.7045	0.675	0.7585	0.153	0.759	-0.059	-0.707	-0.054	-0.107	-0.014	-0.673	-0.759	-0.851	0.1115
0.5735	0.657	0.636	0.284	0.675	0.219	0.1585	-0.657	0.001	-0.0035	-0.202	0.008	-0.323	-0.4205	-0.5735	-0.001	0.046	-0.202	0.027	-0.3795	-0.383	-0.284	0.202	0.202	0.255	0.247	-0.179	-0.189	-0.636	-0.046	0.0035	-0.255	0.012	-0.4255	-0.429	-0.219	0.3795	0.323	0.4255	0.179	0.374	-0.038	-0.675	-0.027	-0.008	-0.012	-0.247	-0.374	-0.434	-0.1585
-0.0835	-0.195	-0.016	-0.03	-0.008	0.041	-0.1575	0.195	0.142	0.1645	0.179	0.193	0.262	0.0385	0.0835	-0.142	0.054	0.093	0.082	0.1465	-0.054	0.03	-0.093	-0.179	0.027	0.046	0.025	-0.193	0.016	-0.054	-0.1645	-0.027	0.022	0.1475	-0.11	-0.041	-0.1465	-0.262	-0.1475	-0.025	-0.11	-0.198	0.008	-0.082	-0.193	-0.022	-0.046	0.11	-0.151	0.1575
0.6825	0.607	0.857	0.077	0.825	-0.164	-0.2565	-0.607	0.073	0.1755	-0.478	0.171	-0.808	-0.9435	-0.6825	-0.073	0.114	-0.565	0.105	-0.8505	-1.012	-0.077	0.565	0.478	0.655	0.658	-0.259	-0.343	-0.857	-0.114	-0.1755	-0.655	0.008	-0.9245	-1.08	0.164	0.8505	0.808	0.9245	0.259	0.902	-0.129	-0.825	-0.105	-0.171	-0.008	-0.658	-0.902	-1.045	0.2565
0.9055	0.971	1.003	0.133	0.986	-0.112	-0.0775	-0.971	0.009	0.0135	-0.799	0.006	-0.88	-0.9115	-0.9055	-0.009	-0.007	-0.716	-0.048	-0.8435	-0.828	-0.133	0.716	0.799	0.807	0.846	-0.196	-0.144	-1.003	0.007	-0.0135	-0.807	-0.029	-0.8565	-0.858	0.112	0.8435	0.88	0.8565	0.196	0.911	-0.008	-0.986	0.048	-0.006	0.029	-0.846	-0.911	-0.95	0.0775
0.7855	0.673	0.684	0.181	0.65	-0.24	-0.2085	-0.673	0.116	-0.0555	-0.484	-0.059	-0.95	-0.9215	-0.7855	-0.116	-0.154	-0.608	-0.19	-1.0755	-1.013	-0.181	0.608	0.484	0.463	0.463	-0.456	-0.381	-0.684	0.154	0.0555	-0.463	0.004	-0.8805	-0.883	0.24	1.0755	0.95	0.8805	0.456	0.878	0.037	-0.65	0.19	0.059	-0.004	-0.463	-0.878	-0.894	0.2085
-0.3305	-0.277	-0.305	-0.026	-0.26	-0.043	0.0215	0.277	-0.029	-0.0345	0.205	0	0.346	0.3735	0.3305	0.029	-0.01	0.246	0.012	0.3105	0.371	0.026	-0.246	-0.205	-0.159	-0.188	0.011	0.098	0.305	0.01	0.0345	0.159	0.054	0.2865	0.396	0.043	-0.3105	-0.346	-0.2865	-0.011	-0.249	0.054	0.26	-0.012	0	-0.054	0.188	0.249	0.328	-0.0215
-0.2875	-0.184	-0.105	0.212	0.022	0.359	0.4345	0.184	-0.116	0.0495	0.327	0.143	0.531	0.5645	0.2875	0.116	0.23	0.46	0.315	0.6665	0.71	-0.212	-0.46	-0.327	-0.252	-0.152	0.163	0.172	0.105	-0.23	-0.0495	0.252	0.107	0.4925	0.551	-0.359	-0.6665	-0.531	-0.4925	-0.163	-0.371	0.096	-0.022	-0.315	-0.143	-0.107	0.152	0.371	0.479	-0.4345
0.5005	0.526	0.556	0.135	0.62	0.129	0.1455	-0.526	-0.043	0.0175	-0.446	0.02	-0.449	-0.4325	-0.5005	0.043	0.048	-0.355	0.026	-0.3625	-0.376	-0.135	0.355	0.446	0.499	0.539	0.01	-0.002	-0.556	-0.048	-0.0175	-0.499	0	-0.4435	-0.468	-0.129	0.3625	0.449	0.4435	-0.01	0.452	0.006	-0.62	-0.026	-0.02	0	-0.539	-0.452	-0.438	-0.1455
-0.0485	-0.018	-0.76	-0.312	-0.935	-1.516	-1.5785	0.018	-0.028	-0.8025	-0.294	-0.972	-1.44	-1.5625	0.0485	0.028	-0.859	-0.243	-0.985	-1.4775	-1.579	0.312	0.243	0.294	-0.575	-0.697	-1.283	-1.304	0.76	0.859	0.8025	0.575	-0.166	-0.6245	-0.715	1.516	1.4775	1.44	0.6245	1.283	0.481	-0.053	0.935	0.985	0.972	0.166	0.697	-0.481	-0.585	1.5785
[truncated: 3,962 more rows]
[truncated: 9 more columns]

[truncated: 8 more sheets: (K) 129C-127C, (L) 129C-127N, (M) 128C-127C, (N) 128C-127N, (O) 130N-128N, (P) 130N-126, (Q) 129N-128N, (R) 129N-126]
